# Supplementary material for: Genetic alterations and functional networks of m6A RNA methylation regulators in pancreatic cancer based on data mining
Source: J Transl Med. 2021 Jul 30;19:323. doi: 10.1186/s12967-021-03001-2 (PMC8325265; doi:10.1186/s12967-021-03001-2)
Supplement: Supplementary file 1 — Additional file 1. Antibodies for WB and primers for RT-qPCR used in this study. [file 12967_2021_3001_MOESM1_ESM.xlsx]

## Sheet: Antibodies
Antibody	Application	Dilution fold	company	catalog number	validation
rabbit anti-METTL14	WB	1:1000	Abcam	ab223090	validated by manufacturer
rabbit anti-GAPDH	WB	1:5000	Affinity Biosciences	AF7021	validated by manufacturer
goat anti-rabbit lgG (H+L) HRP	WB	1:5000	Affinity Biosciences	S0001	validated by manufacturer

## Sheet: Primers for RT-qPCR
Primer name	Primer sequence (from 5' to 3')
METTL3 FORWARD	TTGTCTCCAACCTTCCGTAGT
METTL3 REVERSE	CCAGATCAGAGAGGTGGTGTAG
METTL14 FORWARD	GAGTGTGTTTACGAAAATGGGGT
METTL14 REVERSE	CCGTCTGTGCTACGCTTCA
WTAP FORWARD	ACTGGCCTAAGAGAGTCTGAAG
WTAP REVERSE	GTTGCTAGTCGCATTACAAGGA
VIRMA FORWARD	AAGTGCCCCTGTTTTCGATAG
VIRMA REVERSE	ACCAGACCATCAGTATTCACCT
RBMX FORWARD	TACTCAAGCAGCCGAAGTG
RBMX REVERSE	AGGGTACCCCCTTTCCATAG
RBM15 FORWARD	GGCTGCCTGAGGAGAGTGGAG
RBM15 REVERSE	CGGCTACTGCTCAATTCTGGACTG
RBM15B FORWARD	ATCTTTCAGAGTACGCTCAGAC
RBM15B REVERSE	CTAGGATATGCATAGACGTGGG
ZC3H13 FORWARD	GATCAGTTAAAGCGTGGAGAAC
ZC3H13 REVERSE	CTCTCTGTCGTGTTCATATCGA
FTO FORWARD	GCTGCTTATTTCGGGACCTG
FTO REVERSE	AGCCTGGATTACCAATGAGGA
ALKBH5 FORWARD	GCAAGGTGAAGAGCGGCATCC
ALKBH5 REVERSE	GTCCACCGTGTGCTCGTTGTAC
YTHDF1 FORWARD	ACCTGTCCAGCTATTACCCG
YTHDF1 REVERSE	TGGTGAGGTATGGAATCGGAG
YTHDF2 FORWARD	CCTTAGGTGGAGCCATGATTG
YTHDF2 REVERSE	TCTGTGCTACCCAACTTCAGT
YTHDF3 FORWARD	GGTGTATTTAGTCAACCTGGGG
YTHDF3 REVERSE	AAGAGAACTAGGTGGATAGCCAT
YTHDC1 FORWARD	AGTGACTCTGGTTCTGAATCTG
YTHDC1 REVERSE	CTGGTTTGATCTTTTCGGACAG
YTHDC2 FORWARD	GTGTCTGGACCCCATCCTTA
YTHDC2 REVERSE	CCCATCACTTCGTGCTTTTT
HNRNPA2B1 FORWARD	ATTGATGGGAGAGTAGTTGAGCC
HNRNPA2B1 REVERSE	AATTCCGCCAACAAACAGCTT
EIF3A FORWARD	GGCAAAAGATACACGAACCAAT
EIF3A REVERSE	GCTGAGATTCTTCTTTAGCAGC
IGF2BP1 FORWARD	CAGGAGATGGTGCAGGTGTTTATCC
IGF2BP1 REVERSE	GTTTGCCATAGATTCTTCCCTGAGC
IGF2BP2 FORWARD	GATGAACAAGCTTTACATCGGG
IGF2BP2 REVERSE	GATTTTCCCATGCAATTCCACT
IGF2BP3 FORWARD	GAGGCGCTTTCAGGTAAAATAG
IGF2BP3 REVERSE	AATGAGGCGGGATATTTCGTAT
GAPDH FORWARD	AGAAGGCTGGGGCTCATTTG
GAPDH REVERSE	AGGGGCCATCCACAGTCTTC
