# Supplementary material for: Genetic alterations and functional networks of m6A RNA methylation regulators in pancreatic cancer based on data mining
Source: J Transl Med. 2021 Jul 30;19:323. doi: 10.1186/s12967-021-03001-2 (PMC8325265; doi:10.1186/s12967-021-03001-2)
Supplement: Supplementary file 2 — Additional file 2. Original data of genetic alterations of 20 main m6A regulators in 776 cases from 4 pancreatic cancer studies (cBioPortal). Mutation types and mutation number of different mutation types present in 20 main m6A regulators from 776 cases (cBioPortal). Copy number alterations (CNAs) in 20 main m6A regulators from 776 cases (cBioPortal). CNAs Copy number alterations, AMP Amplification, HOMDEL Homozygously deleted [file 12967_2021_3001_MOESM2_ESM.xlsx]

## Sheet: 4 pancreatic cancer studies 
	Alteration frequencies(%)
	Mutation	Amplification	Deep Deletion	Multiple Alterations	Total Alterations
All Genes	5.41237	6.0567	2.83505	0.902062	15.2062
METTL3	0.257732	0.386598	0.128866	0	0.773196
METTL14	0.515464	0	0.515464	0	1.03093
WTAP	0.773196	0	0.515464	0	1.28866
VIRMA	0.128866	2.19072	0	0	2.31959
RBMX	0.257732	0.257732	0	0	0.515464
RBM15	0.386598	0.128866	0.257732	0	0.773196
RBM15B	0.128866	0.128866	0.257732	0	0.515464
ZC3H13	0.902062	0.128866	0	0	1.03093
FTO	0.257732	0.64433	0.128866	0	1.03093
ALKBH5	0.128866	0.902062	0.773196	0	1.80412
YTHDF1	0.257732	2.06186	0	0	2.31959
YTHDF2	0	0	1.03093	0	1.03093
YTHDF3	0.128866	1.28866	0.128866	0	1.54639
YTHDC1	0.386598	0	1.15979	0	1.54639
YTHDC2	0.515464	0.128866	0.386598	0	1.03093
HNRNPA2B1	0.128866	0.515464	0	0	0.64433
EIF3A	0.902062	0.257732	0	0	1.15979
IGF2BP1	0.773196	1.03093	0.128866	0	1.93299
IGF2BP2	0.257732	0.64433	0	0	0.902062
IGF2BP3	0.515464	0.515464	0	0	1.03093

## Sheet: WES
	Alteration frequencies(%)
	Mutation	Amplification	Deep Deletion	Multiple Alterations
All Genes	5.28846	11.0577	9.13462	2.40385
METTL3	0	0.961538	0.480769	0
METTL14	0.480769	0	1.92308	0
WTAP	0.480769	0	1.92308	0
VIRMA	0.480769	2.88462	0	0
RBMX	0.961538	0	0	0
RBM15	0.480769	0.480769	0.961538	0
RBM15B	0	0.480769	0.961538	0
ZC3H13	0.961538	0.480769	0	0
FTO	0	1.92308	0.480769	0
ALKBH5	0	1.92308	2.88462	0
YTHDF1	0	7.21154	0	0
YTHDF2	0	0	3.36538	0
YTHDF3	0.480769	2.40385	0.480769	0
YTHDC1	0.480769	0	3.84615	0
YTHDC2	0.480769	0.480769	1.44231	0
HNRNPA2B1	0.480769	0.961538	0	0
EIF3A	0.480769	0.480769	0	0
IGF2BP1	0.480769	1.92308	0	0
IGF2BP2	0	1.44231	0	0
IGF2BP3	1.44231	0.480769	0	0

## Sheet: WGS
	Alteration frequencies(%)
	Mutation	Amplification	Deep Deletion	Multiple Alterations
All Genes	5.45775	4.22535	0.528169	0.352113
METTL3	0.352113	0.176056	0	0
METTL14	0.528169	0	0	0
WTAP	0.880282	0	0	0
VIRMA	0	1.93662	0	0
RBMX	0	0.352113	0	0
RBM15	0.352113	0	0	0
RBM15B	0.176056	0	0	0
ZC3H13	0.880282	0	0	0
FTO	0.352113	0.176056	0	0
ALKBH5	0.176056	0.528169	0	0
YTHDF1	0.352113	0.176056	0	0
YTHDF2	0	0	0.176056	0
YTHDF3	0	0.880282	0	0
YTHDC1	0.352113	0	0.176056	0
YTHDC2	0.528169	0	0	0
HNRNPA2B1	0	0.352113	0	0
EIF3A	1.05634	0.176056	0	0
IGF2BP1	0.880282	0.704225	0.176056	0
IGF2BP2	0.352113	0.352113	0	0
IGF2BP3	0.176056	0.528169	0	0

## Sheet: UTSW,Nat Commun
	Alteration frequencies(%)
	Mutation	Amplification	Deep Deletion	Multiple Alterations
All Genes	7.33945	21.1009	17.4312	4.58716
METTL3	0	1.83486	0.917431	0
METTL14	0.917431	0	3.66973	0
WTAP	0.917431	0	3.66973	0
VIRMA	0.917431	5.50459	0	0
RBMX	0	0	0	0
RBM15	0.917431	0.917431	1.83486	0
RBM15B	0	0.917431	1.83486	0
ZC3H13	1.83486	0.917431	0	0
FTO	0	3.66973	0.917431	0
ALKBH5	0	3.66973	5.50459	0
YTHDF1	0	13.7615	0	0
YTHDF2	0	0	6.42202	0
YTHDF3	0.917431	4.58716	0.917431	0
YTHDC1	0.917431	0	7.33945	0
YTHDC2	0	0.917431	2.75229	0
HNRNPA2B1	0.917431	1.83486	0	0
EIF3A	0.917431	0.917431	0	0
IGF2BP1	0.917431	3.66973	0	0
IGF2BP2	0	2.75229	0	0
IGF2BP3	2.75229	0.917431	0	0

## Sheet: TCGA,Firehose Legacy
	Alteration frequencies(%)
	Mutation	Amplification	Deep Deletion	Multiple Alterations
All Genes	5.94595	12.973	1.62162	1.08108
METTL3	1.08108	0.540541	0	0
METTL14	0.540541	0	0	0
WTAP	1.62162	0	0	0
VIRMA	0	5.94595	0	0
RBMX	0	1.08108	0	0
RBM15	0.540541	0	0	0
RBM15B	0.540541	0	0	0
ZC3H13	1.08108	0	0	0
FTO	0.540541	0.540541	0	0
ALKBH5	0.540541	1.62162	0	0
YTHDF1	0.540541	0.540541	0	0
YTHDF2	0	0	0.540541	0
YTHDF3	0	2.7027	0	0
YTHDC1	0.540541	0	0.540541	0
YTHDC2	0.540541	0	0	0
HNRNPA2B1	0	1.08108	0	0
EIF3A	2.16216	0.540541	0	0
IGF2BP1	0.540541	2.16216	0.540541	0
IGF2BP2	0.540541	1.08108	0	0
IGF2BP3	0	1.62162	0	0

## Sheet: QCMG,Nature 2016
	Alteration frequencies(%)
	Mutation	Amplification	Deep Deletion	Multiple Alterations
All Genes	5.22193	0	0	0
METTL3	0	0	0	0
METTL14	0.522193	0	0	0
WTAP	0.522193	0	0	0
VIRMA	0	0	0	0
RBMX	0	0	0	0
RBM15	0.261097	0	0	0
RBM15B	0	0	0	0
ZC3H13	0.78329	0	0	0
FTO	0.261097	0	0	0
ALKBH5	0	0	0	0
YTHDF1	0.261097	0	0	0
YTHDF2	0	0	0	0
YTHDF3	0	0	0	0
YTHDC1	0.261097	0	0	0
YTHDC2	0.522193	0	0	0
HNRNPA2B1	0	0	0	0
EIF3A	0.522193	0	0	0
IGF2BP1	1.04439	0	0	0
IGF2BP2	0.261097	0	0	0
IGF2BP3	0.261097	0	0	0

## Sheet: ICGC,Nature 2012
	Alteration frequencies(%)
	Mutation	Amplification	Deep Deletion	Multiple Alterations
All Genes	3.0303	0	0	0
METTL3	0	0	0	0
METTL14	0	0	0	0
WTAP	0	0	0	0
VIRMA	0	0	0	0
RBMX	2.0202	0	0	0
RBM15	0	0	0	0
RBM15B	0	0	0	0
ZC3H13	0	0	0	0
FTO	0	0	0	0
ALKBH5	0	0	0	0
YTHDF1	0	0	0	0
YTHDF2	0	0	0	0
YTHDF3	0	0	0	0
YTHDC1	0	0	0	0
YTHDC2	1.0101	0	0	0
HNRNPA2B1	0	0	0	0
EIF3A	0	0	0	0
IGF2BP1	0	0	0	0
IGF2BP2	0	0	0	0
IGF2BP3	0	0	0	0

## Sheet: Number of mutations
	Missense Mutation	Splice Site	Nonsense Mutation	In Frame Del	Frame Shift Ins	Frame Shift Del	Splice Region
All Genes	60	3	1	1	1	1	1
METTL3	2
METTL14	3	1	1
WTAP	4	1		1
VIRMA	1
RBMX	1				1
RBM15	4
RBM15B	1
ZC3H13	7
FTO	2
ALKBH5	1
YTHDF1	2
YTHDF2	0	0	0	0	0	0	0
YTHDF3	1
YTHDC1	5	1
YTHDC2	5
HNRNPA2B1	1
EIF3A	7
EGF2BP1	7					1	1
EGF2BP2	2
EGF2BP3	4

## Sheet: CNAs
	Alteration frequencies(%)
	AMP	HOMDEL
METTL3	1	0.3
METTL14	0	1.4
WTAP	0	1.4
VIRMA	5.8	0
RBMX	0.7	0
RBM15	0.3	0.7
RBM15B	0.3	0.7
ZC3H13	0.3	0
FTO	1.7	0.3
ALKBH5	2.4	2
YTHDF1	5.5	0
YTHDF2	0	2.7
YTHDF3	0	0.3
YTHDC1	0	3.1
YTHDC2	0.3	1
HNRNPA2B1	1.4	0
EIF3A	0.7	0
IGF2BP1	2.7	0.3
/2/3MET	1.7	0
TL3METT	1.4	0
