# Supplementary material for: Genetic alterations and functional networks of m6A RNA methylation regulators in pancreatic cancer based on data mining
Source: J Transl Med. 2021 Jul 30;19:323. doi: 10.1186/s12967-021-03001-2 (PMC8325265; doi:10.1186/s12967-021-03001-2)
Supplement: Supplementary file 3 — Additional file 3. Genes with highest mutation frequency in m6A regulators altered and unaltered groups. Mutation frequencies of 20 main m6A regulators in unaltered and altered KRAS, TP53, SMAD4, TTN and CDKN2A groups (cBioPortal). [file 12967_2021_3001_MOESM3_ESM.xlsx]

## Sheet: Mutation frequencies in KRAS 
	Altered group(%)	Unaltered group (%)	p-Value	FDR adjusted p-Value
METTL3	0.3	0	0.633	0.796
METTL14	0.59	0	0.401	0.796
WTAP	0.89	0	0.253	0.796
VIRMA	0.15	0	0.796	0.796
RBMX	0.3	0	0.633	0.796
RBM15	0.44	0	0.504	0.796
RBM15B	0.15	0	0.796	0.796
ZC3H13	1.04	0	0.201	0.796
FTO	0.3	0	0.633	0.796
ALKBH5	0.15	0	0.796	0.796
YTHDF1	0.15	1.52	0.17	0.796
YTHDF2	0	0
YTHDF3	0.15	0	0.796	0.796
YTHDC1	0.3	1.52	0.244	0.796
YTHDC2	0.59	0	0.401	0.796
HNRNPA2B1	0.15	0	0.796	0.796
EIF3A	0.89	1.52	0.481	0.796
IGF2BP1	0.74	1.52	0.43	0.796
IGF2BP2	0.3	0	0.633	0.796
IGF2BP3	0.59	0	0.401	0.796

## Sheet: Mutation frequencies in TP53
	Altered group(%)	Unaltered group (%)	p-Value	FDR adjusted p-Value
METTL3	0.22	0.34	0.633	0.657
METTL14	0.22	1.03	0.172	0.657
WTAP	0.89	0.68	0.557	0.657
VIRMA	0.22	0	0.529	0.657
RBMX	0.22	0.34	0.633	0.657
RBM15	0.22	0.68	0.343	0.657
RBM15B	0.22	0	0.529	0.657
ZC3H13	0.22	2.05	0.0169	0.657
FTO	0	0.68	0.155	0.657
ALKBH5	0	0.34	0.394	0.657
YTHDF1	0	0.68	0.155	0.657
YTHDF2	0	0
YTHDF3	0	0.34	0.394	0.657
YTHDC1	0.45	0.34	0.657	0.657
YTHDC2	0.67	0.34	0.485	0.657
HNRNPA2B1	0	0.34	0.394	0.657
EIF3A	0.89	1.03	0.568	0.657
IGF2BP1	0.89	0.68	0.557	0.657
IGF2BP2	0.22	0.34	0.633	0.657
IGF2BP3	0.22	1.03	0.172	0.657

## Sheet: Mutation frequencies in SMAD4
	Altered group(%)	Unaltered group (%)	p-Value	FDR adjusted p-Value
METTL3	0.49	0.19	0.479	0.72
METTL14	0.97	0.37	0.31	0.681
WTAP	0.97	0.75	0.532	0.72
VIRMA	0	0.19	0.72	0.72
RBMX	0.49	0.19	0.479	0.72
RBM15	0.49	0.37	0.624	0.72
RBM15B	0	0.19	0.72	0.72
ZC3H13	1.46	0.75	0.303	0.681
FTO	0.49	0.19	0.479	0.72
ALKBH5	0.49	0	0.243	0.603
YTHDF1	0	0.37	0.518	0.72
YTHDF2	0	0
YTHDF3	0	0.19	0.72	0.72
YTHDC1	0.97	0.19	0.189	0.603
YTHDC2	0.49	0.56	0.69	0.72
HNRNPA2B1	0	0.19	0.72	0.72
EIF3A	1.94	0.56	0.0983	0.603
IGF2BP1	1.46	0.56	0.215	0.603
IGF2BP2	0.97	0	0.0588	0.603
IGF2BP3	0.97	0.37	0.31	0.681

## Sheet: Mutation frequencies in TTN
	Altered group(%)	Unaltered group (%)	p-Value	FDR adjusted p-Value
METTL3	0.84	0.16	0.296	0.475
METTL14	0	0.64	0.496	0.666
WTAP	0.84	0.8	0.652	0.813
VIRMA	0	0.16	0.839	0.839
RBMX	0	0.32	0.704	0.824
RBM15	0.84	0.32	0.409	0.576
RBM15B	0	0.16	0.839	0.839
ZC3H13	1.68	0.8	0.313	0.497
FTO	0.84	0.16	0.296	0.475
ALKBH5	0.84	0	0.14	0.316
YTHDF1	0	0.32	0.704	0.824
YTHDF2	0	0
YTHDF3	0	0.16	0.839	0.839
YTHDC1	0.84	0.32	0.409	0.576
YTHDC2	3.36	0	0.0003677	0.104
HNRNPA2B1	0	0.16	0.839	0.839
EIF3A	1.68	0.8	0.313	0.497
IGF2BP1	1.68	0.64	0.248	0.475
IGF2BP2	0	0.32	0.704	0.824
IGF2BP3	0	0.64	0.496	0.666

## Sheet: Mutation frequencies in CDKN2A
	Altered group(%)	Unaltered group (%)	p-Value	FDR adjusted p-Value
METTL3	0	0.36	0.552	0.743
METTL14	0.54	0.54	0.737	0.743
WTAP	0	1.08	0.167	0.743
VIRMA	0	0.18	0.743	0.743
RBMX	0	0.36	0.552	0.743
RBM15	0.54	0.36	0.58	0.743
RBM15B	0	0.18	0.743	0.743
ZC3H13	0	1.26	0.124	0.743
FTO	0	0.36	0.552	0.743
ALKBH5	0	0.18	0.743	0.743
YTHDF1	0	0.36	0.552	0.743
YTHDF2	0	0
YTHDF3	0	0.18	0.743	0.743
YTHDC1	0	0.54	0.41	0.743
YTHDC2	0	0.72	0.304	0.743
HNRNPA2B1	0	0.18	0.743	0.743
EIF3A	0.54	1.08	0.442	0.743
IGF2BP1	0.54	0.9	0.531	0.743
IGF2BP2	0.54	0.18	0.439	0.743
IGF2BP3	0.54	0.54	0.737	0.743

## Sheet: MF(%)in m6A regulators
	m6A regulators altered group (%)	m6A regulators unaltered group (%)	p-Value	FDR adjusted p-Value
KRAS	88.79	91.36	0.234	0.3
TP53	56.9	60.64	0.256	0.3
SMAD4	24.14	21.12	0.27	0.3
TTN	17.24	15.3	0.331	0.331
CDKN2A	10.34	14.24	0.165	0.275
MUC16	12.93	6.08	0.0109	0.0363333
ZNF814	11.21	1.44	2.62e-06	2.62e-05
FLG	10.34	4.96	0.0251	0.06275
MUC2	0.48	1.6	7.835e-05	0.00039175
ARID1A	9.48	5.92	0.113	0.226
