# Supplementary material for: Genetic alterations and functional networks of m6A RNA methylation regulators in pancreatic cancer based on data mining
Source: J Transl Med. 2021 Jul 30;19:323. doi: 10.1186/s12967-021-03001-2 (PMC8325265; doi:10.1186/s12967-021-03001-2)
Supplement: Supplementary file 5 — Additional file 5. Transcription levels of 20 main m6A regulators between PAAD and normal samples (GEPIA). qRT-PCR results of m6A regulators in human PC cell lines (AsPC-1, BxPC-3, Capan-2, Panc-1, and SW1990) and the control cell line HPDE6-C7. [file 12967_2021_3001_MOESM5_ESM.xlsx]

## Sheet: GEPIA analysis
	Log2(Transcripts Per Million+1)
	Tumor(N=179)	Normal(N=171)	Fold
METTL3	4.31615	4.37365	0.986853
METTL14	3.49953	2.20163	1.58951
WTAP	5.60822	4.71149	1.19033
VIRMA	5.04439	3.57168	1.41233
RBMX	6.32247	5.62585	1.12382
RBM15	1.95606	0.925999	2.11237
RBM15B	3.83592	2.92979	1.30928
ZC3H13	3.49185	2.22342	1.57049
FTO	4.4019	2.87381	1.53173
ALKBH5	5.45121	4.05137	1.34552
YTHDF1	4.75489	3.20006	1.48587
YTHDF2	5.0268	3.61471	1.39065
YTHDF3	4.08066	2.66903	1.52889
YTHDC1	5.08151	4.53045	1.12164
YTHDC2	2.85599	2.55336	1.11852
HNRNPA2B1	8.73887	7.59006	1.15136
EIF3A	5.86617	5.22843	1.12197
IGF2BP1	0.124328	0
IGF2BP2	3.70155	1.75702	2.10672
IGF2BP3	1.76129	0.286881	6.13942

## Sheet: mRNA expression in cells
	PC cell lines		HPDE6-C7
	Mean	SEM	Mean	SEM	Fold	P value
METTL3	0.007041	0.00086	0.009165	5.88895e-05	0.768249	0.5008	ns
METTL14	0.00404268	0.000264	0.001744	3.25178e-05	2.31805	0.0365	*
WTAP	0.016209	0.001268	0.013806	8.02448e-05	1.17405	0.8151	ns
VIRMA	0.012916	0.000744	0.00628	0.000371	2.05669	0.0013	**
RBMX	0.026688	0.001137	0.027368	0.001134	0.975153	0.8736	ns
RBM15	0.001076	0.000105	0.000511	4.35404e-05	2.10568	0.0077	**
RBM15B	0.006918	0.000466	0.007027	0.000285	0.984488	0.9092	ns
ZC3H13	0.003853	0.000261	0.001792	4.51e-05	2.15011	0.0034	**
FTO	0.00325816	0.000306775	0.00654597	0.000397	0.497736	0.0003	***
ALKBH5	0.00494917	0.00100879	0.0110787	0.000334	0.446727	0.0164	*
YTHDF1	0.020326	0.002705	0.006127	3.76e-05	3.31745	0.2461	ns
YTHDF2	0.022605	0.001319	0.007563	0.000152966	2.98889	0.0402	*
YTHDF3	0.01294	0.001265	0.004117	0.000308	3.14307	0.0078	**
YTHDC1	0.017103	0.001247	0.016586	0.0009	1.03117	0.877	ns
YTHDC2	0.004117	0.000478	0.003845	0.000391445	1.07074	0.8091	ns
HNRNPA2B1	0.333366	0.037239	0.143975	0.000336	2.31544	0.2351	ns
EIF3A	0.039679	0.002271	0.0344942	0.000768253	1.15031	0.3346	ns
IGF2BP1	7.23306e-05	7.01908e-06	3.51811e-05	7.06059e-07	2.05595	0.0346	*
IGF2BP2	0.009389	0.001129	0.007825	0.000213	1.19987	0.5538	ns
IGF2BP3	0.001868	8.97e-05	0.000663	6.02e-05	2.8175	<0.0001	***
