# Supplementary material for: Genetic alterations and functional networks of m6A RNA methylation regulators in pancreatic cancer based on data mining
Source: J Transl Med. 2021 Jul 30;19:323. doi: 10.1186/s12967-021-03001-2 (PMC8325265; doi:10.1186/s12967-021-03001-2)
Supplement: Supplementary file 6 — Additional file 6. UALCAN was used to explore statistical difference of IGF2BP3 transcription level between 178 cases of pancreatic adenocarcinoma and 4 normal samples in TCGA. These were stratified based on cancer stages, tumor grade, lymph node metastasis, race, gender, age, and other criteria (UALCAN). TCGA the Cancer Genome Atlas [file 12967_2021_3001_MOESM6_ESM.xlsx]

## Sheet: sample type
Comparison	Statistical significance
Normal-vs-Primary	1.62459e-12

## Sheet: stage
Comparison	Statistical significance
Normal-vs-Stage1	0.64828
Normal-vs-Stage2	1.62459e-12
Normal-vs-Stage3	0.25586
Normal-vs-Stage4	0.09092
Stage1-vs-Stage2	8.1616e-10
Stage1-vs-Stage3	0.2254
Stage1-vs-Stage4	0.085562
Stage2-vs-Stage3	0.42804
Stage2-vs-Stage4	0.36368
Stage3-vs-Stage4	0.192222

## Sheet: race
Comparison	Statistical significance
Normal-vs-Caucasian	1.62703e-12
Normal-vs-AfricanAmerican	0.124943
Normal-vs-Asian	0.034683
Caucasian-vs-AfricanAmerican	0.70066
Caucasian-vs-Asian	0.45528
AfricanAmerican-vs-Asian	0.51102

## Sheet: gencer
Comparison	Statistical significance
Normal-vs-Male	1.8016e-11
Normal-vs-Female	1.3679e-08
Male-vs-Female	0.3133

## Sheet: age
Comparison	Statistical significance
Normal-vs-Age(21-40Yrs)	0.4373
Normal-vs-Age(41-60Yrs)	8.6254e-09
Normal-vs-Age(61-80Yrs)	7.0971e-11
Normal-vs-Age(81-100Yrs)	0.120019
Age(21-40Yrs)-vs-Age(41-60Yrs)	0.86112
Age(21-40Yrs)-vs-Age(61-80Yrs)	0.73264
Age(21-40Yrs)-vs-Age(81-100Yrs)	0.65388
Age(41-60Yrs)-vs-Age(61-80Yrs)	0.042917
Age(41-60Yrs)-vs-Age(81-100Yrs)	0.38956
Age(61-80Yrs)-vs-Age(81-100Yrs)	0.97452

## Sheet: drinking habit
Comparison	Statistical significance
Normal-vs-Non Drinker	0.00135817
Normal-vs-Daily Drinker	0.0065759
Normal-vs-Weekly Drinker	0.0059828
Normal-vs-Occasional Drinker	0.000182984
Normal-vs-Social Drinker	0.031358
Non Drinker-vs-Daily Drinker	0.7228
Non Drinker-vs-Weekly Drinker	0.45086
Non Drinker-vs-Occasional Drinker	0.183182
Non Drinker-vs-Social Drinker	0.5775
Daily Drinker-vs-Weekly Drinker	0.75084
Daily Drinker-vs-Occasional Drinker	0.096018
Daily Drinker-vs-Social Drinker	0.80228
Weekly Drinker-vs-Occasional Drinker	0.051105
Weekly Drinker-vs-Social Drinker	0.96144
Occasional Drinker-vs-Social Drinker	0.076802

## Sheet: diabete
Comparison	Statistical significance
Normal-vs-Diabetic	0.00031827
Normal-vs-NonDiabetic	2.07678e-12
Diabetic-vs-NonDiabetic	0.099896

## Sheet: pancreatitis
Comparison	Statistical significance
Normal-vs-Pancreatitis	0.0107049
Normal-vs-NoPancreatitis	1.79212e-12
Pancreatitis-vs-NoPancreatitis	0.55446

## Sheet: grade
Comparison	Statistical significance
Normal-vs-Grade 1	0.53686
Normal-vs-Grade 2	0.2351
Normal-vs-Grade 3	0.22956
Normal-vs-Grade 4	1
Grade 1-vs-Grade 2	0.105337
Grade 1-vs-Grade 3	0.021015
Grade 1-vs-Grade 4	0.53686
Grade 2-vs-Grade 3	0.123001
Grade 2-vs-Grade 4	0.2351
Grade 3-vs-Grade 4	0.22956

## Sheet: node
Comparison	Statistical significance
Normal-vs-N0	4.112e-05
Normal-vs-N1	1.64868e-12
N0-vs-N1	0.100539
