# Supplementary material for: Genetic alterations and functional networks of m6A RNA methylation regulators in pancreatic cancer based on data mining
Source: J Transl Med. 2021 Jul 30;19:323. doi: 10.1186/s12967-021-03001-2 (PMC8325265; doi:10.1186/s12967-021-03001-2)
Supplement: Supplementary file 7 — Additional file 7. Original data of DFS and OS in pancreatic cancer patients with or without genetic alterations of 20 main m6A regulators from 776 cases (cBioPortal). [file 12967_2021_3001_MOESM7_ESM.xlsx]

## Sheet: DFS
Disease/Progression-free Time	Altered group	Unaltered group
0.13	0
2.17	1
3.52	1
4.24	1
4.3	1
5.55	1
6.04	1
6.37	0
6.47	1
7.03	1
7.39	0
9.26	1
9.53	1
10.05	1
11.56	1
12.42	1
12.45	0
13.67	1
14.03	1
14.75	1
14.95	1
17.05	1
19.09	1
20.27	1
20.86	0
23.95	0
25.07	1
28.65	1
34.07	0
43	1
0		0
0.23		0
0.26		0
0.3		0
1.08		0
1.81		1
2.63		0
2.63		1
2.73		1
2.86		1
3.02		1
3.12		0
3.22		1
3.38		1
3.58		1
4.04		1
4.34		1
4.8		1
4.93		1
5.06		1
5.45		1
5.81		1
6.01		1
6.08		1
6.93		1
7		1
7.49		1
7.49		0
7.56		1
7.62		0
7.95		1
8.05		0
8.41		1
8.48		1
8.51		1
9.07		1
9.43		0
9.49		0
9.56		1
9.69		0
9.86		1
10.32		0
10.48		0
10.84		0
10.84		1
11.17		1
11.37		1
11.5		0
11.93		1
11.93		1
11.96		1
12.02		1
12.19		1
12.32		1
12.75		0
12.81		1
12.91		1
13.04		1
13.27		0
13.53		1
13.67		0
13.8		0
14.16		0
14.45		1
14.91		0
15.21		0
15.34		0
15.51		1
15.87		0
15.9		0
15.97		1
16.13		0
16.36		0
16.85		1
16.98		0
17.12		1
17.28		1
17.81		1
19.25		0
19.48		1
20.37		1
21.58		0
21.68		0
22.04		1
22.21		0
23.19		0
23.52		1
24.21		0
24.41		1
25.89		1
27.3		1
31.24		0
32.42		1
32.79		0
36.24		0
36.66		0
39.75		1
39.95		0
41.29		0
42.28		1
45.43		0
50.66		0
52.56		1
58.94		0
59.76		1
60.91		0
63.8		0
66.23		0
68.46		0
90.05		0

## Sheet: OS
Overall Survival Time (months)	Altered group	Unaltered group
0.13	0
1.02	1
3.12	1
3.61	1
3.94	1
4.2	1
4.7	1
4.73	1
6.01	1
6.37	0
7.19	1
7.39	0
7.65	1
9.13	1
9.63	1
10.12	1
10.28	1
12.02	1
12.02	1
12.45	0
12.94	1
15.11	1
15.31	1
15.34	1
15.8	1
19.19	0
19.65	1
19.81	1
20.86	0
21.42	1
22.04	0
22.47	1
23.95	0
24.05	1
29.99	1
33.54	0
34.07	0
43.46	0
43.76	1
0		0
0.23		0
0.26		0
0.3		0
0.39		1
1.08		0
1.35		1
2		1
2.17		1
2.63		0
3.12		0
3.38		1
3.84		1
4.04		1
4.04		1
4.76		1
4.96		1
5.03		1
5.09		1
5.26		1
5.88		1
7.1		1
7.36		1
7.49		0
7.56		1
7.62		0
7.75		1
7.85		1
8.02		1
8.05		0
8.21		1
8.28		0
8.77		1
9.1		1
9.4		0
9.43		0
9.49		0
9.59		1
9.69		0
9.82		1
10.12		1
10.32		0
10.48		0
10.84		0
10.97		1
11.1		0
11.5		0
11.6		1
11.99		1
12.32		1
12.42		1
12.52		1
12.75		0
12.88		0
12.91		1
12.94		1
12.98		0
13.27		0
13.67		0
13.8		0
13.83		1
14.13		1
14.16		0
14.39		0
14.45		0
14.91		0
15.05		1
15.18		0
15.21		0
15.34		0
15.44		1
15.54		1
15.64		1
15.77		1
15.83		0
15.87		0
15.9		0
15.93		1
15.97		1
16.13		0
16.36		1
16.36		0
16.79		1
16.98		0
16.98		1
17.02		1
17.15		0
17.25		0
17.48		1
17.77		1
17.9		1
18.66		1
19.25		0
19.45		1
19.48		1
19.58		1
19.94		1
20.17		1
20.34		1
20.6		1
20.83		1
21.58		0
21.68		0
21.71		1
21.88		0
21.88		1
22.21		0
22.7		1
22.83		1
23.06		1
23.19		0
23.52		0
23.65		0
24.21		0
24.24		1
24.34		1
24.41		0
25.2		0
27.6		0
30.22		0
31.24		0
31.83		0
31.83		0
32.13		0
32.79		0
34.79		1
36.17		1
36.24		0
36.66		0
37.12		1
39.95		0
41.29		0
42.28		0
45.43		0
49.34		1
50.66		0
58.94		0
60.91		0
63.8		0
66.23		0
66.89		1
68.46		0
71.68		1
75.07		0
90.05		0
