# Supplementary material for: Genetic alterations and functional networks of m6A RNA methylation regulators in pancreatic cancer based on data mining
Source: J Transl Med. 2021 Jul 30;19:323. doi: 10.1186/s12967-021-03001-2 (PMC8325265; doi:10.1186/s12967-021-03001-2)
Supplement: Supplementary file 8 — Additional file 8. Original data of correlation amongst m6A writers, readers, and erasers in pancreatic cancer(cBioPortal). We found that genes in the same functional category showed highly correlated expression patterns, and expression between most writers, erasers, and readers had a largely positive correlation. [file 12967_2021_3001_MOESM8_ESM.xlsx]

## Sheet: METTL3
Correlated Gene	Cytoband	Spearman's Correlation	p-Value	adjust p-Value
METTL14	4q26	0.0827715	0.270661	0.438317
WTAP	6q25.3	0.0457305	0.543277	0.693833
VIRMA	8q22.1	-0.0251062	0.738683	0.838486
RBMX	Xq26.3	0.364252	5.37274e-07	1.95245e-05
RBM15	1p13.3	-0.0839202	0.264045	0.431518
RBM15B	3p21.2	0.0583726	0.437653	0.604017
ZC3H13	13q14.13	-0.0102044	0.892159	0.937262
FTO	16q12.2	-0.00764129	0.919139	0.953982
ALKBH5	17p11.2|17p11.2	0.286063	0.00010365	0.00128755
YTHDF1	20q13.33	0.0022995	0.975629	0.986432
YTHDF2	1p35.3	-0.0492311	0.512822	0.669133
YTHDF3	8q12.3	-0.0943172	0.209174	0.368545
YTHDC1	4q13.2	0.267882	0.000288514	0.00277504
YTHDC2	5q22.2	0.138386	0.0646875	0.161452
HNRNPA2B1	7p15.2	0.164392	0.0278784	0.0869542
EIF3A	10q26.11	-0.104289	0.164738	0.312689
IGF2BP1	17q21.32	-0.126821	0.0907021	0.204982
IGF2BP2	3q27.2	-0.195328	0.00878556	0.0370692
IGF2BP3	7p15.3	-0.27449	0.000200508	0.00211035

## Sheet: METTL14
Correlated Gene	Cytoband	Spearman's Correlation	p-Value	adjust p-Value
WTAP	6q25.3	0.109192	0.145668	0.204813
VIRMA	8q22.1	0.51451	1.73965e-13	2.49428e-12
RBMX	Xq26.3	0.231216	0.00184511	0.00410167
RBM15	1p13.3	0.0657983	0.381518	0.464114
RBM15B	3p21.2	0.140154	0.0613107	0.0964819
ZC3H13	13q14.13	0.651533	5.30314e-23	6.58347e-21
FTO	16q12.2	0.613167	7.26539e-20	4.00037e-18
ALKBH5	17p11.2|17p11.2	0.249394	0.000760875	0.00182081
YTHDF1	20q13.33	-0.193497	0.0094522	0.0180492
YTHDF2	1p35.3	0.091685	0.222222	0.293283
YTHDF3	8q12.3	0.514052	1.84273e-13	2.63076e-12
YTHDC1	4q13.2	0.514919	1.6526e-13	2.37927e-12
YTHDC2	5q22.2	0.558324	4.64645e-16	1.12432e-14
HNRNPA2B1	7p15.2	-0.135074	0.0714228	0.110268
EIF3A	10q26.11	0.460383	8.92264e-11	7.80126e-10
IGF2BP1	17q21.32	-0.17919	0.016392	0.0296334
IGF2BP2	3q27.2	-0.268656	0.000276604	0.000723529
IGF2BP3	7p15.3	-0.167286	0.0252047	0.043688

## Sheet: WTAP
Correlated Gene	Cytoband	Spearman's Correlation	p-Value	adjust p-Value
VIRMA	8q22.1	0.0252296	0.737445	0.823357
RBMX	Xq26.3	0.171084	0.022032	0.0564351
RBM15	1p13.3	0.145647	0.0517321	0.111491
RBM15B	3p21.2	0.00768523	0.918675	0.949212
ZC3H13	13q14.13	0.0358337	0.63392	0.744603
FTO	16q12.2	0.188862	0.0113436	0.0328967
ALKBH5	17p11.2|17p11.2	0.302427	3.87815e-05	0.000282069
YTHDF1	20q13.33	-0.157469	0.0352757	0.0823951
YTHDF2	1p35.3	0.182334	0.0145702	0.0403009
YTHDF3	8q12.3	0.147505	0.0487872	0.106558
YTHDC1	4q13.2	0.0226226	0.763729	0.842886
YTHDC2	5q22.2	0.169232	0.0235332	0.0595314
HNRNPA2B1	7p15.2	0.116494	0.120433	0.217481
EIF3A	10q26.11	0.0287783	0.702158	0.79766
IGF2BP1	17q21.32	0.065658	0.382536	0.522001
IGF2BP2	3q27.2	-0.19664	0.00833382	0.0254964
IGF2BP3	7p15.3	-0.0856255	0.254428	0.385101

## Sheet: VIRMA
Correlated Gene	Cytoband	Spearman's Correlation	p-Value	adjust p-Value
RBMX	Xq26.3	0.208072	0.00519042	0.0142749
RBM15	1p13.3	0.296462	5.58799e-05	0.000255635
RBM15B	3p21.2	0.191689	0.010154	0.0256538
ZC3H13	13q14.13	0.502076	8.05063e-13	2.47551e-11
FTO	16q12.2	0.35071	1.48626e-06	9.97848e-06
ALKBH5	17p11.2|17p11.2	-0.114962	0.125423	0.213675
YTHDF1	20q13.33	-0.119066	0.112404	0.195835
YTHDF2	1p35.3	0.216584	0.00359075	0.0103204
YTHDF3	8q12.3	0.624447	9.63751e-21	3.10685e-18
YTHDC1	4q13.2	0.354533	1.1205e-06	7.77052e-06
YTHDC2	5q22.2	0.248691	0.000788364	0.00272471
HNRNPA2B1	7p15.2	0.122909	0.10119	0.179728
EIF3A	10q26.11	0.602163	4.82918e-19	8.46675e-17
IGF2BP1	17q21.32	0.0989651	0.187495	0.295262
IGF2BP2	3q27.2	0.045921	0.541598	0.65956
IGF2BP3	7p15.3	0.106735	0.155002	0.254125

## Sheet: RBMX
Correlated Gene	Cytoband	Spearman's Correlation	p-Value	adjust p-Value
RBM15	1p13.3	0.208614	0.00507215	0.0257564
RBM15B	3p21.2	0.202327	0.00660496	0.0311132
ZC3H13	13q14.13	0.215705	0.00373235	0.0207333
FTO	16q12.2	-0.00176386	0.981304	0.989168
ALKBH5	17p11.2|17p11.2	0.0588099	0.434222	0.597014
YTHDF1	20q13.33	-0.0518088	0.490973	0.645473
YTHDF2	1p35.3	0.20105	0.00696238	0.0322422
YTHDF3	8q12.3	0.0903124	0.229251	0.386702
YTHDC1	4q13.2	0.474461	1.95322e-11	2.16883e-08
YTHDC2	5q22.2	0.239688	0.00123109	0.0094131
HNRNPA2B1	7p15.2	0.200705	0.00706198	0.0325826
EIF3A	10q26.11	0.146157	0.0509086	0.133848
IGF2BP1	17q21.32	0.0221462	0.768563	0.858843
IGF2BP2	3q27.2	-0.213443	0.00412024	0.0222671
IGF2BP3	7p15.3	-0.160959	0.031362	0.0951604

## Sheet: RBM15
Correlated Gene	Cytoband	Spearman's Correlation	p-Value	adjust p-Value
RBM15B	3p21.2	-0.0410081	0.585728	0.750975
ZC3H13	13q14.13	0.171739	0.0215212	0.0886713
FTO	16q12.2	-0.0333354	0.657768	0.801978
ALKBH5	17p11.2|17p11.2	-0.182357	0.0145575	0.0682688
YTHDF1	20q13.33	-0.111502	0.137285	0.306926
YTHDF2	1p35.3	0.358295	8.45474e-07	8.89394e-05
YTHDF3	8q12.3	0.325998	8.45763e-06	0.00044252
YTHDC1	4q13.2	0.161499	0.030791	0.113379
YTHDC2	5q22.2	0.129925	0.0830151	0.22142
HNRNPA2B1	7p15.2	0.173741	0.0200224	0.0844277
EIF3A	10q26.11	0.258797	0.00046876	0.00644812
IGF2BP1	17q21.32	0.118954	0.112743	0.270169
IGF2BP2	3q27.2	0.0765426	0.308492	0.5119
IGF2BP3	7p15.3	0.146411	0.0505042	0.15909

## Sheet: RBM15B
Correlated Gene	Cytoband	Spearman's Correlation	p-Value	adjust p-Value
ZC3H13	13q14.13	0.089488	0.233547	0.517301
FTO	16q12.2	0.0943423	0.209053	0.48898
ALKBH5	17p11.2|17p11.2	0.26134	0.00040994	0.0110213
YTHDF1	20q13.33	0.0746888	0.320391	0.603719
YTHDF2	1p35.3	0.250443	0.000721523	0.0157753
YTHDF3	8q12.3	0.00231833	0.975429	0.989886
YTHDC1	4q13.2	0.11768	0.116675	0.358161
YTHDC2	5q22.2	-0.0473961	0.528676	0.764536
HNRNPA2B1	7p15.2	-0.100115	0.182395	0.454271
EIF3A	10q26.11	-0.0384324	0.609507	0.814047
IGF2BP1	17q21.32	-0.0190347	0.800341	0.916595
IGF2BP2	3q27.2	-0.21912	0.00320888	0.0414448
IGF2BP3	7p15.3	-0.157333	0.0354362	0.185688

## Sheet: ZC3H13
Correlated Gene	Cytoband	Spearman's Correlation	p-Value	adjust p-Value
FTO	16q12.2	0.578986	2.07336e-17	4.87533e-16
ALKBH5	17p11.2|17p11.2	-0.000558659	0.994078	0.996366
YTHDF1	20q13.33	-0.250332	0.000725596	0.00180446
YTHDF2	1p35.3	0.0205909	0.784403	0.837582
YTHDF3	8q12.3	0.60544	2.76849e-19	9.16124e-18
YTHDC1	4q13.2	0.436959	9.63302e-10	6.23091e-09
YTHDC2	5q22.2	0.544065	3.51486e-15	5.48412e-14
HNRNPA2B1	7p15.2	0.0194317	0.796267	0.847263
EIF3A	10q26.11	0.531245	2.00095e-14	2.80455e-13
IGF2BP1	17q21.32	0.037289	0.620198	0.698951
IGF2BP2	3q27.2	-0.197029	0.00820384	0.0164579
IGF2BP3	7p15.3	-0.00405917	0.956993	0.970688

## Sheet: FTO
Correlated Gene	Cytoband	Spearman's Correlation	p-Value	adjust p-Value
ALKBH5	17p11.2|17p11.2	0.296826	5.46604e-05	0.000158632
YTHDF1	20q13.33	-0.278375	0.000161182	0.000428455
YTHDF2	1p35.3	-0.00406754	0.956904	0.967848
YTHDF3	8q12.3	0.357079	9.26393e-07	3.71654e-06
YTHDC1	4q13.2	0.14095	0.05984	0.093483
YTHDC2	5q22.2	0.347586	1.86708e-06	7.05298e-06
HNRNPA2B1	7p15.2	-0.186326	0.0125135	0.0229857
EIF3A	10q26.11	0.208777	0.00503701	0.0100474
IGF2BP1	17q21.32	-0.137805	0.0658315	0.101549
IGF2BP2	3q27.2	-0.290367	8.04963e-05	0.00022603
IGF2BP3	7p15.3	-0.0906053	0.227738	0.300468

## Sheet: ALKBH5
Correlated Gene	Cytoband	Spearman's Correlation	p-Value	adjust p-Value
YTHDF1	20q13.33	-0.184291	0.0135281	0.0316278
YTHDF2	1p35.3	-0.0509238	0.498419	0.606841
YTHDF3	8q12.3	-0.0737974	0.326216	0.437912
YTHDC1	4q13.2	0.100996	0.178558	0.270039
YTHDC2	5q22.2	0.125608	0.093857	0.159734
HNRNPA2B1	7p15.2	-0.270002	0.000256987	0.00102892
EIF3A	10q26.11	-0.103446	0.168198	0.257016
IGF2BP1	17q21.32	-0.303844	3.55165e-05	0.000183097
IGF2BP2	3q27.2	-0.451784	2.18261e-10	5.31349e-09
IGF2BP3	7p15.3	-0.436258	1.03155e-09	2.05969e-08

[truncated: 9 more sheets: YTHDF1, YTHDF2, YTHDF3, YTHDC1, YTHDC2, HNRNPA2B1, EIF3A, IGF2BP1, IGF2BP2]
