# Supplementary material for: Genetic alterations and functional networks of m6A RNA methylation regulators in pancreatic cancer based on data mining
Source: J Transl Med. 2021 Jul 30;19:323. doi: 10.1186/s12967-021-03001-2 (PMC8325265; doi:10.1186/s12967-021-03001-2)
Supplement: Supplementary file 10 — Additional file 10. LinkedOmics was used to explore genes positively or negatively correlated with 20 main m6A regulators in pancreatic cancer. The top 50 genes that were significantly positively and negatively correlated with m6A regulators were used to perform enrichment analyses of GO (BP, CC and MF) and KEGG pathways. GO Gene Ontology, CC Cellulor component, BP Biological process, MF Molecule function, KEGG Kyoto Encyclopedia of Genes and Genomes [file 12967_2021_3001_MOESM10_ESM.xlsx]

## Sheet: METTL3
Query	Statistic	P-value	FDR (BH)	Event_SD	Event_TD
METTL3	1	1e-24	1e-20	178	178
PPP1R3E	0.666482	3.19696e-24	3.16084e-20	178	178
SDR39U1	0.628452	5.94482e-21	3.91843e-17	178	178
LOC100128288	0.608717	1.9932e-19	9.8534e-16	178	178
SGSM2	0.597298	1.36348e-18	5.3923e-15	178	178
ZNF767	0.596095	1.66206e-18	5.47761e-15	178	178
NEURL4	0.587683	6.49349e-18	1.83432e-14	178	178
ZNF248	0.56981	1.03414e-16	2.55613e-13	178	178
ZNF839	0.564622	2.23884e-16	4.91899e-13	178	178
PAN2	0.56236	3.1223e-16	5.68991e-13	178	178
C1orf213	0.561805	3.38611e-16	5.68991e-13	178	178
ACIN1	0.561672	3.45296e-16	5.68991e-13	178	178
ZNF862	0.560725	3.96434e-16	6.03007e-13	178	178
APBB3	0.559882	4.48168e-16	6.33005e-13	178	178
ZNF594	0.557868	5.99853e-16	7.90766e-13	178	178
CROCCL2	0.550733	1.65902e-15	2.05034e-12	178	178
LOC338799	0.549031	2.10706e-15	2.45089e-12	178	178
SEPT7P2	0.547211	2.71699e-15	2.82767e-12	178	178
C20orf165	0.546452	3.01947e-15	2.89684e-12	178	177
DNHD1	0.546317	3.07644e-15	2.89684e-12	178	178
LOC100129387	0.542713	5.0591e-15	4.54721e-12	178	178
C9orf45	0.540572	6.7784e-15	5.82766e-12	178	178
MTA1	0.539698	7.63375e-15	6.28957e-12	178	178
PABPN1	0.535662	1.31594e-14	1.011e-11	178	178
LOC100130557	0.535586	1.32933e-14	1.011e-11	178	178
SFRS14	0.533046	1.86563e-14	1.36633e-11	178	178
TRPV1	0.531053	2.42909e-14	1.68076e-11	178	178
LOC100286844	0.530934	2.4675e-14	1.68076e-11	178	178
NAA40	0.530685	2.54996e-14	1.68076e-11	178	178
NXF1	0.528702	3.30906e-14	2.11075e-11	178	178
STX16	0.528365	3.45816e-14	2.13693e-11	178	178
DMTF1	0.52771	3.7674e-14	2.25747e-11	178	178
METT11D1	0.527104	4.07719e-14	2.37125e-11	178	178
ZMAT1	0.526678	4.30947e-14	2.43473e-11	178	178
LOC401588	0.525054	5.3206e-14	2.92249e-11	178	178
ZNF337	0.523171	6.78403e-14	3.62561e-11	178	178
LOC100129637	0.522849	7.07081e-14	3.67943e-11	178	178
UCKL1AS	0.520502	9.54732e-14	4.84074e-11	178	178
SNHG10	0.517347	1.42465e-13	7.04277e-11	178	178
DPH1	0.516972	1.49355e-13	7.20328e-11	178	178
BZRAP1	0.516288	1.62788e-13	7.66421e-11	178	178
LOC646471	0.515445	1.80982e-13	8.32263e-11	178	178
RBM5	0.515212	1.86339e-13	8.37425e-11	178	178
ZNF182	0.514932	1.92992e-13	8.48051e-11	178	178
SSPO	0.512646	2.56669e-13	1.10334e-10	178	176
L3MBTL	0.511755	2.86666e-13	1.20607e-10	178	178
ZNF785	0.510599	3.3073e-13	1.36247e-10	178	178
SEC31B	0.509197	3.9306e-13	1.5862e-10	178	178
TUBGCP6	0.508104	4.4946e-13	1.77752e-10	178	178
CLK4	0.507064	5.1035e-13	1.97876e-10	178	178
TSSK3	0.50387	7.52048e-13	2.85981e-10	178	177
DBF4B	0.503417	7.94324e-13	2.96358e-10	178	178
SFRS18	0.502237	9.1549e-13	3.34151e-10	178	178
REM2	0.502075	9.33502e-13	3.34151e-10	178	178
NSUN5P2	0.501962	9.46316e-13	3.34151e-10	178	178
CELF6	0.500907	1.07373e-12	3.7249e-10	178	178
C17orf86	0.498369	1.45281e-12	4.95308e-10	178	178
ZNF655	0.497396	1.63024e-12	5.46379e-10	178	178
ZNF84	0.495431	2.05521e-12	6.77328e-10	178	178
TRIM66	0.494479	2.29802e-12	7.44937e-10	178	178
LTB4R2	0.494042	2.4184e-12	7.67284e-10	178	178
C21orf58	0.49395	2.44457e-12	7.67284e-10	178	178
LOC100270804	0.493696	2.51831e-12	7.7808e-10	178	178
FLJ37201	0.492945	2.74883e-12	8.23618e-10	178	177
LOC100129726	0.492945	2.749e-12	8.23618e-10	178	177
PPIEL	0.490558	3.62692e-12	1.07043e-09	178	178
ANKRD23	0.48902	4.33074e-12	1.25758e-09	178	178
PRPF39	0.488906	4.38824e-12	1.25758e-09	178	178
HNRNPH1	0.487861	4.94746e-12	1.39759e-09	178	178
ZGLP1	0.48693	5.5043e-12	1.53299e-09	178	178
VAMP1	0.486263	5.93972e-12	1.63128e-09	178	178
PVRIG	0.485391	6.5596e-12	1.77684e-09	178	178
UNKL	0.484576	7.19555e-12	1.92277e-09	178	178
STAG3L3	0.484326	7.40245e-12	1.95168e-09	178	178
GIGYF1	0.483481	8.14612e-12	2.11949e-09	178	178
TRIM52	0.483261	8.35088e-12	2.14455e-09	178	178
LOC100131434	0.482209	9.40251e-12	2.36989e-09	178	178
LUC7L3	0.482147	9.46804e-12	2.36989e-09	178	178
ARHGAP33	0.481942	9.6893e-12	2.39495e-09	178	178
PILRB	0.481687	9.97147e-12	2.40476e-09	178	178
ZNF780B	0.481625	1.00408e-11	2.40476e-09	178	178
GTF2IRD2	0.481578	1.00938e-11	2.40476e-09	178	178
AFG3L1	0.480331	1.16089e-11	2.73278e-09	178	178
PGAM2	0.480111	1.18973e-11	2.76773e-09	178	178
C17orf68	0.479887	1.21988e-11	2.80488e-09	178	178
ZNF397OS	0.479611	1.25808e-11	2.85945e-09	178	178
KCNC3	0.478878	1.36525e-11	3.0451e-09	178	178
FLJ45244	0.478843	1.37056e-11	3.0451e-09	178	178
TTC18	0.47831	1.45433e-11	3.19532e-09	178	178
C16orf79	0.476259	1.82537e-11	3.96648e-09	178	177
SH2B1	0.475626	1.95728e-11	4.20687e-09	178	178
TCTE3	0.475015	2.09349e-11	4.45127e-09	178	178
OGT	0.472811	2.66521e-11	5.60658e-09	178	178
JRK	0.471705	3.00682e-11	6.25861e-09	178	178
C1orf203	0.471509	3.07171e-11	6.32709e-09	178	178
C8orf44	0.471368	3.11914e-11	6.35854e-09	178	178
MASP2	0.471239	3.16299e-11	6.38214e-09	178	178
GTF2IRD2P1	0.468122	4.43041e-11	8.84919e-09	178	178
NSUN5P1	0.465724	5.72819e-11	1.13269e-08	178	178
CDRT4	0.464516	6.51437e-11	1.2754e-08	178	178
ZRANB2	0.464241	6.70792e-11	1.30042e-08	178	178
ZNF346	0.463728	7.08288e-11	1.35978e-08	178	178
ZBTB40	0.462838	7.78249e-11	1.47972e-08	178	178
FBF1	0.462575	8.00234e-11	1.50703e-08	178	178
PGS1	0.462295	8.24229e-11	1.53758e-08	178	178
KIAA1683	0.461644	8.82818e-11	1.62637e-08	178	178
CES8	0.461585	8.88275e-11	1.62637e-08	178	178
CROCCL1	0.461336	9.11835e-11	1.65419e-08	178	178
C12orf76	0.460906	9.54011e-11	1.71497e-08	178	178
WDR27	0.460554	9.89949e-11	1.76354e-08	178	178
ACRC	0.460313	1.01532e-10	1.79259e-08	178	178
SUZ12P	0.460109	1.0373e-10	1.81518e-08	178	178
KIAA1875	0.458949	1.17104e-10	2.03125e-08	178	178
ZMYND17	0.458807	1.1885e-10	2.0436e-08	178	178
SFRS6	0.458486	1.22903e-10	2.09508e-08	178	178
KLRA1	0.458397	1.24053e-10	2.09661e-08	178	178
CXXC1	0.458015	1.29088e-10	2.1632e-08	178	178
EZH1	0.454571	1.84374e-10	3.03817e-08	178	178
C8ORFK29	0.453826	1.9904e-10	3.25274e-08	178	176
LRRC14	0.453187	2.12528e-10	3.44469e-08	178	178
AGER	0.452901	2.18837e-10	3.51725e-08	178	178
C8orf77	0.452604	2.2561e-10	3.56897e-08	178	178
SS18L1	0.451784	2.45301e-10	3.84967e-08	178	178
C1orf220	0.451592	2.50166e-10	3.8951e-08	178	178
RAD52	0.451475	2.53162e-10	3.91095e-08	178	178
GUSBP1	0.450948	2.67107e-10	4.0944e-08	178	178
TTC21A	0.45042	2.81849e-10	4.27952e-08	178	178
C1orf101	0.450362	2.83512e-10	4.27952e-08	178	177
ING5	0.449972	2.94964e-10	4.40867e-08	178	178
LOC339047	0.44992	2.96527e-10	4.40867e-08	178	178
FAM95B1	0.449677	3.03908e-10	4.48468e-08	178	178
LOC400657	0.44902	3.24811e-10	4.75764e-08	178	178
PNN	0.448649	3.37212e-10	4.90296e-08	178	178
ZNF10	0.448326	3.48389e-10	4.94014e-08	178	178
NICN1	0.448257	3.50827e-10	4.94014e-08	178	178
WDR59	0.448238	3.51476e-10	4.94014e-08	178	178
LTB4R	0.448216	3.5226e-10	4.94014e-08	178	178
ZNF814	0.44809	3.56785e-10	4.96836e-08	178	178
ZNF141	0.447506	3.784e-10	5.21412e-08	178	178
TAS2R20	0.447471	3.79707e-10	5.21412e-08	178	178
ZNF789	0.44739	3.8284e-10	5.22088e-08	178	178
SPDYE5	0.447032	3.96854e-10	5.37493e-08	178	177
ILF3	0.446764	4.07673e-10	5.48389e-08	178	178
ZNF76	0.446623	4.13502e-10	5.52473e-08	178	178
MYH3	0.446296	4.27278e-10	5.65734e-08	178	178
FAM71F2	0.446252	4.2915e-10	5.65734e-08	178	177
LOC390595	0.445815	4.48346e-10	5.87125e-08	178	176
COQ6	0.445366	4.68941e-10	6.06956e-08	178	178
NUPL2	0.445351	4.69628e-10	6.06956e-08	178	178
PPWD1	0.445147	4.79308e-10	6.15443e-08	178	178
GOLGA8B	0.444188	5.2738e-10	6.72801e-08	178	178
AMIGO3	0.443377	5.7167e-10	7.24628e-08	178	178
GOLGA2B	0.442999	5.93524e-10	7.47538e-08	178	178
CDK3	0.442791	6.0584e-10	7.5822e-08	178	178
ANAPC4	0.441583	6.82766e-10	8.4912e-08	178	178
RBM6	0.440635	7.49565e-10	9.20615e-08	178	178
PIGL	0.439991	7.98572e-10	9.74751e-08	178	178
PAPD7	0.439608	8.29135e-10	1.00585e-07	178	178
CENPT	0.439477	8.39861e-10	1.01265e-07	178	178
LYG1	0.4392	8.63004e-10	1.03424e-07	178	176
LOC285033	0.439012	8.7899e-10	1.04706e-07	178	178
ZNF546	0.438003	9.70106e-10	1.14867e-07	178	178
NUDT17	0.437923	9.77708e-10	1.14909e-07	178	178
MGC23270	0.437877	9.82079e-10	1.14909e-07	178	178
MTERFD3	0.437693	9.99859e-10	1.16301e-07	178	178
LY6G5B	0.437253	1.04357e-09	1.20676e-07	178	178
NPIP	0.437114	1.05782e-09	1.2097e-07	178	178
POLG2	0.437063	1.06306e-09	1.2097e-07	178	178
PMS2L3	0.437023	1.06723e-09	1.2097e-07	178	178
LOC399744	0.43694	1.07592e-09	1.2097e-07	178	178
POLI	0.436932	1.0767e-09	1.2097e-07	178	178
AGAP6	0.43662	1.10987e-09	1.2386e-07	178	178
UPF3A	0.436573	1.11496e-09	1.2386e-07	178	178
NFKBID	0.435662	1.21791e-09	1.34542e-07	178	178
PFAS	0.435485	1.23891e-09	1.36101e-07	178	178
FLJ39653	0.435233	1.26949e-09	1.3869e-07	178	178
ZNF589	0.434956	1.30388e-09	1.41665e-07	178	178
CEP164	0.434892	1.31202e-09	1.4177e-07	178	178
NRN1L	0.434739	1.33161e-09	1.43105e-07	178	165
SNORA39	0.434379	1.37861e-09	1.47354e-07	178	176
ANGEL1	0.434113	1.41437e-09	1.50364e-07	178	178
CCDC17	0.433951	1.4366e-09	1.50584e-07	178	177
ASXL1	0.43394	1.43811e-09	1.50584e-07	178	178
TSSK4	0.433932	1.43928e-09	1.50584e-07	178	177
CHKB-CPT1B	0.433007	1.57305e-09	1.63713e-07	178	178
DNASE1L2	0.432677	1.62371e-09	1.67225e-07	178	176
UCP3	0.432422	1.66393e-09	1.7048e-07	178	178
QRICH2	0.432153	1.70728e-09	1.73127e-07	178	178
CSAD	0.43192	1.74572e-09	1.75228e-07	178	178
LOC100303728	0.431665	1.7889e-09	1.78655e-07	178	178
PTBP2	0.43138	1.83825e-09	1.82661e-07	178	178
PHC1	0.431043	1.89837e-09	1.87692e-07	178	178
SCAND2	0.430864	1.93104e-09	1.89972e-07	178	178
RNPC3	0.43074	1.95389e-09	1.90577e-07	178	178
SGK494	0.430726	1.95646e-09	1.90577e-07	178	178
NCRNA00174	0.430478	2.0032e-09	1.94173e-07	178	178
C5orf45	0.430328	2.03201e-09	1.96004e-07	178	178
C4orf21	0.430158	2.06513e-09	1.98233e-07	178	178
SAFB2	0.430053	2.08596e-09	1.99265e-07	178	178
FLJ37453	0.430001	2.09623e-09	1.99283e-07	178	178
FAM186A	0.429482	2.20223e-09	2.08358e-07	178	177
ARIH2	0.429131	2.27683e-09	2.14391e-07	178	178
NCRNA00202	0.42883	2.34264e-09	2.19005e-07	178	175
PLA2G6	0.428806	2.34799e-09	2.19005e-07	178	178
LOC400927	0.428683	2.3755e-09	2.20531e-07	178	178
LOC100272228	0.428281	2.46754e-09	2.28005e-07	178	178
ZNF500	0.428039	2.52454e-09	2.32187e-07	178	178
MTMR9L	0.427926	2.55151e-09	2.33581e-07	178	178
KIAA0895L	0.427567	2.63957e-09	2.39123e-07	178	178
MYBBP1A	0.427532	2.64832e-09	2.39123e-07	178	178
GAPDHS	0.427347	2.69489e-09	2.42221e-07	178	161
LOC100128842	0.427292	2.70881e-09	2.42371e-07	178	178
ZNF397	0.427043	2.77322e-09	2.47017e-07	178	178
C17orf80	0.42687	2.81869e-09	2.49014e-07	178	178
PRDM15	0.426862	2.82083e-09	2.49014e-07	178	178
SLC25A27	0.425762	3.12777e-09	2.74883e-07	178	178
GPR135	0.425522	3.19886e-09	2.79454e-07	178	177
ZNF37B	0.425491	3.20805e-09	2.79454e-07	178	178
HEXDC	0.425388	3.23934e-09	2.80942e-07	178	178
CCDC66	0.425304	3.26493e-09	2.81925e-07	178	178
RIC3	0.425247	3.28214e-09	2.81933e-07	178	177
NKTR	0.425164	3.30773e-09	2.81933e-07	178	178
DMAP1	0.425164	3.3078e-09	2.81933e-07	178	178
LOC100216545	0.42448	3.52618e-09	2.99256e-07	178	178
WDR85	0.42378	3.76404e-09	3.18078e-07	178	178
ZBTB25	0.423368	3.9114e-09	3.29123e-07	178	178
KIAA0753	0.422812	4.11863e-09	3.45092e-07	178	178
YJEFN3	0.42268	4.16931e-09	3.47865e-07	178	176
FAM13AOS	0.422457	4.25663e-09	3.51847e-07	178	178
ELMOD3	0.422422	4.27042e-09	3.51847e-07	178	178
CCDC76	0.422172	4.37063e-09	3.5861e-07	178	178
DDX26B	0.421947	4.46255e-09	3.64638e-07	178	178
NCRNA00171	0.421803	4.52227e-09	3.67998e-07	178	178
DOM3Z	0.421554	4.62763e-09	3.75028e-07	178	178
DDX55	0.420966	4.886e-09	3.92125e-07	178	178
WDR6	0.420947	4.89474e-09	3.92125e-07	178	178
PROZ	0.420939	4.89809e-09	3.92125e-07	178	158
THOC1	0.420698	5.00845e-09	3.99343e-07	178	178
DFFB	0.420331	5.18054e-09	4.09463e-07	178	178
LOC284440	0.420307	5.19234e-09	4.09463e-07	178	178
ALKBH1	0.420258	5.21579e-09	4.09463e-07	178	178
C6orf163	0.42021	5.23891e-09	4.09463e-07	178	175
ANKLE1	0.420127	5.279e-09	4.10972e-07	178	178
CLSTN3	0.419983	5.34934e-09	4.14815e-07	178	178
MSTO2P	0.419607	5.5377e-09	4.27489e-07	178	178
PMS2	0.419571	5.55602e-09	4.27489e-07	178	178
ACAD10	0.41856	6.09544e-09	4.66363e-07	178	178
LOC401431	0.418537	6.10842e-09	4.66363e-07	178	178
SLC2A11	0.418384	6.19469e-09	4.7113e-07	178	178
TUBD1	0.417789	6.54084e-09	4.9555e-07	178	178
ACAD11	0.417714	6.58585e-09	4.97055e-07	178	178
NSUN6	0.417585	6.66398e-09	5.0104e-07	178	178
FTSJD2	0.417528	6.69887e-09	5.01756e-07	178	178
HDAC6	0.416787	7.16661e-09	5.34764e-07	178	178
LOC221442	0.416695	7.22724e-09	5.37261e-07	178	178
LOC282997	0.416613	7.28117e-09	5.39243e-07	178	178
GPR113	0.416143	7.59937e-09	5.60709e-07	178	178
ZNF512B	0.416008	7.69261e-09	5.63711e-07	178	178
CDAN1	0.416002	7.69707e-09	5.63711e-07	178	178
LOC100133331	0.415875	7.7859e-09	5.68112e-07	178	178
SPRN	0.415581	7.99687e-09	5.81361e-07	178	178
SPDYE1	0.415138	8.3241e-09	6.00732e-07	178	178
RBM4B	0.414766	8.60937e-09	6.19061e-07	178	178
C5orf54	0.414317	8.96569e-09	6.41702e-07	178	178
DPY19L2P2	0.414288	8.98916e-09	6.41702e-07	178	178
TAS2R5	0.414061	9.17498e-09	6.50272e-07	178	173
EME2	0.41392	9.29297e-09	6.56283e-07	178	178
KCNAB3	0.413168	9.94442e-09	6.9979e-07	178	178
UNK	0.412551	1.05108e-08	7.37023e-07	178	178
CLEC18A	0.411659	1.13857e-08	7.95553e-07	178	178
NPPA	0.411585	1.14622e-08	7.98073e-07	178	161
C14orf181	0.410705	1.23998e-08	8.60329e-07	178	178
EXOG	0.410329	1.28224e-08	8.86541e-07	178	178
CCDC62	0.410287	1.28706e-08	8.86774e-07	178	177
GPR75	0.409565	1.37244e-08	9.42316e-07	178	178
ARGLU1	0.409367	1.39682e-08	9.55736e-07	178	178
ZNF23	0.409297	1.40556e-08	9.58401e-07	178	178
ZNF266	0.408968	1.44719e-08	9.83395e-07	178	178
ZMYM3	0.408909	1.45486e-08	9.85222e-07	178	178
LOC100132287	0.408717	1.47978e-08	9.98678e-07	178	178
ZC3H6	0.408154	1.55554e-08	1.04624e-06	178	178
TMCO6	0.408042	1.57103e-08	1.05216e-06	178	178
GNB3	0.408013	1.57499e-08	1.05216e-06	178	178
CG030	0.407671	1.6233e-08	1.08078e-06	178	178
NTN5	0.407554	1.64023e-08	1.08662e-06	178	176
TTLL3	0.407534	1.64307e-08	1.08662e-06	178	178
EPM2AIP1	0.407458	1.65425e-08	1.09037e-06	178	178
TMEM80	0.407204	1.69164e-08	1.11131e-06	178	178
ZNF354A	0.406727	1.76433e-08	1.15523e-06	178	178
PRDXDD1P	0.406355	1.82316e-08	1.18981e-06	178	178
KIAA1407	0.406296	1.83257e-08	1.19201e-06	178	178
ASB16	0.405793	1.91547e-08	1.24176e-06	178	178
FLJ37307	0.405756	1.9216e-08	1.24176e-06	178	175
TSNAXIP1	0.405551	1.95651e-08	1.26005e-06	178	178
SRRT	0.405515	1.96266e-08	1.26005e-06	178	178
C1orf228	0.405437	1.97611e-08	1.26458e-06	178	177
KRBA2	0.404966	2.05949e-08	1.31369e-06	178	178
SNORD1C	0.404695	2.10898e-08	1.34093e-06	178	178
PCF11	0.404104	2.22065e-08	1.40433e-06	178	178
ACAP3	0.404062	2.22896e-08	1.40433e-06	178	178
LUC7L	0.404056	2.23e-08	1.40433e-06	178	178
LOC253724	0.404012	2.23863e-08	1.40529e-06	178	176
COLQ	0.403975	2.2458e-08	1.40533e-06	178	178
THSD1P1	0.403368	2.36798e-08	1.47246e-06	178	178
PNMA3	0.403277	2.38675e-08	1.47948e-06	178	175
C14orf148	0.403157	2.41195e-08	1.4872e-06	178	177
C10orf137	0.403146	2.41423e-08	1.4872e-06	178	178
LRRC16B	0.402758	2.497e-08	1.52866e-06	178	178
ZNF519	0.402398	2.57645e-08	1.57243e-06	178	178
BRD8	0.402145	2.63351e-08	1.60231e-06	178	178
DGCR8	0.40202	2.66225e-08	1.61482e-06	178	178
C11orf71	0.401803	2.71299e-08	1.64057e-06	178	178
SPIN3	0.401621	2.75602e-08	1.66151e-06	178	178
KLHL31	0.401095	2.88427e-08	1.73354e-06	178	178
ZNF302	0.400848	2.94673e-08	1.76572e-06	178	178
SLC26A1	0.400694	2.98598e-08	1.77846e-06	178	178
ZNF596	0.400529	3.02902e-08	1.79867e-06	178	178
ZNF335	0.400287	3.09273e-08	1.83101e-06	178	178
CBFA2T2	0.399443	3.32611e-08	1.9633e-06	178	178
ZNF18	0.3994	3.33836e-08	1.96467e-06	178	178
AGK	0.399054	3.43898e-08	2.01691e-06	178	178
ZNF540	0.398944	3.47162e-08	2.02501e-06	178	178
LENG8	0.398834	3.50469e-08	2.03829e-06	178	178
SLC25A42	0.398738	3.53361e-08	2.04908e-06	178	178
C1orf152	0.398305	3.66732e-08	2.11726e-06	178	178
NCRNA00105	0.397748	3.84621e-08	2.2109e-06	178	178
FAM200B	0.397654	3.87748e-08	2.22242e-06	178	178
C5orf56	0.397526	3.91995e-08	2.24026e-06	178	178
RNF31	0.397104	4.06381e-08	2.31579e-06	178	178
C4orf44	0.396916	4.12951e-08	2.34646e-06	178	175
HERC2P2	0.39646	4.29314e-08	2.4221e-06	178	178
LOC440944	0.395988	4.46929e-08	2.50356e-06	178	178
OGFOD2	0.395159	4.79503e-08	2.66801e-06	178	178
C12orf65	0.395139	4.80334e-08	2.66801e-06	178	178
SCARNA12	0.395054	4.83795e-08	2.67971e-06	178	175
RBM33	0.395014	4.8542e-08	2.68065e-06	178	178
MYLK4	0.394969	4.87306e-08	2.68065e-06	178	178
DENND4B	0.394914	4.89569e-08	2.68065e-06	178	178
CRTC1	0.394887	4.90664e-08	2.68065e-06	178	178
ZNF273	0.394886	4.90744e-08	2.68065e-06	178	178
C1orf63	0.394754	4.96222e-08	2.69617e-06	178	178
WDR52	0.394752	4.96311e-08	2.69617e-06	178	178
ZNF75D	0.394444	5.09432e-08	2.75679e-06	178	178
LOC100272217	0.394425	5.10258e-08	2.75679e-06	178	178
CCDC154	0.394047	5.26822e-08	2.83852e-06	178	175
SIN3B	0.393763	5.3961e-08	2.89785e-06	178	178
MDC1	0.393738	5.40764e-08	2.89785e-06	178	178
ZNF75A	0.393549	5.49424e-08	2.9363e-06	178	178
LOC168474	0.393066	5.72278e-08	3.0502e-06	178	168
NCRNA00115	0.392975	5.76685e-08	3.06542e-06	178	178
C3orf62	0.392551	5.97585e-08	3.168e-06	178	178
MAPK8IP3	0.391934	6.29378e-08	3.32763e-06	178	178
VAMP2	0.391832	6.34782e-08	3.34725e-06	178	178
SFRS5	0.391665	6.43733e-08	3.38542e-06	178	178
C14orf93	0.391503	6.52562e-08	3.42275e-06	178	178
AOC2	0.391455	6.55149e-08	3.42723e-06	178	178
IQCC	0.39141	6.57641e-08	3.43118e-06	178	178
LOC100131691	0.391328	6.6219e-08	3.44583e-06	178	178
FAM113A	0.391263	6.65798e-08	3.44646e-06	178	178
ZNF708	0.391162	6.71441e-08	3.4666e-06	178	178
C3orf71	0.390773	6.93614e-08	3.57175e-06	178	178
QTRT1	0.390688	6.98552e-08	3.58784e-06	178	178
LOC728743	0.390442	7.13049e-08	3.65281e-06	178	178
ZNF354B	0.389979	7.41166e-08	3.78045e-06	178	178
CREBZF	0.389919	7.44855e-08	3.78045e-06	178	178
LOC256880	0.389919	7.4487e-08	3.78045e-06	178	175
SDHAP3	0.389877	7.47488e-08	3.78045e-06	178	178
LRP2BP	0.389868	7.48031e-08	3.78045e-06	178	178
PITPNM2	0.389846	7.49438e-08	3.78045e-06	178	178
ZSCAN21	0.389781	7.53487e-08	3.79121e-06	178	178
MYST1	0.389618	7.6377e-08	3.83319e-06	178	178
KLKB1	0.389308	7.83756e-08	3.92354e-06	178	177
UQCC	0.389168	7.92904e-08	3.95931e-06	178	178
CD160	0.389132	7.95291e-08	3.96123e-06	178	178
SNHG3	0.388983	8.05195e-08	4.00006e-06	178	178
FAM54B	0.388954	8.07133e-08	4.00006e-06	178	178
WDR5B	0.388583	8.32384e-08	4.11489e-06	178	178
DPY19L2	0.388509	8.37482e-08	4.12977e-06	178	178
PYY2	0.388292	8.52729e-08	4.19449e-06	178	173
ENO3	0.388216	8.58104e-08	4.21046e-06	178	178
WDR88	0.387906	8.80415e-08	4.2986e-06	178	173
BRF1	0.38779	8.88896e-08	4.31868e-06	178	178
ORMDL1	0.387724	8.9376e-08	4.33167e-06	178	178
CN5H6.4	0.387576	9.04783e-08	4.36819e-06	178	178
CCNL2	0.387564	9.05714e-08	4.36819e-06	178	178
FAM184A	0.387507	9.09946e-08	4.37383e-06	178	178
SNHG1	0.387489	9.11307e-08	4.37383e-06	178	178
ACCS	0.387203	9.33112e-08	4.46764e-06	178	178
EML6	0.386947	9.53023e-08	4.55195e-06	178	178
TRMU	0.386764	9.6755e-08	4.59695e-06	178	178
LOC283314	0.386393	9.97597e-08	4.71925e-06	178	178
FBXO9	0.386022	1.02852e-07	4.85393e-06	178	178
DCAF4L1	0.385653	1.06019e-07	4.96783e-06	178	178
CUBN	0.385588	1.06584e-07	4.9825e-06	178	178
ABCA5	0.385447	1.07822e-07	5.02849e-06	178	178
DDX51	0.38525	1.09586e-07	5.09871e-06	178	178
RLTPR	0.385068	1.11235e-07	5.1633e-06	178	178
SCML2	0.384853	1.13212e-07	5.23051e-06	178	177
TAS2R14	0.384754	1.14135e-07	5.25725e-06	178	173
LOC91316	0.384734	1.14323e-07	5.25725e-06	178	178
RPAIN	0.38467	1.14916e-07	5.27228e-06	178	178
CLEC18B	0.38464	1.15203e-07	5.27322e-06	178	174
TTC23L	0.384556	1.16e-07	5.283e-06	178	176
C3orf47	0.384551	1.16048e-07	5.283e-06	178	178
ZC3HC1	0.384533	1.16218e-07	5.283e-06	178	178
NGDN	0.384159	1.19821e-07	5.4218e-06	178	178
KIAA0467	0.384132	1.20095e-07	5.4218e-06	178	178
SLC9A5	0.383959	1.218e-07	5.4738e-06	178	178
CPSF7	0.383818	1.23208e-07	5.52451e-06	178	178
ALOX12	0.383708	1.24323e-07	5.54936e-06	178	177
ZSWIM7	0.383565	1.25778e-07	5.60165e-06	178	178
RBM14	0.383392	1.2757e-07	5.66868e-06	178	178
SETD6	0.383327	1.28251e-07	5.68619e-06	178	178
ZNF419	0.383049	1.31181e-07	5.80308e-06	178	178
GFOD2	0.38297	1.3203e-07	5.82246e-06	178	178
ZFP3	0.382954	1.32208e-07	5.82246e-06	178	178
SLFNL1	0.382807	1.33795e-07	5.87132e-06	178	178
GABBR1	0.382796	1.33911e-07	5.87132e-06	178	178
TNRC6A	0.382653	1.35485e-07	5.92718e-06	178	178
TAS2R4	0.382507	1.37096e-07	5.98443e-06	178	168
SENP3	0.382432	1.37933e-07	6.00769e-06	178	178
LOC100134713	0.381971	1.43204e-07	6.22356e-06	178	178
RG9MTD3	0.381905	1.43973e-07	6.2251e-06	178	178
ALG13	0.381896	1.44074e-07	6.2251e-06	178	178
TTLL10	0.381887	1.44184e-07	6.2251e-06	178	176
OSGEPL1	0.381827	1.44883e-07	6.24163e-06	178	178
GDF9	0.381774	1.45511e-07	6.2551e-06	178	177
C6orf81	0.381406	1.49915e-07	6.42594e-06	178	174
TAF1C	0.381388	1.50136e-07	6.42594e-06	178	178
MST1	0.38134	1.50721e-07	6.43708e-06	178	178
CYP2D7P1	0.381239	1.51955e-07	6.47577e-06	178	176
CCDC57	0.381017	1.54712e-07	6.57907e-06	178	178
PEX6	0.380887	1.56338e-07	6.63398e-06	178	178
C2orf66	0.380584	1.6022e-07	6.78415e-06	178	129
PRKRIP1	0.380546	1.60713e-07	6.79049e-06	178	178
RBM39	0.380137	1.66107e-07	6.98853e-06	178	178
EP400NL	0.379923	1.69005e-07	7.09532e-06	178	178
TUBE1	0.379766	1.71145e-07	7.16996e-06	178	178
C11orf61	0.379239	1.78571e-07	7.44949e-06	178	178
B4GALNT4	0.37917	1.79554e-07	7.47474e-06	178	178
SEC14L5	0.378899	1.83512e-07	7.62344e-06	178	177
FAM71F1	0.378774	1.8536e-07	7.68408e-06	178	102
RGL2	0.378388	1.91189e-07	7.90915e-06	178	178
POMT1	0.378295	1.9263e-07	7.95211e-06	178	178
ZNF202	0.378077	1.9602e-07	8.07379e-06	178	178
C17orf85	0.377842	1.99745e-07	8.19452e-06	178	178
PRRT2	0.377786	2.00638e-07	8.21411e-06	178	178
ROGDI	0.377436	2.06331e-07	8.42972e-06	178	178
MDM4	0.376757	2.17833e-07	8.8813e-06	178	178
GCFC1	0.376724	2.18399e-07	8.88604e-06	178	178
LRRC24	0.376589	2.20773e-07	8.96418e-06	178	171
LOC338758	0.376517	2.22037e-07	8.99705e-06	178	178
PHF21A	0.376379	2.2449e-07	9.07784e-06	178	178
DLEU2L	0.376264	2.26564e-07	9.14299e-06	178	168
ZNF517	0.376137	2.28856e-07	9.21668e-06	178	178
INPP5B	0.376098	2.29577e-07	9.22695e-06	178	178
C8orf79	0.37605	2.30454e-07	9.22828e-06	178	178
ACTR3B	0.376045	2.30544e-07	9.22828e-06	178	178
SPAG8	0.375984	2.31666e-07	9.23581e-06	178	178
FAM179A	0.375657	2.37757e-07	9.45639e-06	178	178
CRIPAK	0.375636	2.38155e-07	9.45639e-06	178	178
ZCWPW1	0.375488	2.40977e-07	9.54925e-06	178	178
LEKR1	0.375389	2.42877e-07	9.60532e-06	178	178
PHKA2	0.375283	2.44937e-07	9.66744e-06	178	178
ADHFE1	0.375235	2.45866e-07	9.68475e-06	178	178
IL11RA	0.375098	2.48557e-07	9.7713e-06	178	178
C17orf65	0.375007	2.5035e-07	9.82225e-06	178	178
ZNF26	0.374891	2.52658e-07	9.89317e-06	178	178
UBE2O	0.374711	2.56304e-07	9.99637e-06	178	178
AGAP4	0.374367	2.63372e-07	1.02518e-05	178	178
N4BP2L2	0.374212	2.66624e-07	1.0358e-05	178	178
AGBL2	0.374089	2.69224e-07	1.04188e-05	178	178
COQ10A	0.374088	2.69242e-07	1.04188e-05	178	178
GHRLOS	0.374063	2.69786e-07	1.04194e-05	178	178
MDP1	0.373987	2.71401e-07	1.04614e-05	178	178
GOLGA8A	0.373504	2.81951e-07	1.08469e-05	178	178
AAAS	0.373203	2.88729e-07	1.10861e-05	178	178
NEURL2	0.373063	2.91917e-07	1.11651e-05	178	178
RSAD1	0.373003	2.9331e-07	1.11967e-05	178	178
ZNF692	0.372901	2.95678e-07	1.12654e-05	178	178
PARP2	0.372521	3.04652e-07	1.1585e-05	178	178
THTPA	0.372424	3.06974e-07	1.16286e-05	178	178
AGBL3	0.372288	3.10277e-07	1.17088e-05	178	178
LOC388692	0.372083	3.15316e-07	1.18763e-05	178	178
ZNF638	0.372047	3.16218e-07	1.18876e-05	178	178
AP4S1	0.371996	3.17483e-07	1.189e-05	178	178
MBD1	0.3719	3.19883e-07	1.19346e-05	178	178
BCL11A	0.371847	3.2122e-07	1.1962e-05	178	178
C5orf27	0.371737	3.23988e-07	1.20424e-05	178	176
KIAA1529	0.3717	3.24946e-07	1.20553e-05	178	178
ZNF696	0.370682	3.51891e-07	1.30305e-05	178	178
RPL32P3	0.370638	3.53093e-07	1.30506e-05	178	178
DDX12	0.370596	3.5425e-07	1.30689e-05	178	178
SRRM5	0.370338	3.61463e-07	1.33022e-05	178	178
C6orf70	0.36993	3.73151e-07	1.3672e-05	178	178
GUSBP3	0.369923	3.73364e-07	1.3672e-05	178	178
PLGLB2	0.369457	3.87156e-07	1.40988e-05	178	178
MYCBPAP	0.369277	3.9261e-07	1.42711e-05	178	177
ZNF786	0.369253	3.93358e-07	1.4272e-05	178	178
ZNF580	0.369132	3.97058e-07	1.43799e-05	178	178
FBXO44	0.368967	4.02206e-07	1.45397e-05	178	178
PELP1	0.368806	4.0725e-07	1.46952e-05	178	178
SMYD4	0.368276	4.24351e-07	1.52844e-05	178	178
KIFC2	0.368051	4.31825e-07	1.55253e-05	178	178
C19orf76	0.368026	4.32651e-07	1.55267e-05	178	178
RFXAP	0.367982	4.34115e-07	1.55511e-05	178	178
ZBTB48	0.367947	4.35296e-07	1.55652e-05	178	178
RANBP10	0.367549	4.48899e-07	1.59937e-05	178	178
FLJ43663	0.367336	4.56373e-07	1.62289e-05	178	178
MRPS25	0.367314	4.57141e-07	1.62289e-05	178	178
UBN2	0.367204	4.61048e-07	1.62859e-05	178	178
ADCK1	0.367176	4.62041e-07	1.62859e-05	178	178
CPT1B	0.367094	4.6498e-07	1.63603e-05	178	178
MTHFD2L	0.36698	4.69083e-07	1.64754e-05	178	178
PRH1	0.366923	4.7116e-07	1.6519e-05	178	178
SEC61A2	0.366824	4.74763e-07	1.66159e-05	178	178
RXRB	0.366502	4.86709e-07	1.69739e-05	178	178
CAPN3	0.365985	5.06446e-07	1.75922e-05	178	178
C12orf24	0.365968	5.07109e-07	1.75922e-05	178	178
FAM193B	0.365188	5.38412e-07	1.86047e-05	178	178
CIRBP	0.364869	5.5174e-07	1.89589e-05	178	178
ADAMTS13	0.364835	5.53182e-07	1.89589e-05	178	178
INTS3	0.364827	5.53526e-07	1.89589e-05	178	178
HSF4	0.364812	5.54174e-07	1.89589e-05	178	178
NLK	0.364586	5.63867e-07	1.92572e-05	178	178
PPT2	0.36443	5.70618e-07	1.94541e-05	178	178
KATNAL2	0.364206	5.80499e-07	1.9723e-05	178	178
KCNIP2	0.363981	5.90553e-07	1.99975e-05	178	178
C9orf130	0.36398	5.90601e-07	1.99975e-05	178	178
HIST4H4	0.363849	5.96524e-07	2.01635e-05	178	178
GPC2	0.363653	6.05514e-07	2.04325e-05	178	178
DDX17	0.363568	6.09458e-07	2.05305e-05	178	178
TIGD7	0.362897	6.41446e-07	2.14982e-05	178	178
RBMX	0.36251	6.60612e-07	2.19749e-05	178	178
MKS1	0.3625	6.61073e-07	2.19749e-05	178	178
CLK1	0.362449	6.63663e-07	2.1982e-05	178	178
SRGAP3	0.362265	6.73019e-07	2.22175e-05	178	178
AHSA2	0.362241	6.74216e-07	2.22199e-05	178	178
C17orf56	0.362099	6.81553e-07	2.24244e-05	178	178
CCDC78	0.361924	6.90637e-07	2.26855e-05	178	178
REC8	0.361883	6.92815e-07	2.27193e-05	178	178
POLR2J4	0.361738	7.00448e-07	2.29316e-05	178	178
C5orf53	0.36158	7.08925e-07	2.31707e-05	178	178
TAS2R10	0.361361	7.20743e-07	2.35131e-05	178	141
CACNB2	0.361342	7.21779e-07	2.35131e-05	178	178
LOC646851	0.361128	7.33604e-07	2.37808e-05	178	178
PLCG1	0.361047	7.38105e-07	2.38876e-05	178	178
ATG16L2	0.360871	7.47979e-07	2.41675e-05	178	178
METTL12	0.360575	7.6492e-07	2.46089e-05	178	178
WASH7P	0.360567	7.65373e-07	2.46089e-05	178	178
NUDT9P1	0.360168	7.88778e-07	2.52744e-05	178	175
ZNF345	0.360149	7.89906e-07	2.52744e-05	178	178
RUFY3	0.359455	8.32259e-07	2.64501e-05	178	178
LRRC37A3	0.35945	8.32592e-07	2.64501e-05	178	178
XRCC3	0.359438	8.33337e-07	2.64501e-05	178	178
ATXN7L2	0.359415	8.34794e-07	2.64539e-05	178	178
CYB561D1	0.359138	8.52349e-07	2.69669e-05	178	178
C6orf26	0.358912	8.66913e-07	2.73839e-05	178	178
CYB5D1	0.35887	8.69687e-07	2.74277e-05	178	178
ZNF547	0.358824	8.72666e-07	2.74565e-05	178	178
LOC100129534	0.358688	8.81631e-07	2.7672e-05	178	178
FLJ10038	0.358572	8.89347e-07	2.78259e-05	178	178
XPC	0.358525	8.92462e-07	2.78792e-05	178	178
TRIM41	0.358487	8.95029e-07	2.79153e-05	178	178
MTCP1	0.358436	8.98462e-07	2.79458e-05	178	178
LOC100132215	0.35843	8.98833e-07	2.79458e-05	178	178
BMS1P4	0.358128	9.19401e-07	2.85404e-05	178	178
SLC25A35	0.357939	9.32542e-07	2.88577e-05	178	178
BCL2L2	0.357748	9.45986e-07	2.9228e-05	178	178
CLCN6	0.357718	9.48109e-07	2.92479e-05	178	178
BTBD12	0.357635	9.5401e-07	2.93446e-05	178	178
PAR1	0.357632	9.54212e-07	2.93446e-05	178	131
SNORD116-28	0.357567	9.58865e-07	2.94243e-05	178	177
LOC90834	0.357554	9.5978e-07	2.94243e-05	178	178
ZBED5	0.357402	9.70767e-07	2.97151e-05	178	178
LRDD	0.356513	1.03727e-06	3.15554e-05	178	178
ZNF226	0.356488	1.03922e-06	3.1566e-05	178	178
TIA1	0.356466	1.04096e-06	3.15706e-05	178	178
LOC642846	0.35641	1.04526e-06	3.1626e-05	178	178
C14orf4	0.356401	1.04599e-06	3.1626e-05	178	178
TMEM151B	0.35621	1.06095e-06	3.19806e-05	178	178
PI4KAP1	0.355826	1.09168e-06	3.28569e-05	178	178
C6orf164	0.355647	1.10628e-06	3.32454e-05	178	177
EFHC1	0.355613	1.10908e-06	3.3279e-05	178	178
KGFLP2	0.355302	1.13501e-06	3.40057e-05	178	178
OCM	0.355136	1.14905e-06	3.4374e-05	178	143
IP6K2	0.354922	1.16741e-06	3.48179e-05	178	178
DGKE	0.354809	1.17723e-06	3.5058e-05	178	178
TTLL9	0.354595	1.19598e-06	3.55628e-05	178	178
LOC100131193	0.354285	1.22379e-06	3.63352e-05	178	178
FAM120C	0.354214	1.23017e-06	3.64669e-05	178	178
KAT2A	0.354195	1.23192e-06	3.64669e-05	178	178
KIAA0664P3	0.353975	1.2521e-06	3.69538e-05	178	178
LOC389634	0.353911	1.258e-06	3.70725e-05	178	176
CUL9	0.353818	1.26672e-06	3.7179e-05	178	178
KCTD19	0.353812	1.26725e-06	3.7179e-05	178	164
PABPC1L	0.353509	1.29591e-06	3.79074e-05	178	178
DHRS4L1	0.353289	1.31712e-06	3.84139e-05	178	178
NCOA5	0.353136	1.33196e-06	3.87895e-05	178	178
C19orf71	0.35289	1.35637e-06	3.93268e-05	178	177
ANKRD49	0.352732	1.37217e-06	3.96343e-05	178	178
RBM25	0.352724	1.37299e-06	3.96343e-05	178	178
PRH2	0.352143	1.43285e-06	4.12678e-05	178	178
C2orf42	0.352134	1.43375e-06	4.12678e-05	178	178
MRM1	0.352084	1.43904e-06	4.13508e-05	178	178
CRAMP1L	0.35196	1.45224e-06	4.16182e-05	178	178
ASMT	0.351904	1.45821e-06	4.17121e-05	178	128
MSH5	0.351788	1.47059e-06	4.19616e-05	178	178
IPW	0.351622	1.48858e-06	4.23527e-05	178	178
ZNF599	0.351282	1.52614e-06	4.32348e-05	178	178
ZNF691	0.350912	1.56795e-06	4.42292e-05	178	178
ZCCHC18	0.350801	1.58074e-06	4.45149e-05	178	178
RAD17	0.350785	1.58258e-06	4.45149e-05	178	178
RBM10	0.35068	1.59478e-06	4.47943e-05	178	178
LOC642852	0.350568	1.60786e-06	4.497e-05	178	178
DUSP28	0.350504	1.61537e-06	4.51161e-05	178	178
C17orf81	0.350396	1.6282e-06	4.54106e-05	178	178
TMEM116	0.350349	1.63377e-06	4.55017e-05	178	178
MTRF1	0.350306	1.63895e-06	4.55818e-05	178	178
USP20	0.350157	1.65685e-06	4.60101e-05	178	178
IFT27	0.350139	1.65901e-06	4.60101e-05	178	178
ESR2	0.350115	1.66186e-06	4.60247e-05	178	178
PAR-SN	0.35009	1.66485e-06	4.6043e-05	178	178
TMEM107	0.350034	1.6717e-06	4.6168e-05	178	178
PACS2	0.349882	1.69026e-06	4.66153e-05	178	178
C7orf55	0.34982	1.69802e-06	4.67642e-05	178	178
CAMTA2	0.34978	1.70294e-06	4.68345e-05	178	178
ZNF512	0.349545	1.7323e-06	4.75757e-05	178	178
ZCCHC11	0.349408	1.74956e-06	4.79652e-05	178	178
FADS3	0.349391	1.75181e-06	4.79652e-05	178	178
C9orf173	0.349376	1.75376e-06	4.79652e-05	178	149
TMEM175	0.349284	1.76546e-06	4.82185e-05	178	178
KIAA1310	0.349227	1.77277e-06	4.83514e-05	178	178
TYK2	0.349101	1.78903e-06	4.87277e-05	178	178
MLH3	0.349013	1.80059e-06	4.8975e-05	178	178
POMT2	0.348974	1.80571e-06	4.9047e-05	178	178
DCP1B	0.3489	1.81534e-06	4.92407e-05	178	178
MGC3771	0.348638	1.85017e-06	5.00483e-05	178	178
LOC200030	0.348563	1.86026e-06	5.02523e-05	178	178
CPA5	0.348435	1.87756e-06	5.05494e-05	178	101
FBRSL1	0.348425	1.87892e-06	5.05494e-05	178	178
LOC286367	0.348317	1.89375e-06	5.08791e-05	178	178
FAM156A	0.348248	1.90323e-06	5.10605e-05	178	178
EML5	0.348228	1.90604e-06	5.10605e-05	178	178
CCT6P1	0.348212	1.90825e-06	5.10605e-05	178	178
TUBG2	0.348011	1.93619e-06	5.1602e-05	178	178
SLC26A11	0.34801	1.93631e-06	5.1602e-05	178	178
NPFF	0.347859	1.95749e-06	5.2096e-05	178	178
SFRS8	0.347728	1.97624e-06	5.25245e-05	178	178
ACBD4	0.347632	1.98996e-06	5.28182e-05	178	178
PNPLA7	0.347354	2.03027e-06	5.38157e-05	178	178
CCDC45	0.347146	2.06099e-06	5.44112e-05	178	178
DHRS4L2	0.347126	2.06389e-06	5.44152e-05	178	178
ZNF673	0.346796	2.11371e-06	5.54329e-05	178	178
TUBB1	0.346598	2.14404e-06	5.61385e-05	178	178
LIAS	0.346583	2.14629e-06	5.61385e-05	178	178
PGBD4	0.346441	2.16828e-06	5.66389e-05	178	178
ENOSF1	0.346033	2.23292e-06	5.8177e-05	178	178
EID2B	0.346026	2.23397e-06	5.8177e-05	178	178
GPS2	0.346014	2.23599e-06	5.8177e-05	178	178
NPHP3	0.345878	2.25797e-06	5.86716e-05	178	178
POM121	0.345312	2.35142e-06	6.09396e-05	178	178
GSTM2	0.345227	2.36578e-06	6.12316e-05	178	178
GLCCI1	0.34482	2.43582e-06	6.29619e-05	178	178
HAUS3	0.34431	2.52631e-06	6.49614e-05	178	178
HKR1	0.344225	2.54156e-06	6.51838e-05	178	178
HIRIP3	0.344171	2.55142e-06	6.53521e-05	178	178
PACSIN1	0.344118	2.56116e-06	6.54958e-05	178	178
PCNT	0.344104	2.56366e-06	6.54958e-05	178	178
C9orf37	0.343892	2.60271e-06	6.6261e-05	178	178
GKAP1	0.343887	2.60366e-06	6.6261e-05	178	178
SFRS17A	0.343781	2.62349e-06	6.66798e-05	178	178
PPP1R3F	0.343747	2.6298e-06	6.67543e-05	178	178
C16orf3	0.343574	2.66231e-06	6.7493e-05	178	170
FBXO41	0.343504	2.67571e-06	6.76593e-05	178	178
LOC153684	0.343448	2.68631e-06	6.78405e-05	178	178
LOC100144604	0.343371	2.70108e-06	6.81265e-05	178	171
INSL5	0.343182	2.73771e-06	6.87871e-05	178	60
C9orf96	0.343134	2.74713e-06	6.89362e-05	178	176
ZNF324B	0.342953	2.78276e-06	6.96535e-05	178	178
IPO4	0.342862	2.80067e-06	7.00132e-05	178	178
ALX3	0.342765	2.8201e-06	7.03212e-05	178	178
SF1	0.342687	2.83574e-06	7.06221e-05	178	178
MGC21881	0.342413	2.8914e-06	7.17371e-05	178	178
NCRNA00107	0.342149	2.94609e-06	7.28959e-05	178	178
AGAP7	0.342135	2.94916e-06	7.28959e-05	178	178
LOC541473	0.342024	2.97229e-06	7.33758e-05	178	173
ZNF605	0.341848	3.00957e-06	7.41112e-05	178	178
CCDC11	0.341825	3.01449e-06	7.41399e-05	178	178
TAZ	0.341798	3.02025e-06	7.41893e-05	178	178
STAG3L2	0.341692	3.04308e-06	7.46574e-05	178	178
NCRNA00173	0.341636	3.05515e-06	7.48606e-05	178	158
MARK3	0.341608	3.06116e-06	7.49135e-05	178	178
ABCC5	0.341591	3.06489e-06	7.49135e-05	178	178
U2AF1L4	0.341515	3.08135e-06	7.52229e-05	178	178
PTPRS	0.341423	3.10154e-06	7.56226e-05	178	178
SUPT7L	0.341394	3.10789e-06	7.5684e-05	178	178
ZNF529	0.341345	3.11866e-06	7.58529e-05	178	178
CCDC39	0.341261	3.1372e-06	7.61167e-05	178	178
BEX2	0.341164	3.15874e-06	7.64516e-05	178	178
AGXT2L2	0.341111	3.17067e-06	7.65324e-05	178	178
USPL1	0.34111	3.17087e-06	7.65324e-05	178	178
DMRTC1B	0.34108	3.17766e-06	7.65348e-05	178	174
MYH7B	0.341013	3.19267e-06	7.68027e-05	178	178
PDXDC2	0.340954	3.20613e-06	7.70327e-05	178	178
PHF12	0.340931	3.21134e-06	7.70645e-05	178	178
KLHDC1	0.340731	3.25695e-06	7.80642e-05	178	178
ADAT2	0.340706	3.2627e-06	7.81074e-05	178	178
C22orf45	0.340648	3.27612e-06	7.82224e-05	178	170
ANKRD36	0.340645	3.27665e-06	7.82224e-05	178	178
L1CAM	0.340616	3.28333e-06	7.82224e-05	178	178
HMGN3	0.340381	3.3382e-06	7.92184e-05	178	178
PTCD3	0.339798	3.47817e-06	8.23679e-05	178	178
NHEDC1	0.339736	3.49335e-06	8.26285e-05	178	172
ORAOV1	0.339645	3.51565e-06	8.30568e-05	178	178
LOC678655	0.339412	3.57367e-06	8.41259e-05	178	178
HCG27	0.339334	3.59343e-06	8.43902e-05	178	178
MIR17HG	0.339069	3.6609e-06	8.57709e-05	178	178
ABCD4	0.338747	3.74429e-06	8.76208e-05	178	178
FLJ39582	0.338592	3.78529e-06	8.83712e-05	178	178
ANAPC5	0.338015	3.9411e-06	9.16839e-05	178	178
LETMD1	0.33796	3.95626e-06	9.18206e-05	178	178
MLLT6	0.337882	3.97784e-06	9.21342e-05	178	178
ME3	0.337875	3.97991e-06	9.21342e-05	178	178
AP1G2	0.337764	4.01083e-06	9.2652e-05	178	178
GRIPAP1	0.337696	4.02994e-06	9.28765e-05	178	178
ADAM11	0.337655	4.04158e-06	9.29926e-05	178	176
BCAM	0.337634	4.04733e-06	9.29926e-05	178	178
SLC6A16	0.33753	4.07688e-06	9.35224e-05	178	177
CDRT15P	0.337402	4.11339e-06	9.42506e-05	178	174
CCDC30	0.337361	4.12527e-06	9.44132e-05	178	178
C19orf36	0.337126	4.19342e-06	9.5641e-05	178	178
C9orf163	0.33706	4.21273e-06	9.59707e-05	178	177
CCDC116	0.336891	4.26265e-06	9.69961e-05	178	177
FKRP	0.336828	4.28126e-06	9.71958e-05	178	178
TUT1	0.336647	4.33541e-06	9.83124e-05	178	178
BAT1	0.336447	4.39618e-06	9.95762e-05	178	178
SHANK3	0.33635	4.42591e-06	0.000100135	178	178
LOC400752	0.335961	4.54719e-06	0.00010241	178	178
NCRNA00204B	0.335916	4.56126e-06	0.00010261	178	176
DHRS4	0.33584	4.58544e-06	0.000103037	178	178
ZNF34	0.335702	4.62946e-06	0.000103882	178	178
C21orf2	0.335689	4.63356e-06	0.000103882	178	178
LRGUK	0.335668	4.64039e-06	0.000103918	178	177
SFXN5	0.335464	4.70648e-06	0.000105159	178	178
LPAL2	0.335286	4.76473e-06	0.000106261	178	174
NRL	0.335281	4.76655e-06	0.000106261	178	178
C22orf39	0.335164	4.80531e-06	0.000107005	178	178
FLJ13197	0.335092	4.8293e-06	0.000107418	178	178
ZBTB49	0.334846	4.91213e-06	0.000109138	178	178
FLJ45340	0.334824	4.91972e-06	0.000109183	178	178
CCDC106	0.334728	4.95244e-06	0.000109786	178	178
ENGASE	0.334691	4.96483e-06	0.000109938	178	178
C8orf46	0.334593	4.99881e-06	0.00011032	178	177
PATZ1	0.33437	5.07612e-06	0.000111901	178	178
WDFY2	0.334166	5.14815e-06	0.000113303	178	178
SLC23A2	0.334158	5.15117e-06	0.000113303	178	178
NEK8	0.333688	5.32039e-06	0.000116765	178	178
ZNF793	0.333612	5.34844e-06	0.000117121	178	178
PASK	0.333295	5.46635e-06	0.000119438	178	178
WDR60	0.332699	5.69469e-06	0.000124016	178	178
MTMR4	0.332588	5.73814e-06	0.000124825	178	178
TMPRSS9	0.332372	5.82371e-06	0.000126408	178	162
LMBR1L	0.332244	5.87487e-06	0.000127379	178	178
ZNF497	0.332057	5.95067e-06	0.000128804	178	178
NAPB	0.331906	6.01243e-06	0.000129651	178	178
LASS3	0.331555	6.15855e-06	0.000132513	178	120
JMJD5	0.331521	6.17298e-06	0.000132513	178	178
WSB1	0.331507	6.17866e-06	0.000132513	178	178
CASKIN1	0.331333	6.25265e-06	0.000133954	178	173
LOC147727	0.331201	6.30935e-06	0.000134926	178	178
C2orf63	0.331195	6.31164e-06	0.000134926	178	178
TGM1	0.331076	6.36316e-06	0.000135734	178	178
LOC149134	0.331054	6.37271e-06	0.000135791	178	178
LYRM7	0.330907	6.43698e-06	0.000136865	178	178
SFRS12	0.330861	6.4574e-06	0.000137152	178	178
ADAL	0.33082	6.47529e-06	0.000137385	178	178
CASD1	0.330729	6.51539e-06	0.000138087	178	178
KCND1	0.330342	6.68937e-06	0.000141594	178	178
MBLAC2	0.33033	6.69518e-06	0.000141594	178	178
LOC92249	0.330275	6.71994e-06	0.000141966	178	178
CCDC142	0.33001	6.84206e-06	0.000144238	178	178
C17orf100	0.32988	6.90274e-06	0.000145362	178	178
C10orf111	0.329652	7.01078e-06	0.000147323	178	177
SPDYE6	0.329528	7.06965e-06	0.000148403	178	178
MORN1	0.329337	7.16214e-06	0.000150026	178	178
TTC14	0.329295	7.18223e-06	0.000150287	178	178
ZNF19	0.329241	7.20895e-06	0.000150687	178	178
POLL	0.329222	7.21805e-06	0.000150718	178	178
MECP2	0.329057	7.29897e-06	0.000152247	178	178
TTN	0.329029	7.31327e-06	0.000152384	178	178
SFRS11	0.328878	7.38809e-06	0.000153781	178	178
NOVA1	0.328714	7.47045e-06	0.000155105	178	178
HDHD2	0.328705	7.4752e-06	0.000155105	178	178
HAP1	0.32854	7.55912e-06	0.000156681	178	178
AHI1	0.328502	7.57826e-06	0.00015675	178	178
TPH1	0.328218	7.72547e-06	0.000159403	178	149
ZNF559	0.328208	7.73074e-06	0.000159403	178	178
TRA2A	0.328095	7.78964e-06	0.00016045	178	178
ZNF157	0.32805	7.8135e-06	0.000160774	178	132
TSPYL2	0.327977	7.85206e-06	0.0001614	178	178
C14orf149	0.327885	7.90114e-06	0.000162192	178	178
MDM1	0.327701	7.99971e-06	0.000163714	178	178
TSC1	0.327689	8.00602e-06	0.000163714	178	178
PMPCB	0.327634	8.03593e-06	0.000163971	178	178
ODZ1	0.327628	8.0391e-06	0.000163971	178	175
PPEF2	0.32762	8.04348e-06	0.000163971	178	104
GOLGA6L10	0.327437	8.14318e-06	0.000165832	178	178
ATAD3C	0.327323	8.20593e-06	0.000166767	178	178
SOAT2	0.32718	8.28497e-06	0.000168028	178	166
NCDN	0.32709	8.33559e-06	0.000168656	178	178
C9orf131	0.327087	8.33689e-06	0.000168656	178	159
KIAA0087	0.326677	8.57025e-06	0.00017275	178	156
CWC25	0.326543	8.64747e-06	0.000173952	178	178
SYNGAP1	0.326475	8.68698e-06	0.000174569	178	178
RBM23	0.326362	8.75296e-06	0.000175539	178	178
CRYGS	0.326174	8.86441e-06	0.000177234	178	178
C7orf29	0.326029	8.95069e-06	0.000178598	178	178
LCN12	0.325943	9.00262e-06	0.000179453	178	178
RECQL5	0.325907	9.02425e-06	0.000179703	178	178
LOC219347	0.325766	9.10972e-06	0.000181223	178	178
FLJ35390	0.3257	9.15003e-06	0.000181659	178	178
BBS2	0.325579	9.2246e-06	0.000182956	178	178
C21orf29	0.325487	9.28135e-06	0.000183897	178	167
TSSK6	0.325335	9.37611e-06	0.000185403	178	178
C1orf56	0.325285	9.4075e-06	0.000185838	178	178
TCAP	0.325213	9.45309e-06	0.000186552	178	177
TNFRSF25	0.325131	9.50497e-06	0.000187389	178	178
AGAP5	0.32508	9.53733e-06	0.00018784	178	178
C14orf101	0.32495	9.62034e-06	0.000189286	178	178
DTNB	0.32483	9.69795e-06	0.000190513	178	178
ATP6V1C2	0.324824	9.70197e-06	0.000190513	178	178
KCNJ14	0.324766	9.73923e-06	0.000191055	178	178
CDKN2AIPNL	0.324675	9.79896e-06	0.000191846	178	178
SAFB	0.324396	9.9826e-06	0.000195082	178	178
RSPO4	0.324394	9.98396e-06	0.000195082	178	173
LOC375190	0.324319	1.00341e-05	0.000195668	178	178
LOC150776	0.324307	1.00422e-05	0.000195668	178	178
SAPS2	0.324305	1.00436e-05	0.000195668	178	178
C3orf35	0.324152	1.0146e-05	0.000197273	178	178
DOC2A	0.32412	1.01676e-05	0.000197499	178	178
LRFN1	0.32408	1.0195e-05	0.000197836	178	178
MCM3APAS	0.323892	1.03234e-05	0.000200037	178	178
GBA2	0.323884	1.03286e-05	0.000200037	178	178
THAP6	0.323715	1.04453e-05	0.000202075	178	178
CATSPER2	0.323702	1.04543e-05	0.000202075	178	178
MTERFD2	0.323652	1.04895e-05	0.000202324	178	178
KIAA1908	0.323645	1.04941e-05	0.000202324	178	178
PPOX	0.32364	1.04979e-05	0.000202324	178	178
TBC1D3H	0.323549	1.05612e-05	0.00020315	178	178
C6orf64	0.323472	1.06157e-05	0.000203801	178	178
HAUS5	0.323427	1.0647e-05	0.000204013	178	178
MALAT1	0.323409	1.06601e-05	0.000204058	178	178
EPOR	0.32337	1.06873e-05	0.000204382	178	178
ZCCHC3	0.323259	1.07665e-05	0.000205697	178	178
CDK5RAP3	0.323198	1.08103e-05	0.000206334	178	178
ERCC3	0.323034	1.09284e-05	0.000208387	178	178
SPEF2	0.322932	1.10025e-05	0.00020947	178	178
DNAH17	0.322927	1.10064e-05	0.00020947	178	178
EDC4	0.322878	1.10422e-05	0.000209951	178	178
KIAA0182	0.322803	1.10969e-05	0.000210787	178	178
GPLD1	0.322707	1.11681e-05	0.000211734	178	178
NEK9	0.322686	1.11837e-05	0.000211812	178	178
SLC25A34	0.32267	1.1195e-05	0.000211812	178	178
PKD1	0.322658	1.12044e-05	0.000211812	178	178
C7orf43	0.322551	1.12837e-05	0.000213108	178	178
ZNF107	0.322535	1.12955e-05	0.000213127	178	178
HEMK1	0.322443	1.1365e-05	0.000214113	178	178
FAM41C	0.322436	1.13698e-05	0.000214113	178	178
CHD3	0.322194	1.15537e-05	0.000216963	178	178
ACADVL	0.322107	1.16197e-05	0.000217995	178	178
DCAF4	0.322083	1.16385e-05	0.000218141	178	178
MED9	0.321989	1.17112e-05	0.000219297	178	178
CNOT3	0.321851	1.18181e-05	0.000220987	178	178
LOC202781	0.321844	1.18238e-05	0.000220987	178	178
RRP7B	0.3217	1.19366e-05	0.000221958	178	178
WHAMML1	0.3217	1.19366e-05	0.000221958	178	178
MYPOP	0.321692	1.19431e-05	0.000221958	178	178
CBLN3	0.321673	1.19582e-05	0.00022203	178	178
KRI1	0.321621	1.19986e-05	0.000222571	178	178
KIAA0195	0.321599	1.20162e-05	0.000222687	178	178
GNRH1	0.321506	1.209e-05	0.000223846	178	178
MAST1	0.321453	1.21323e-05	0.00022442	178	178
DEPDC5	0.321362	1.22059e-05	0.000225569	178	178
INCA1	0.321304	1.2252e-05	0.000226	178	178
DNAJC30	0.32123	1.2312e-05	0.000226813	178	178
CCDC93	0.321222	1.23191e-05	0.000226813	178	178
KCTD7	0.321051	1.24585e-05	0.000229167	178	178
DFNB59	0.320899	1.25835e-05	0.000231036	178	178
C13orf27	0.320861	1.26152e-05	0.000231189	178	178
C17orf69	0.320792	1.26727e-05	0.000232028	178	178
DFNB31	0.320736	1.27191e-05	0.000232661	178	178
KIAA0141	0.320677	1.27689e-05	0.000233356	178	178
DVL2	0.320627	1.28106e-05	0.000233903	178	178
ALS2CR8	0.320434	1.2974e-05	0.000236669	178	178
PION	0.320408	1.2996e-05	0.00023685	178	178
DLEU1	0.320341	1.30533e-05	0.000237676	178	178
LOC400891	0.320308	1.30823e-05	0.000237984	178	74
ZNF251	0.320167	1.3204e-05	0.000239978	178	178
ZNF140	0.320147	1.32209e-05	0.000240065	178	178
FGF17	0.32009	1.32708e-05	0.00024075	178	169
SECISBP2	0.319999	1.33498e-05	0.00024162	178	178
TMED8	0.319686	1.36265e-05	0.000245849	178	178
TSEN2	0.319564	1.3736e-05	0.000247599	178	178
SMARCC2	0.319527	1.37695e-05	0.000247977	178	178
ANAPC2	0.319387	1.38964e-05	0.000250034	178	178
LOC100288778	0.319365	1.39164e-05	0.000250166	178	178
TARBP1	0.31934	1.39387e-05	0.000250339	178	178
WNT10B	0.319094	1.41654e-05	0.000253967	178	177
C9orf139	0.318841	1.44013e-05	0.000257712	178	174
NT5M	0.318715	1.45205e-05	0.00025914	178	178
LOC349114	0.318689	1.45444e-05	0.000259333	178	178
MAMDC4	0.318621	1.46093e-05	0.000260256	178	178
CEP110	0.31855	1.46776e-05	0.000261237	178	178
SCAI	0.318235	1.4982e-05	0.000265937	178	178
FGFBP3	0.318202	1.50142e-05	0.00026627	178	178
APC2	0.318062	1.51522e-05	0.000268477	178	178
DNM1P35	0.317926	1.52862e-05	0.000270607	178	178
LRRC37A	0.317869	1.53436e-05	0.000271381	178	178
RAB2B	0.317853	1.53592e-05	0.000271415	178	178
FLJ10661	0.317788	1.54246e-05	0.000272326	178	178
UPP2	0.317766	1.54471e-05	0.000272481	178	149
TADA2A	0.317673	1.55409e-05	0.000273647	178	178
SLC12A5	0.317597	1.56177e-05	0.0002741	178	176
SNHG12	0.317592	1.56221e-05	0.0002741	178	178
GTF2IRD2B	0.317314	1.59077e-05	0.000278617	178	178
CXorf50B	0.317279	1.59431e-05	0.00027899	178	177
DEF8	0.317202	1.60232e-05	0.000280143	178	178
NCRNA00176	0.317053	1.61794e-05	0.000282552	178	178
ZNF671	0.317032	1.62018e-05	0.000282552	178	178
IGHMBP2	0.31703	1.62038e-05	0.000282552	178	178
C3orf75	0.316669	1.65871e-05	0.000288982	178	178
GDAP1	0.316624	1.66354e-05	0.000289568	178	178
SRRM4	0.316503	1.67668e-05	0.000291597	178	143
C17orf90	0.316471	1.68012e-05	0.000291939	178	178
LRRC69	0.316392	1.68872e-05	0.000293177	178	173
LOC100130581	0.31637	1.69119e-05	0.000293347	178	178
LRP5L	0.316338	1.69467e-05	0.000293693	178	178
AKAP8L	0.316253	1.70405e-05	0.00029506	178	178
C8orf39	0.31614	1.71651e-05	0.000296439	178	178
NFS1	0.315864	1.74747e-05	0.000300997	178	178
RAB26	0.315817	1.7528e-05	0.00030139	178	178
SIP1	0.315731	1.76247e-05	0.000302789	178	178
C1QTNF9B	0.315579	1.77987e-05	0.000305514	178	164
CHRNA10	0.315338	1.80783e-05	0.000309774	178	178
CLK3	0.315272	1.81552e-05	0.000310788	178	178
CPSF4	0.315204	1.82348e-05	0.000311647	178	178
HMGN2	0.315083	1.83782e-05	0.000313826	178	178
NXF5	0.315056	1.84101e-05	0.000314099	178	48
C1orf109	0.314837	1.86717e-05	0.000318287	178	178
MINK1	0.314753	1.87728e-05	0.00031946	178	178
RWDD3	0.314633	1.89186e-05	0.000321112	178	178
FAM48A	0.314332	1.92878e-05	0.000326058	178	178
MEN1	0.314328	1.92924e-05	0.000326058	178	178
DCAF16	0.313952	1.97648e-05	0.000333472	178	178
CDK5RAP1	0.313925	1.97986e-05	0.000333757	178	178
LOC401052	0.313726	2.00529e-05	0.000337469	178	178
LOC388428	0.313377	2.05065e-05	0.000344517	178	29
HEATR3	0.313094	2.08814e-05	0.000350272	178	178
ZNF74	0.313092	2.08845e-05	0.000350272	178	178
RPL23AP64	0.313063	2.09237e-05	0.000350632	178	173
DCUN1D2	0.312667	2.14604e-05	0.00035841	178	178
KLHL32	0.312609	2.15393e-05	0.000359424	178	177
TXNDC6	0.31246	2.17451e-05	0.000361639	178	178
EXOC7	0.312308	2.19576e-05	0.000364558	178	178
FAM193A	0.312184	2.21311e-05	0.000367132	178	178
WRAP53	0.31203	2.23494e-05	0.000370236	178	178
ZNF17	0.312026	2.23557e-05	0.000370236	178	178
RAB24	0.311831	2.2635e-05	0.000374548	178	178
NISCH	0.311807	2.26704e-05	0.000374819	178	178
ARVCF	0.311755	2.2745e-05	0.000375426	178	178
LOC100271722	0.3117	2.28245e-05	0.000376423	178	178
TOM1L2	0.311625	2.29345e-05	0.000377922	178	178
SUGT1L1	0.311578	2.30029e-05	0.000378734	178	178
DOCK3	0.311518	2.30903e-05	0.000379246	178	178
RABL2B	0.311505	2.31107e-05	0.000379246	178	178
2020-03-10	0.311485	2.31393e-05	0.0003794	178	165
DNAJC28	0.311394	2.32739e-05	0.000381291	178	178
C14orf138	0.311345	2.33462e-05	0.000382159	178	178
KHDRBS2	0.311232	2.35151e-05	0.000384605	178	134
C17orf57	0.31115	2.36383e-05	0.0003863	178	178
ZNF418	0.311062	2.37699e-05	0.000388131	178	178
SPG7	0.311016	2.38402e-05	0.000388957	178	178
C7orf64	0.310698	2.43254e-05	0.000396213	178	178
LOC728723	0.310685	2.43451e-05	0.000396213	178	178
TTC8	0.310569	2.45262e-05	0.000398505	178	178
RBP5	0.310373	2.48327e-05	0.000403154	178	178
LCNL1	0.31033	2.49001e-05	0.000403917	178	164
ZC3H14	0.31016	2.51699e-05	0.000407625	178	178
SCML4	0.310037	2.53671e-05	0.000410146	178	178
FAM40A	0.309987	2.54469e-05	0.000410959	178	178
CEMP1	0.309979	2.54589e-05	0.000410959	178	178
LOC100128788	0.309929	2.55399e-05	0.000411929	178	178
STX1B	0.309916	2.5561e-05	0.000411935	178	178
ISYNA1	0.309868	2.56386e-05	0.000412848	178	178
SNRNP70	0.309853	2.56627e-05	0.000412901	178	178
RHBDL3	0.309646	2.60016e-05	0.00041632	178	178
TLE2	0.309442	2.63393e-05	0.000421045	178	178
ACAD8	0.309265	2.66346e-05	0.000425079	178	178
PANK4	0.309238	2.66806e-05	0.00042547	178	178
ERAS	0.309069	2.69653e-05	0.000429663	178	138
ZNF44	0.30902	2.70487e-05	0.000430645	178	178
ZNF747	0.308865	2.73143e-05	0.000434174	178	178
ZNF333	0.308785	2.74535e-05	0.000436037	178	178
FNBP4	0.308698	2.76038e-05	0.000438073	178	178
MIAT	0.308638	2.77079e-05	0.000439019	178	178
ZNF740	0.308593	2.7787e-05	0.00043992	178	178
HPX	0.308501	2.79483e-05	0.00044212	178	178
ZNF763	0.308472	2.79999e-05	0.000442582	178	178
LOC100133161	0.308334	2.82436e-05	0.000446078	178	178
RANGRF	0.308321	2.82676e-05	0.000446101	178	178
NINL	0.308276	2.83475e-05	0.000446648	178	178
ANKK1	0.308198	2.84855e-05	0.000448465	178	174
LOC284900	0.307995	2.88524e-05	0.000453159	178	178
ITFG2	0.307974	2.88907e-05	0.0004534	178	178
UPF3B	0.307871	2.90769e-05	0.000455909	178	178
HELQ	0.307861	2.90966e-05	0.000455909	178	178
CATSPER3	0.307817	2.91758e-05	0.000456788	178	178
PMS2CL	0.307803	2.92015e-05	0.000456828	178	178
KRTAP3-3	0.307706	2.93811e-05	0.000459274	178	22
LOC729678	0.307674	2.94404e-05	0.000459837	178	178
PATL2	0.307655	2.94755e-05	0.000460022	178	176
TCFL5	0.307617	2.95447e-05	0.000460739	178	178
RNF146	0.307592	2.95918e-05	0.000461109	178	178
LOC284009	0.307369	3.00084e-05	0.000467233	178	124
SFRS16	0.307029	3.06544e-05	0.00047608	178	178
CARKD	0.307019	3.06729e-05	0.00047608	178	178
HSFX2	0.306896	3.09104e-05	0.000478639	178	178
FIZ1	0.306861	3.09787e-05	0.000479321	178	178
TMEM201	0.306833	3.10323e-05	0.000479377	178	178
C10orf68	0.306821	3.1055e-05	0.000479377	178	177
CBFA2T3	0.306779	3.11381e-05	0.000480285	178	178
MAGEE1	0.30676	3.11755e-05	0.000480486	178	178
LOC100133893	0.30671	3.12722e-05	0.000481556	178	120
LRRC37A2	0.30668	3.13314e-05	0.000481556	178	178
MCM3AP	0.306664	3.13624e-05	0.000481556	178	178
OR10AD1	0.306649	3.1391e-05	0.000481556	178	117
PARP6	0.306628	3.14337e-05	0.000481837	178	178
CDH12	0.306494	3.16969e-05	0.000485495	178	176
C14orf169	0.306456	3.17717e-05	0.000486264	178	178
C15orf17	0.306314	3.20559e-05	0.000489242	178	178
MCCC1	0.306305	3.20732e-05	0.000489242	178	178
PPP2R3B	0.306189	3.23063e-05	0.00049216	178	178
FAM154B	0.306127	3.24327e-05	0.000493707	178	178
MOAP1	0.306038	3.26134e-05	0.000495694	178	178
PHF10	0.305923	3.28483e-05	0.000498881	178	178
HSD17B7P2	0.305854	3.29884e-05	0.000500624	178	178
WASH3P	0.305344	3.40545e-05	0.000515168	178	178
KIAA1632	0.305251	3.42515e-05	0.00051741	178	178
SLC16A11	0.305046	3.46913e-05	0.000523253	178	178
C11orf66	0.304777	3.52743e-05	0.000530026	178	178
P2RY11	0.304756	3.53209e-05	0.000530324	178	177
SLC25A45	0.304618	3.56251e-05	0.000534485	178	178
CORT	0.304598	3.56699e-05	0.00053475	178	176
C7orf44	0.30446	3.59753e-05	0.000538513	178	178
DNAJC27	0.304278	3.63833e-05	0.000543798	178	178
LRRC37B	0.304157	3.66575e-05	0.000547068	178	178
H2AFB1	0.304001	3.70145e-05	0.000551979	178	168
CPLX1	0.30397	3.70854e-05	0.000552568	178	178
ACCN3	0.303851	3.736e-05	0.000555456	178	178
ABCA10	0.303806	3.74634e-05	0.000556576	178	178
POLRMT	0.303665	3.77924e-05	0.000560201	178	178
C3orf42	0.303648	3.78326e-05	0.000560376	178	178
SNHG11	0.303552	3.80569e-05	0.000563214	178	178
H2BFXP	0.303542	3.80812e-05	0.000563214	178	176
LRRC48	0.303469	3.8253e-05	0.00056491	178	178
MBTD1	0.303425	3.83562e-05	0.000565739	178	178
LOC729799	0.303421	3.83663e-05	0.000565739	178	178
TAC4	0.303263	3.87418e-05	0.000570388	178	97
LOC100134368	0.303252	3.87682e-05	0.000570388	178	176
ADORA2A	0.303008	3.93564e-05	0.000578612	178	178
USP6	0.302747	3.99967e-05	0.000586283	178	178
MSTN	0.302715	4.00743e-05	0.000586984	178	171
LRRC39	0.302639	4.02635e-05	0.000588884	178	175
ZNF236	0.302542	4.05033e-05	0.000591516	178	178
DBH	0.302511	4.05822e-05	0.000591794	178	171
EPM2A	0.302302	4.11078e-05	0.000599017	178	178
TAF6L	0.302279	4.11643e-05	0.000599232	178	178
JAKMIP3	0.302272	4.11832e-05	0.000599232	178	178
CSTF3	0.302244	4.12548e-05	0.000599833	178	178
BNIPL	0.302218	4.13209e-05	0.000600353	178	178
PRR22	0.30215	4.14944e-05	0.00060243	178	178
DIDO1	0.301954	4.1996e-05	0.000609265	178	178
C19orf44	0.301802	4.23908e-05	0.000614092	178	178
STAG3	0.301716	4.26162e-05	0.000616905	178	178
TMEM60	0.301592	4.29399e-05	0.000620682	178	178
LRIT3	0.301494	4.31986e-05	0.00062334	178	177
OSGEP	0.301167	4.40754e-05	0.000634314	178	178
TSC2	0.301108	4.42333e-05	0.000636123	178	178
RELL2	0.300976	4.45931e-05	0.000640366	178	178
LASS4	0.300855	4.49255e-05	0.000644401	178	178
KIAA1468	0.300842	4.49602e-05	0.000644401	178	178
LOC283267	0.300812	4.50427e-05	0.000644948	178	178
SIRT4	0.300728	4.52745e-05	0.00064733	178	178
TTC36	0.3007	4.53521e-05	0.000647617	178	122
TMCC2	0.300625	4.55617e-05	0.000649558	178	178
C5orf55	0.300582	4.56825e-05	0.000650811	178	178
MLL4	0.30053	4.58262e-05	0.000652168	178	178
ALKBH4	0.300524	4.58437e-05	0.000652168	178	178
FRMPD1	0.300392	4.62162e-05	0.000656758	178	171
C7orf27	0.30038	4.62484e-05	0.000656758	178	178
TSEN54	0.300273	4.6553e-05	0.000660358	178	178
EFCAB10	0.300187	4.67987e-05	0.000663367	178	178
NAPSA	0.300029	4.72502e-05	0.000668809	178	178
PISD	0.299942	4.75041e-05	0.000671922	178	178
ZNF682	0.299683	4.82578e-05	0.000679181	178	178
MAVS	0.299364	4.92052e-05	0.000690413	178	178
CRIP3	0.299351	4.92448e-05	0.000690413	178	170
C19orf23	0.299344	4.92653e-05	0.000690413	178	178
SIK3	0.299201	4.96979e-05	0.000695489	178	178
SETD5	0.299085	5.00497e-05	0.000699917	178	178
TMEM39B	0.298951	5.04593e-05	0.000705147	178	178
PRRT3	0.298854	5.07576e-05	0.000708314	178	178
TBX19	0.298762	5.10406e-05	0.00071176	178	178
HSPA1L	0.298664	5.13449e-05	0.0007155	178	178
MTMR15	0.298625	5.14678e-05	0.000716707	178	178
FAM157B	0.298534	5.17528e-05	0.000719663	178	140
ZNF530	0.298444	5.20371e-05	0.000722599	178	178
CLDN15	0.298394	5.2194e-05	0.00072427	178	178
SNAP25	0.298366	5.22812e-05	0.00072497	178	178
OR13A1	0.29823	5.27145e-05	0.000729955	178	172
CCDC77	0.298207	5.27901e-05	0.00073049	178	178
TMEM190	0.298117	5.30769e-05	0.00073352	178	148
RNF167	0.298106	5.3114e-05	0.00073352	178	178
NPRL2	0.298104	5.31203e-05	0.00073352	178	178
C7orf53	0.297975	5.35373e-05	0.000738247	178	178
NUAK2	0.297641	5.4631e-05	0.000750711	178	178
ALMS1P	0.297574	5.48516e-05	0.000753219	178	157
KIAA0907	0.297468	5.52034e-05	0.000756863	178	178
ANKRD20A3	0.29746	5.52318e-05	0.000756863	178	177
LOC148413	0.29746	5.52318e-05	0.000756863	178	178
LOC728989	0.297433	5.5323e-05	0.000757553	178	172
FAM73B	0.297312	5.57277e-05	0.000761548	178	178
DSCR9	0.297266	5.58825e-05	0.000763135	178	167
LOC342346	0.297111	5.64068e-05	0.000767981	178	156
CAMKK1	0.297094	5.64656e-05	0.000767981	178	178
SETMAR	0.297094	5.64667e-05	0.000767981	178	178
CARD8	0.297049	5.66192e-05	0.000769476	178	178
ZNF761	0.297021	5.67169e-05	0.000770231	178	178
LINGO4	0.29701	5.67526e-05	0.000770231	178	172
ZNF169	0.296599	5.81766e-05	0.000787934	178	178
BTAF1	0.296518	5.84639e-05	0.000790319	178	178
TCHP	0.296515	5.84725e-05	0.000790319	178	178
ZNF550	0.296484	5.85821e-05	0.000791259	178	178
RTTN	0.296461	5.86634e-05	0.000791609	178	178
LOC100130015	0.296379	5.89541e-05	0.000794114	178	178
C6orf41	0.296363	5.90103e-05	0.000794329	178	178
MAN2A2	0.296053	6.01206e-05	0.000806935	178	178
LOC285847	0.296047	6.01453e-05	0.000806935	178	90
GIN1	0.295754	6.12141e-05	0.000820087	178	178
HCN3	0.295596	6.17958e-05	0.000826208	178	178
ZNF7	0.295596	6.17964e-05	0.000826208	178	178
MESP1	0.295565	6.19104e-05	0.000826944	178	178
CAND2	0.29554	6.20059e-05	0.000826944	178	178
PCGF3	0.295522	6.20727e-05	0.000826944	178	178
C9orf172	0.29552	6.20773e-05	0.000826944	178	177
NASP	0.295518	6.20874e-05	0.000826944	178	178
ZNF212	0.295504	6.21396e-05	0.000826944	178	178
PRSS37	0.295502	6.21442e-05	0.000826944	178	93
PPP1R12C	0.295405	6.25096e-05	0.000831248	178	178
CBX7	0.295234	6.31524e-05	0.00083923	178	178
ZNF749	0.295219	6.32116e-05	0.000839454	178	178
MBL1P	0.294826	6.47155e-05	0.00085655	178	176
LOC651250	0.294781	6.48901e-05	0.000857712	178	178
LOC646762	0.294732	6.50805e-05	0.000859654	178	178
FAM117A	0.294585	6.56569e-05	0.000866688	178	178
RHOT2	0.294523	6.59017e-05	0.000868761	178	178
FASTKD3	0.294298	6.67909e-05	0.000878723	178	178
NAT9	0.294244	6.7009e-05	0.000880423	178	178
LOC339290	0.294165	6.73249e-05	0.000883986	178	178
DLGAP3	0.294121	6.75012e-05	0.000885712	178	178
SYT2	0.29404	6.78302e-05	0.000888487	178	177
SYNGR1	0.293988	6.80386e-05	0.000890401	178	178
MTCP1NB	0.293954	6.81776e-05	0.00089163	178	178
ZNF732	0.29392	6.83166e-05	0.000892847	178	173
CENPBD1	0.293901	6.83931e-05	0.000892847	178	178
HCG2P7	0.293898	6.84061e-05	0.000892847	178	163
SETD1A	0.293831	6.86803e-05	0.000895833	178	178
BEX4	0.293787	6.88605e-05	0.00089695	178	178
KCNMB3	0.293782	6.88817e-05	0.00089695	178	178
ZNF177	0.29377	6.89304e-05	0.00089695	178	178
MTMR7	0.293731	6.90918e-05	0.000897649	178	178
SFRS2	0.293635	6.94874e-05	0.000901603	178	178
ARG1	0.293602	6.96237e-05	0.00090278	178	132
CNTROB	0.293585	6.96954e-05	0.000903117	178	178
RGPD6	0.293544	6.98676e-05	0.000904283	178	178
OTUD5	0.293327	7.07771e-05	0.000914139	178	178
PLAC8L1	0.293186	7.13716e-05	0.000920576	178	166
ADSSL1	0.293176	7.14152e-05	0.000920576	178	178
FOXRED1	0.29306	7.19109e-05	0.00092576	178	178
OGDHL	0.292908	7.25599e-05	0.000931603	178	178
CACNA1A	0.2929	7.25966e-05	0.000931603	178	178
GABRR2	0.292899	7.26004e-05	0.000931603	178	153
C22orf43	0.292825	7.2919e-05	0.000934478	178	144
VHL	0.292797	7.30426e-05	0.000935457	178	178
KCNV2	0.292718	7.33864e-05	0.000939251	178	106
GIPR	0.292666	7.36134e-05	0.000940938	178	177
LAT	0.292649	7.36879e-05	0.000941282	178	178
LOC100170939	0.292501	7.43378e-05	0.00094897	178	178
KIAA0892	0.292475	7.44539e-05	0.000949839	178	178
LOC729603	0.292432	7.46428e-05	0.000951636	178	178
PCP2	0.29228	7.53191e-05	0.000957788	178	168
GPR179	0.292204	7.56578e-05	0.000961477	178	167
MAPK11	0.292012	7.65264e-05	0.00097189	178	178
ABHD14A	0.29199	7.66253e-05	0.000972522	178	178
SLC12A1	0.291944	7.68359e-05	0.000974569	178	135
DCAKD	0.291849	7.72678e-05	0.000979419	178	178
SPTB	0.291823	7.73854e-05	0.000980282	178	178
KCTD13	0.291734	7.77938e-05	0.000983697	178	178
ZNF286A	0.291726	7.78345e-05	0.000983697	178	178
EWSR1	0.291721	7.78541e-05	0.000983697	178	178
C22orf40	0.291647	7.8198e-05	0.000986781	178	178
FCHSD1	0.291574	7.85334e-05	0.000990382	178	178
MZF1	0.291347	7.95979e-05	0.00100317	178	178
KRIT1	0.291311	7.97682e-05	0.00100467	178	178
KIAA0913	0.291253	8.00402e-05	0.00100618	178	178
RBM19	0.291253	8.00402e-05	0.00100618	178	178
KDM2B	0.291217	8.02115e-05	0.00100717	178	178
SNORA8	0.291215	8.02208e-05	0.00100717	178	178
ZNF181	0.291155	8.05044e-05	0.00100914	178	178
SNHG4	0.291077	8.08751e-05	0.00101281	178	175
CELF4	0.290683	8.27787e-05	0.00103534	178	177
LOC100190938	0.290607	8.31497e-05	0.00103932	178	178
LOC648740	0.290338	8.4478e-05	0.00105326	178	177
MAN2C1	0.290151	8.54136e-05	0.00106358	178	178
SLC25A14	0.290135	8.54946e-05	0.00106392	178	178
DMPK	0.290106	8.564e-05	0.00106506	178	178
LHX4	0.290046	8.59457e-05	0.00106752	178	172
CALML6	0.289948	8.64382e-05	0.00107162	178	150
CAMK2B	0.289856	8.69077e-05	0.00107561	178	176
DLG4	0.289824	8.70717e-05	0.00107677	178	178
CDH24	0.289803	8.71806e-05	0.00107744	178	178
ING4	0.289774	8.73272e-05	0.00107858	178	178
RBM11	0.28972	8.7606e-05	0.00108067	178	177
AMH	0.289687	8.77773e-05	0.00108202	178	168
ZNF286B	0.289671	8.78582e-05	0.00108202	178	178
NUDT13	0.289656	8.79343e-05	0.00108202	178	178
BSN	0.289633	8.80569e-05	0.00108286	178	178
SPDYE3	0.289536	8.85582e-05	0.00108835	178	178
C20orf96	0.289518	8.86495e-05	0.00108879	178	178
LOC728392	0.289271	8.99464e-05	0.00110198	178	178
ECHDC2	0.289251	9.00531e-05	0.00110204	178	178
CERK	0.289249	9.00628e-05	0.00110204	178	178
FIGF	0.289222	9.02074e-05	0.00110313	178	175
ZFP2	0.289063	9.10521e-05	0.0011114	178	178
GOLGA6L9	0.28896	9.15986e-05	0.00111669	178	178
LOC253039	0.288824	9.23322e-05	0.00112311	178	178
FAM57B	0.28882	9.23527e-05	0.00112311	178	175
DPH5	0.288774	9.26037e-05	0.00112547	178	178
SOX12	0.288734	9.28223e-05	0.00112744	178	178
MATN1	0.288472	9.42533e-05	0.00114341	178	171
VPS39	0.288439	9.44357e-05	0.00114492	178	178
ZNF446	0.288216	9.56787e-05	0.00115733	178	178
FAM69B	0.288211	9.57025e-05	0.00115733	178	178
GTPBP3	0.288192	9.58096e-05	0.00115733	178	178
C17orf96	0.288182	9.58683e-05	0.00115733	178	178
TAF5	0.288182	9.58683e-05	0.00115733	178	178
MPZ	0.287678	9.87265e-05	0.0011882	178	178
KRTAP3-2	0.287667	9.87917e-05	0.00118826	178	33
LOC144486	0.287647	9.89043e-05	0.0011889	178	178
TOP3B	0.287497	9.97728e-05	0.00119788	178	178
FAM163A	0.287485	9.98471e-05	0.00119804	178	177
WDR91	0.287438	0.00010012	0.00119913	178	178
OTUD3	0.287403	0.000100325	0.00120086	178	178
ZFP161	0.287219	0.000101406	0.00121233	178	178
WDR37	0.287206	0.000101479	0.00121248	178	178
RABGGTA	0.287112	0.00010204	0.00121844	178	178
C18orf25	0.287079	0.000102231	0.00121998	178	178
RASSF4	0.287036	0.000102491	0.00122162	178	178
ZNF491	0.287015	0.000102612	0.00122232	178	178
LOC401127	0.28695	0.000103005	0.00122626	178	177
FAM153C	0.286895	0.000103334	0.00122869	178	106
ATRIP	0.286763	0.00010413	0.00123593	178	178
ULK3	0.286737	0.000104286	0.00123705	178	178
SRCIN1	0.286684	0.000104611	0.00123972	178	178
TOX	0.286679	0.000104637	0.00123972	178	178
TMEM143	0.286597	0.000105136	0.00124468	178	178
SPEG	0.28659	0.000105181	0.00124468	178	178
PROCA1	0.286546	0.000105448	0.00124676	178	178
BDNFOS	0.286509	0.000105674	0.00124777	178	178
LOC202181	0.286434	0.000106139	0.00125226	178	178
LOC145837	0.286323	0.000106821	0.00125881	178	176
ZNF133	0.286252	0.000107264	0.001263	178	178
JMJD7-PLA2G4B	0.286106	0.000108175	0.00127098	178	178
TBC1D13	0.286076	0.000108363	0.00127243	178	178
RAB39B	0.28599	0.000108906	0.00127729	178	177
C2orf68	0.285957	0.000109115	0.00127898	178	178
NCRNA00167	0.28581	0.000110048	0.00128839	178	155
UBXN11	0.285772	0.000110291	0.00129047	178	178
POFUT2	0.285665	0.000110977	0.00129773	178	178
RBM28	0.285644	0.000111109	0.0012985	178	178
ZFP14	0.285535	0.000111815	0.00130598	178	178
LOC284023	0.285441	0.000112423	0.0013123	178	178
CEP250	0.285317	0.000113231	0.00131943	178	178
PRR3	0.285307	0.000113294	0.00131943	178	178
LY6G5C	0.285296	0.000113367	0.00131943	178	178
STRADA	0.285267	0.000113561	0.00132092	178	178
ZNF224	0.285239	0.000113743	0.00132225	178	178
EFHA2	0.285222	0.000113855	0.00132264	178	178
ATPAF2	0.28519	0.000114065	0.00132366	178	178
LRRC27	0.285125	0.000114493	0.00132775	178	178
EPX	0.285116	0.000114552	0.00132775	178	133
CEP192	0.284778	0.000116807	0.00135073	178	178
LRRIQ3	0.284678	0.000117488	0.0013578	178	175
PRSS50	0.284638	0.000117756	0.00136011	178	174
RABL2A	0.284599	0.000118018	0.00136234	178	178
KANK3	0.284559	0.000118294	0.00136409	178	178
NEIL1	0.284557	0.000118308	0.00136409	178	178
C16orf93	0.284527	0.000118512	0.00136565	178	178
EPHX2	0.284435	0.000119139	0.00136968	178	178
ZNF674	0.284416	0.000119269	0.00137038	178	178
BCO2	0.28423	0.000120554	0.00138354	178	178
PLCD4	0.284208	0.000120709	0.001384	178	178
RPRML	0.284204	0.000120734	0.001384	178	101
USP45	0.284149	0.000121117	0.00138715	178	178
ITGA2B	0.284145	0.000121149	0.00138715	178	177
SNAPC4	0.284124	0.000121295	0.00138801	178	178
MAP1D	0.28409	0.000121531	0.0013899	178	178
ZNF607	0.284052	0.000121801	0.00139097	178	178
TMEM86B	0.284046	0.000121839	0.00139097	178	178
C15orf37	0.284042	0.000121867	0.00139097	178	178
WDR33	0.284004	0.000122133	0.00139277	178	178
TDRD10	0.283984	0.000122272	0.00139355	178	178
C14orf104	0.283925	0.000122692	0.00139753	178	178
SLC27A5	0.283893	0.000122917	0.00139929	178	178
PRPSAP2	0.283861	0.000123143	0.00140105	178	178
EXOSC8	0.283797	0.0001236	0.00140544	178	178
LRRC29	0.283767	0.000123807	0.00140699	178	178
RASA4P	0.283757	0.000123882	0.00140703	178	178
ZNF132	0.283745	0.000123966	0.00140718	178	178
ACYP1	0.283714	0.000124185	0.00140886	178	178
FBXL16	0.28368	0.000124429	0.00141001	178	178
CSNK1D	0.283467	0.000125964	0.00142577	178	178
NSA2	0.283455	0.000126049	0.00142591	178	178
SATL1	0.283413	0.000126352	0.00142852	178	177
FBXL18	0.28336	0.000126738	0.00143206	178	178
MAP3K14	0.283265	0.000127427	0.00143903	178	178
ANKZF1	0.283186	0.000128009	0.00144478	178	178
FAM66C	0.283103	0.000128615	0.00144831	178	178
BMS1P5	0.283037	0.000129102	0.00145216	178	178
NRG2	0.283037	0.000129103	0.00145216	178	173
STRC	0.283002	0.000129362	0.0014535	178	178
TDP1	0.283001	0.00012937	0.0014535	178	178
KILLIN	0.282985	0.00012949	0.00145402	178	178
GGA3	0.282897	0.000130145	0.00146055	178	178
ATP6V0E2	0.282723	0.00013145	0.00147436	178	178
UBE2G2	0.282694	0.000131668	0.00147596	178	178
WDR20	0.282658	0.000131938	0.00147807	178	178
CCDC40	0.282649	0.000132005	0.00147807	178	178
ALKBH5	0.282552	0.000132737	0.00148502	178	178
FAM122B	0.282547	0.000132776	0.00148502	178	178
RAB11FIP3	0.282528	0.000132924	0.00148583	178	178
C9orf40	0.282439	0.000133603	0.00148985	178	178
KIAA1530	0.282427	0.000133693	0.00148985	178	178
DLEU2	0.282424	0.000133718	0.00148985	178	178
CCDC146	0.282421	0.000133735	0.00148985	178	178
PHF17	0.282398	0.000133914	0.00149016	178	178
C16orf68	0.282352	0.000134264	0.00149237	178	178
FAM166B	0.282191	0.000135512	0.00150371	178	171
DPY19L2P1	0.28212	0.000136059	0.00150724	178	145
ZNF721	0.28206	0.000136526	0.00151157	178	178
GPR45	0.281851	0.000138161	0.00152796	178	121
LOC730668	0.281817	0.000138428	0.00153006	178	168
NFRKB	0.281764	0.000138855	0.00153306	178	178
C6orf208	0.281736	0.000139071	0.00153459	178	171
MRI1	0.281502	0.000140942	0.00155229	178	178
LOC442421	0.281486	0.000141068	0.00155229	178	173
SCNN1D	0.281442	0.000141426	0.00155537	178	178
SIVA1	0.28142	0.000141597	0.00155639	178	178
DTX3	0.281324	0.000142377	0.00156111	178	178
FLCN	0.28113	0.000143956	0.00157444	178	178
ANKRD16	0.281094	0.000144254	0.00157683	178	178
HGFAC	0.280936	0.000145556	0.00159018	178	136
PPIL2	0.280901	0.000145847	0.00159248	178	178
RGS11	0.280675	0.000147732	0.00161039	178	178
C12orf51	0.28053	0.000148951	0.00162189	178	178
SCARNA16	0.280413	0.000149938	0.00163084	178	135
POC5	0.280368	0.000150323	0.00163413	178	178
WFIKKN1	0.280312	0.000150804	0.00163756	178	178
RIC8B	0.28027	0.000151159	0.00163962	178	178
TIGD1	0.280184	0.000151901	0.00164586	178	178
NNAT	0.27993	0.000154105	0.00166791	178	178
C2orf64	0.279908	0.000154298	0.00166817	178	178
TMEM187	0.279888	0.000154468	0.0016691	178	178
ACOT12	0.279839	0.000154899	0.00167284	178	46
LOC100130691	0.279825	0.000155022	0.00167326	178	178
ATM	0.279679	0.00015631	0.00168551	178	178
NAA16	0.279677	0.000156328	0.00168551	178	178
CHTF18	0.279615	0.000156877	0.00168959	178	178
DKFZP686I15217	0.279541	0.00015753	0.00169518	178	178
ZADH2	0.279507	0.000157837	0.00169716	178	178
INPP5E	0.279441	0.000158423	0.0017014	178	178
ST7L	0.279434	0.000158489	0.0017014	178	178
HMGN5	0.279217	0.000160445	0.00171959	178	178
ACSL6	0.27883	0.00016399	0.00175378	178	177
C21orf33	0.278781	0.000164444	0.00175673	178	178
RNF216L	0.278749	0.00016474	0.00175884	178	178
ZNF30	0.27874	0.000164819	0.00175884	178	178
ATAD3B	0.278664	0.000165532	0.00176455	178	178
C1orf104	0.278623	0.00016591	0.00176667	178	178
ANKS3	0.278588	0.000166238	0.00176921	178	178
NUDT6	0.278518	0.000166897	0.00177376	178	178
FLJ44606	0.278434	0.000167688	0.00177985	178	178
TRMT2A	0.278408	0.000167938	0.00178075	178	178
PHF21B	0.278406	0.000167953	0.00178075	178	173
TRPM6	0.278288	0.000169075	0.00179073	178	175
NDST2	0.27827	0.00016924	0.00179152	178	178
AMZ2P1	0.278231	0.000169617	0.00179455	178	178
SHISA7	0.278154	0.000170352	0.00180135	178	161
DDX5	0.278072	0.000171138	0.00180773	178	178
MEGF11	0.278059	0.000171269	0.00180816	178	177
ZSCAN18	0.277951	0.000172309	0.00181816	178	178
C14orf28	0.277839	0.000173394	0.00182766	178	178
SLC22A7	0.277674	0.000175012	0.00184275	178	66
GSTZ1	0.277623	0.000175508	0.00184699	178	178
ACACB	0.277596	0.000175782	0.00184824	178	178
TMEM120B	0.277592	0.000175814	0.00184824	178	178
ZNF138	0.277543	0.000176298	0.00185234	178	178
TRIT1	0.277504	0.000176685	0.00185444	178	178
MCF2L2	0.277432	0.000177406	0.00186102	178	178
CAPS2	0.27741	0.000177627	0.00186235	178	178
C6orf201	0.277372	0.000178	0.00186473	178	177
AGAP11	0.277358	0.000178137	0.00186473	178	178
PI4KAP2	0.277264	0.000179086	0.00187159	178	178
FBLL1	0.277175	0.000179975	0.00187801	178	178
ZNF775	0.277163	0.000180102	0.00187835	178	178
NEURL	0.277113	0.000180609	0.00188165	178	178
EIF2B5	0.277036	0.000181386	0.00188635	178	178
BEND5	0.277014	0.000181613	0.00188635	178	178
MBLAC1	0.276931	0.000182459	0.00189294	178	178
C12orf27	0.276917	0.000182594	0.00189335	178	175
TNP2	0.276727	0.000184554	0.00190867	178	9
N6AMT1	0.276702	0.00018481	0.00191031	178	178
KLHL22	0.276644	0.000185414	0.0019149	178	178
ZDHHC17	0.27664	0.000185447	0.0019149	178	178
PRRT1	0.27661	0.000185758	0.00191702	178	178
WDR90	0.276602	0.000185847	0.00191702	178	178
TP53AIP1	0.276481	0.000187103	0.00192897	178	170
LOC100130386	0.276375	0.000188215	0.00193841	178	90
ARL16	0.276294	0.000189078	0.00194528	178	178
TRMT1	0.276247	0.000189569	0.0019474	178	178
PMS1	0.276246	0.000189579	0.0019474	178	178
FLRT1	0.276198	0.00019009	0.00195163	178	178
ADAM20	0.276137	0.00019074	0.00195627	178	161
MCART6	0.276086	0.000191282	0.00196081	178	178
B3GAT1	0.276027	0.000191916	0.00196426	178	176
ZFP41	0.275994	0.000192261	0.00196677	178	178
ZNF174	0.275974	0.000192485	0.00196804	178	178
C12orf34	0.275936	0.00019289	0.00197116	178	178
SCARF1	0.275871	0.000193588	0.00197727	178	178
WASH2P	0.27586	0.000193703	0.00197743	178	178
SFI1	0.275767	0.000194718	0.00198574	178	178
WDR89	0.275713	0.000195306	0.00199071	178	178
ABCA11P	0.275697	0.00019548	0.00199146	178	178
MAPKBP1	0.275606	0.000196467	0.00199764	178	178
WSCD1	0.275604	0.000196491	0.00199764	178	178
LOC100130093	0.275288	0.000199978	0.00202996	178	178
ZNF467	0.27506	0.000202527	0.00205093	178	178
C22orf46	0.275057	0.000202562	0.00205093	178	178
LOC157381	0.274971	0.000203541	0.00205873	178	121
LOC440905	0.274909	0.000204236	0.0020647	178	177
ULK1	0.274844	0.000204974	0.00206922	178	178
COL27A1	0.274824	0.000205204	0.00207026	178	178
BRSK1	0.274689	0.000206749	0.00208372	178	178
ARL17A	0.27468	0.000206858	0.00208375	178	178
JAKMIP1	0.274555	0.000208289	0.0020971	178	174
ZNF234	0.274544	0.000208423	0.00209739	178	178
ZNF404	0.27451	0.00020881	0.00209914	178	178
LOC653501	0.274479	0.000209177	0.00210176	178	178
CCDC7	0.274458	0.000209412	0.00210305	178	178
ZZEF1	0.274433	0.00020971	0.00210391	178	178
IRAK4	0.274286	0.000211421	0.00211892	178	178
CLDN20	0.274237	0.000212001	0.00212366	178	156
FBXO24	0.274217	0.000212238	0.00212496	178	178
KRBA1	0.274095	0.000213669	0.00213712	178	178
RPS10P7	0.27401	0.000214678	0.00214312	178	178
TSPAN32	0.273967	0.000215194	0.00214653	178	177
MTUS2	0.273961	0.000215261	0.00214653	178	178
DNAH1	0.273942	0.000215486	0.00214769	178	178
ANKRA2	0.273852	0.000216569	0.00215631	178	178
ZNF2	0.273826	0.000216877	0.00215829	178	178
C7orf13	0.273811	0.000217054	0.00215869	178	178
AANAT	0.273805	0.000217135	0.00215869	178	121
ZNF219	0.273792	0.000217286	0.0021591	178	178
C20orf132	0.273711	0.00021826	0.0021666	178	178
MYO15A	0.273676	0.00021868	0.00216969	178	178
ZNF187	0.273579	0.00021986	0.0021792	178	178
SMTNL1	0.273465	0.000221248	0.00219186	178	171
ZNF167	0.27345	0.000221437	0.00219212	178	178
MUTYH	0.273444	0.000221504	0.00219212	178	178
ZNF833	0.273436	0.000221606	0.00219212	178	178
DHX34	0.273319	0.000223042	0.00220301	178	178
LOC100190939	0.273206	0.000224435	0.00221443	178	178
GATS	0.273194	0.000224583	0.00221443	178	178
KCNH3	0.273187	0.000224677	0.00221443	178	178
RPGR	0.273179	0.00022477	0.00221443	178	178
RABGGTB	0.273171	0.00022487	0.00221443	178	178
ZNF493	0.273	0.000227007	0.00223325	178	178
SALL2	0.272858	0.000228789	0.00224966	178	178
TSPAN7	0.272824	0.000229219	0.00225277	178	178
SPATA24	0.272743	0.000230241	0.00225981	178	178
C8orf42	0.27274	0.000230278	0.00225981	178	178
GNRH2	0.272715	0.000230594	0.00226179	178	39
CYP46A1	0.272693	0.000230878	0.00226345	178	177
OFD1	0.272666	0.000231228	0.00226576	178	178
LOC440896	0.272651	0.000231419	0.00226595	178	117
ANKS1B	0.272555	0.00023264	0.00227508	178	176
CDC16	0.272478	0.000233627	0.00228248	178	178
CBX5	0.272459	0.000233879	0.00228382	178	178
CEACAM19	0.272435	0.000234186	0.00228569	178	178
PRKAR2B	0.272335	0.000235481	0.00229718	178	178
CXorf48	0.272165	0.00023769	0.00231417	178	88
FLJ40330	0.272004	0.0002398	0.00233242	178	178
ICA1L	0.271935	0.000240715	0.00234016	178	178
SF4	0.271872	0.000241544	0.00234707	178	178
RND2	0.271845	0.000241897	0.00234761	178	178
POMGNT1	0.271841	0.000241956	0.00234761	178	178
CCDC14	0.271697	0.000243871	0.00236503	178	178
AGAP8	0.271653	0.000244472	0.0023697	178	178
C11orf65	0.271623	0.000244875	0.00237028	178	176
NOX5	0.271604	0.000245118	0.00237132	178	171
NCRNA00235	0.271545	0.000245922	0.00237793	178	142
B3GAT3	0.271326	0.00024889	0.00240427	178	178
MEG3	0.271275	0.000249587	0.00240984	178	178
USP19	0.271232	0.00025017	0.00241219	178	178
C17orf108	0.27117	0.000251032	0.00241726	178	178
IFFO1	0.271165	0.00025109	0.00241726	178	178
TBCC	0.271138	0.000251471	0.00241975	178	178
CYHR1	0.271072	0.000252381	0.00242733	178	178
BBS4	0.271049	0.000252701	0.0024285	178	178
RAD9B	0.27093	0.000254343	0.00244145	178	178
ZNF837	0.270916	0.000254547	0.00244222	178	178
ELP2P	0.270898	0.000254788	0.00244309	178	178
FER1L5	0.270886	0.000254957	0.00244309	178	168
TECPR2	0.27074	0.000257005	0.00245979	178	178
TMEM194A	0.27067	0.000257993	0.0024669	178	178
ZBTB3	0.270585	0.000259196	0.00247601	178	178
C22orf15	0.270554	0.000259631	0.00247897	178	166
TNFSF14	0.270533	0.000259927	0.00248059	178	172
SEPT7L	0.270301	0.000263242	0.00250241	178	101
ZNF137	0.270291	0.000263387	0.00250241	178	178
ARHGEF9	0.270125	0.000265785	0.00252069	178	178
LOC100128076	0.26992	0.000268769	0.00254735	178	96
POLM	0.269914	0.000268854	0.00254735	178	178
SLC29A4	0.269833	0.000270041	0.00255737	178	178
CCDC84	0.269811	0.000270368	0.00255924	178	178
RNF166	0.269746	0.000271328	0.00256587	178	178
WDR73	0.269578	0.000273823	0.00258552	178	178
SELO	0.269565	0.000274015	0.00258552	178	178
C17orf59	0.269553	0.00027419	0.00258552	178	178
PPP1R10	0.269468	0.000275463	0.00259505	178	178
C16orf5	0.269408	0.000276373	0.00260115	178	178
PHF7	0.269354	0.000277188	0.00260633	178	178
MTERF	0.269307	0.000277897	0.00261176	178	178
SDHAP1	0.269274	0.000278394	0.00261518	178	178
C16orf53	0.26923	0.000279055	0.0026189	178	178
TREX2	0.269112	0.000280846	0.00263446	178	174
SLC25A36	0.269092	0.000281158	0.00263614	178	178
ZNF572	0.269028	0.000282139	0.00264409	178	178
MIS12	0.269013	0.000282367	0.00264497	178	178
FAM19A1	0.268906	0.00028401	0.00265801	178	156
USHBP1	0.2689	0.0002841	0.00265801	178	178
GRM6	0.268888	0.000284297	0.00265801	178	176
UPB1	0.268766	0.000286182	0.0026731	178	172
EGFL8	0.268711	0.000287037	0.00267983	178	178
ZNF608	0.268508	0.000290216	0.0027044	178	178
CYP2R1	0.268323	0.000293144	0.00272655	178	178
SERPINF2	0.268277	0.000293872	0.00273074	178	178
C10orf4	0.268221	0.000294755	0.00273767	178	178
GNG7	0.268177	0.000295468	0.00274299	178	178
NRBP2	0.268108	0.000296576	0.00275149	178	178
MKNK1	0.268102	0.000296661	0.00275149	178	178
ARHGEF7	0.268043	0.00029762	0.00275909	178	178
MEF2B	0.267968	0.000298821	0.00276763	178	177
STMN3	0.2679	0.000299924	0.00277654	178	178
KIAA1467	0.267877	0.000300304	0.0027779	178	178
DNAJC4	0.267804	0.000301481	0.00278704	178	178
MAPK10	0.267741	0.000302523	0.00279324	178	178
ANKHD1-EIF4EBP3	0.267739	0.000302556	0.00279324	178	178
FBXO43	0.267737	0.000302575	0.00279324	178	178
RNMTL1	0.267477	0.000306864	0.002821	178	178
ADCY6	0.267452	0.00030727	0.0028234	178	178
CEP290	0.267438	0.000307514	0.00282428	178	178
FAM66A	0.2673	0.000309802	0.00284007	178	147
TCEANC	0.267209	0.000311334	0.00285015	178	178
FAM200A	0.26703	0.000314354	0.00287346	178	178
FANCM	0.266978	0.000315236	0.0028792	178	178
ZNF662	0.266905	0.00031647	0.00288647	178	178
CHD5	0.266729	0.000319492	0.00291003	178	177
CNR1	0.266729	0.000319494	0.00291003	178	178
PWRN1	0.266677	0.00032038	0.00291675	178	79
NPIPL3	0.266611	0.000321532	0.00292402	178	178
C22orf32	0.26659	0.000321898	0.00292519	178	178
CDK10	0.266498	0.000323489	0.0029383	178	178
NARS2	0.266482	0.000323762	0.00293942	178	178
FBXW7	0.266403	0.000325138	0.00294786	178	178
CAPRIN2	0.266309	0.0003268	0.00296157	178	178
ZC3H4	0.266239	0.000328017	0.00297123	178	178
KLHL17	0.266171	0.000329217	0.00297937	178	178
GLI4	0.266092	0.000330633	0.00299082	178	178
FLG2	0.266052	0.000331338	0.00299583	178	92
C7orf63	0.266018	0.000331939	0.00299989	178	178
KIAA0495	0.265909	0.000333895	0.00301206	178	178
FITM1	0.265868	0.00033462	0.00301723	178	178
C17orf47	0.265855	0.000334859	0.003018	178	175
CFLP1	0.265792	0.000335987	0.00302403	178	151
LAS1L	0.265781	0.000336193	0.00302451	178	178
CDK5R1	0.265757	0.000336615	0.00302678	178	178
PRRT4	0.26575	0.000336751	0.00302678	178	169
C17orf89	0.265738	0.000336961	0.00302729	178	178
ZNF445	0.265613	0.000339237	0.00304497	178	178
C2orf85	0.265555	0.000340296	0.00305282	178	132
ST20	0.265539	0.000340575	0.00305282	178	178
ZAP70	0.265539	0.000340575	0.00305282	178	178
C10orf105	0.26552	0.000340922	0.00305455	178	177
DPY19L2P4	0.265488	0.000341521	0.00305853	178	169
CAMKV	0.265459	0.000342038	0.00306178	178	130
RPAP1	0.265374	0.000343614	0.00307449	178	178
LOC121952	0.265238	0.000346121	0.00309412	178	160
C17orf42	0.265145	0.000347852	0.00310679	178	178
TECPR1	0.265102	0.000348643	0.00311245	178	178
MCOLN3	0.264902	0.000352393	0.00314308	178	178
C2orf44	0.264846	0.000353456	0.00315115	178	178
ATP6AP1L	0.264811	0.00035412	0.00315564	178	178
TCOF1	0.264775	0.000354785	0.00316015	178	178
SORCS1	0.264731	0.000355633	0.00316343	178	177
ZNF211	0.264664	0.000356904	0.00317176	178	178
C6orf103	0.264656	0.000357051	0.00317176	178	67
KIAA1377	0.264616	0.000357823	0.00317664	178	178
PRPF40B	0.264611	0.000357922	0.00317664	178	178
OVGP1	0.264542	0.000359228	0.0031868	178	178
C10orf110	0.264525	0.00035957	0.0031884	178	178
HFM1	0.264432	0.000361353	0.00320134	178	160
REPIN1	0.264238	0.000365105	0.00323158	178	178
C1orf168	0.264231	0.000365257	0.00323158	178	168
TBKBP1	0.264184	0.00036616	0.00323668	178	178
FAM178A	0.264166	0.000366519	0.00323805	178	178
C7orf26	0.264159	0.000366643	0.00323805	178	178
C17orf58	0.264121	0.00036739	0.0032432	178	178
C6orf217	0.264064	0.000368506	0.0032516	178	172
ZNF554	0.264006	0.000369646	0.00325746	178	178
UFSP1	0.264006	0.000369649	0.00325746	178	178
CC2D2B	0.264005	0.000369664	0.00325746	178	178
GPR19	0.263909	0.00037156	0.00327125	178	178
LOC100129716	0.263883	0.000372087	0.00327443	178	177
CACNA2D2	0.26387	0.00037234	0.0032752	178	178
TRIM3	0.263854	0.000372653	0.0032765	178	178
SUOX	0.263827	0.0003732	0.00327733	178	178
PBX2	0.263789	0.000373943	0.00328142	178	178
PCA3	0.263784	0.000374043	0.00328142	178	57
MAMLD1	0.263703	0.000375665	0.00329127	178	178
PAN3	0.263658	0.000376559	0.00329618	178	178
OR1F1	0.263648	0.000376775	0.00329661	178	19
C18orf55	0.263593	0.00037788	0.00330336	178	178
NCRNA00201	0.263575	0.000378225	0.00330492	178	178
DPF3	0.263487	0.000380002	0.00331459	178	178
EP400	0.263411	0.000381553	0.00332371	178	178
ABCA3	0.263374	0.00038229	0.00332867	178	178
BANP	0.26333	0.000383196	0.00333509	178	178
CLU	0.263319	0.000383416	0.00333553	178	178
THAP8	0.263183	0.000386199	0.00335827	178	178
AZI1	0.263141	0.000387051	0.0033642	178	178
UBE2Q2P1	0.263132	0.000387248	0.00336443	178	178
F8A1	0.263108	0.000387729	0.00336706	178	178
CLEC4GP1	0.263085	0.000388204	0.00336829	178	128
TAS1R3	0.263053	0.000388861	0.00337154	178	176
DCAF11	0.263049	0.000388944	0.00337154	178	178
TARBP2	0.263042	0.000389089	0.00337154	178	178
STAR	0.263014	0.000389683	0.00337373	178	178
DSCAML1	0.262919	0.000391643	0.00338773	178	176
CADM3	0.26287	0.000392658	0.00339153	178	177
AKAP6	0.262869	0.000392686	0.00339153	178	178
MCF2L	0.262865	0.000392769	0.00339153	178	178
APBB1	0.26264	0.000397477	0.0034277	178	178
SYP	0.262611	0.000398082	0.00343142	178	178
TAL2	0.262598	0.000398373	0.00343232	178	132
ATOH7	0.262582	0.000398707	0.00343232	178	165
C14orf102	0.262568	0.000399	0.00343321	178	178
SNRNP48	0.262508	0.000400273	0.0034413	178	178
ZXDC	0.26248	0.000400874	0.00344497	178	178
EVL	0.262394	0.000402685	0.00345698	178	178
ZNF276	0.262281	0.000405112	0.00347234	178	178
NME3	0.262144	0.000408061	0.00349308	178	178
LOC642826	0.262115	0.000408693	0.00349582	178	178
TAS2R19	0.262107	0.000408856	0.00349582	178	151
SIRT3	0.261969	0.000411846	0.00351938	178	178
C17orf95	0.261943	0.000412426	0.00352281	178	178
CYP21A2	0.261607	0.000419796	0.00357695	178	178
SMAD4	0.261554	0.000420976	0.00358346	178	178
GAL3ST3	0.261509	0.000421985	0.00359045	178	126
TAPT1	0.261462	0.000423013	0.00359616	178	178
MGC16703	0.261383	0.000424785	0.00360634	178	175
RGL3	0.261287	0.000426947	0.00362026	178	178
LRRC37A4	0.261218	0.000428503	0.00363034	178	178
ZNF33A	0.261177	0.00042942	0.00363655	178	178
NFATC2IP	0.261166	0.000429679	0.00363719	178	178
LOC340508	0.260941	0.00043479	0.00367731	178	85
EGFL7	0.260905	0.000435624	0.00368278	178	178
C22orf27	0.26089	0.000435965	0.00368409	178	178
VPS53	0.260834	0.000437258	0.00368799	178	178
C8orf45	0.260829	0.000437359	0.00368799	178	178
NXF2B	0.260745	0.000439314	0.00369974	178	49
IRF2BP1	0.260709	0.00044013	0.00370209	178	178
BTBD17	0.260684	0.000440728	0.00370534	178	150
METTL6	0.260671	0.000441014	0.00370617	178	178
STAT4	0.260576	0.000443215	0.0037215	178	178
SLC4A8	0.260493	0.000445159	0.00373307	178	178
LZTR1	0.260431	0.000446626	0.00374379	178	178
YTHDC1	0.260347	0.000448596	0.0037587	178	178
TIGD5	0.260173	0.000452709	0.00379156	178	178
NRF1	0.26015	0.000453252	0.0037945	178	178
ARHGEF33	0.260079	0.000454954	0.00380391	178	178
ISL1	0.260038	0.00045593	0.00380937	178	178
AGBL4	0.260033	0.000456047	0.00380937	178	159
RYR3	0.260027	0.000456184	0.00380937	178	177
CCDC130	0.259975	0.000457426	0.00381652	178	178
CCDC136	0.259919	0.000458788	0.00382289	178	178
TRIM46	0.259784	0.000462045	0.00384111	178	178
RAP1GAP2	0.259781	0.000462122	0.00384111	178	178
RIMBP2	0.259407	0.000471248	0.00391336	178	176
ZNF232	0.259401	0.000471408	0.00391336	178	178
ZNF233	0.25931	0.000473637	0.00392903	178	178
TTPAL	0.259308	0.000473693	0.00392903	178	178
TDRD6	0.259242	0.000475333	0.00393933	178	177
METTL7A	0.259222	0.000475836	0.00394184	178	178
MFSD8	0.258965	0.000482258	0.00398375	178	178
ARHGEF10L	0.258963	0.000482305	0.00398375	178	178
SETDB2	0.258927	0.000483221	0.00398965	178	178
NEK10	0.258884	0.000484311	0.00399698	178	174
RAPSN	0.258837	0.000485501	0.00400346	178	165
PMM1	0.258773	0.000487125	0.00401518	178	178
ZNF620	0.258758	0.000487517	0.00401613	178	178
ASPDH	0.258753	0.000487647	0.00401613	178	161
BMP10	0.258739	0.000488001	0.00401738	178	14
SLC48A1	0.25872	0.000488479	0.00401964	178	178
LMAN1L	0.258653	0.000490192	0.00403038	178	91
TEKT2	0.258551	0.000492809	0.00404797	178	177
STK36	0.258545	0.000492946	0.00404797	178	178
ZNF566	0.258463	0.000495059	0.00405858	178	178
KCNH2	0.25841	0.000496434	0.00406816	178	178
ARHGAP19	0.258298	0.000499332	0.00408895	178	178
TOMM7	0.258296	0.000499384	0.00408895	178	178
LOC93622	0.258264	0.000500239	0.00409256	178	178
FLJ45445	0.258117	0.000504078	0.00412056	178	178
TAPBPL	0.258068	0.000505371	0.00412624	178	178
CXorf42	0.258066	0.000505399	0.00412624	178	178
GNG3	0.257954	0.000508374	0.0041471	178	177
ELAC2	0.257925	0.000509134	0.00415159	178	178
SUPV3L1	0.257898	0.000509839	0.00415563	178	178
S100PBP	0.25784	0.000511389	0.00416519	178	178
REV1	0.25783	0.000511644	0.00416519	178	178
RBM20	0.257821	0.000511902	0.00416558	178	178
HECTD2	0.257695	0.00051525	0.00418765	178	178
TAOK2	0.25766	0.000516188	0.00419355	178	178
NAP1L2	0.257643	0.000516652	0.00419477	178	178
ZFYVE26	0.257639	0.000516763	0.00419477	178	178
FNDC8	0.257561	0.000518856	0.00420831	178	177
SCMH1	0.257476	0.000521154	0.00422522	178	178
ZNF490	0.257425	0.000522538	0.00423296	178	178
GPRASP1	0.257405	0.000523087	0.00423567	178	178
PLA2G4C	0.257391	0.000523459	0.00423695	178	178
ALKBH6	0.257303	0.000525867	0.0042547	178	178
C14orf174	0.257242	0.00052752	0.00426633	178	177
AVIL	0.257228	0.000527899	0.00426765	178	178
CCL16	0.257192	0.00052889	0.00427392	178	144
PLEKHH1	0.257108	0.000531201	0.00428855	178	178
PGP	0.257103	0.000531351	0.00428855	178	178
ZSWIM1	0.257084	0.00053185	0.00429082	178	178
LRRC56	0.256989	0.000534496	0.00430865	178	178
C7orf51	0.256913	0.000536593	0.00432253	178	178
MAP3K10	0.256899	0.000536973	0.00432253	178	178
SLFN14	0.256897	0.000537043	0.00432253	178	133
GTF3A	0.256875	0.000537647	0.00432524	178	178
THAP2	0.256858	0.000538133	0.00432738	178	178
ZNF764	0.256829	0.00053893	0.00433203	178	178
ZNF483	0.25678	0.000540302	0.00434129	178	177
ABHD8	0.256732	0.00054165	0.00434859	178	178
ZCCHC8	0.2567	0.000542561	0.00435237	178	178
GUSBL1	0.256633	0.000544446	0.00436354	178	178
COL19A1	0.256627	0.000544615	0.00436354	178	149
CPSF1	0.256447	0.000549694	0.0043971	178	178
GATAD1	0.256265	0.000554884	0.00443325	178	178
IFT81	0.256248	0.000555373	0.0044336	178	178
TCEB3	0.256248	0.000555377	0.0044336	178	178
EFCAB7	0.256145	0.000558342	0.00445547	178	178
LRCH4	0.256102	0.000559574	0.0044635	178	178
KLHDC2	0.256037	0.000561476	0.00447686	178	178
NUP43	0.256021	0.000561947	0.00447791	178	178
PIK3R3	0.256009	0.000562286	0.00447791	178	178
SLC22A5	0.255979	0.000563152	0.00448299	178	178
KIAA1045	0.255946	0.000564122	0.00448891	178	175
SARS2	0.25593	0.000564576	0.00448891	178	178
ZNF606	0.255885	0.000565879	0.00449747	178	178
BAHCC1	0.255865	0.00056647	0.00450035	178	178
AACSL	0.255817	0.000567882	0.00450976	178	105
GP1BA	0.255768	0.000569323	0.00451868	178	172
UBTF	0.255738	0.000570197	0.00452269	178	178
TMEM42	0.25567	0.00057221	0.00453509	178	178
C6orf134	0.255669	0.000572219	0.00453509	178	178
SPPL2B	0.25566	0.000572501	0.00453551	178	178
ZNF688	0.255605	0.000574136	0.00454482	178	178
SSBP4	0.255566	0.000575267	0.00454845	178	178
ZNF738	0.255558	0.000575515	0.00454845	178	178
NRN1	0.255519	0.000576688	0.0045559	178	178
FDX1L	0.255431	0.000579289	0.00456984	178	178
NANOS1	0.255428	0.000579377	0.00456984	178	178
TSGA10	0.255394	0.000580402	0.0045761	178	178
EHMT2	0.255366	0.000581229	0.0045808	178	178
HEATR4	0.255353	0.000581624	0.00458209	178	172
RNF216	0.255334	0.000582193	0.00458474	178	178
TMEM179	0.255172	0.000587061	0.00461756	178	149
INE1	0.255151	0.00058769	0.00462044	178	178
MLH1	0.255138	0.000588105	0.00462044	178	178
C18orf16	0.255065	0.000590315	0.00463578	178	125
LONRF2	0.255048	0.000590819	0.00463789	178	178
SEMA6A	0.254902	0.000595267	0.00467096	178	178
DEXI	0.254761	0.000599603	0.00469939	178	178
WDR8	0.254454	0.000609148	0.0047631	178	178
SPDYE7P	0.254308	0.000613723	0.00479296	178	178
A1BG	0.254297	0.000614058	0.00479368	178	178
FAM104B	0.25422	0.000616475	0.00480897	178	178
CCDC28B	0.254219	0.000616504	0.00480897	178	178
C10orf88	0.25415	0.000618693	0.00482415	178	178
FBXO31	0.254107	0.000620073	0.004833	178	178
CWF19L1	0.254049	0.000621906	0.00484537	178	178
ANAPC16	0.254029	0.000622546	0.00484845	178	178
TRAPPC2	0.254008	0.000623224	0.00485154	178	178
B3GNT1	0.253967	0.000624525	0.00485813	178	178
SLC46A1	0.253878	0.00062738	0.0048765	178	178
SCARNA9	0.253809	0.000629618	0.00489197	178	176
CLUL1	0.253756	0.000631312	0.00490321	178	174
INPP5K	0.253682	0.000633706	0.00491793	178	178
PCYOX1L	0.253637	0.000635156	0.00492725	178	178
FAM157A	0.25352	0.000638968	0.00494793	178	177
SPDYE8P	0.253517	0.000639072	0.00494793	178	178
GPR37	0.253478	0.000640359	0.00495596	178	177
TRO	0.253409	0.000642626	0.00496961	178	178
LOC162632	0.253327	0.000645322	0.0049885	178	178
RHPN1	0.253207	0.000649291	0.00501209	178	178
SLC6A13	0.253204	0.000649387	0.00501209	178	141
NKX2-2	0.253062	0.00065409	0.00504445	178	173
MC1R	0.253028	0.000655242	0.00504743	178	178
C12orf42	0.252988	0.000656571	0.0050557	178	125
FBXO15	0.252948	0.000657919	0.00506122	178	177
ANKRD26	0.252942	0.000658133	0.00506122	178	178
LOC100128675	0.252877	0.00066029	0.00506854	178	151
SGSM1	0.252837	0.000661641	0.00507695	178	178
KIF19	0.252808	0.000662647	0.00508161	178	177
TAS2R8	0.252804	0.000662763	0.00508161	178	20
HDAC10	0.252767	0.000664009	0.00508919	178	178
CYP4Z1	0.252733	0.000665169	0.0050961	178	100
METT10D	0.252667	0.000667406	0.00510731	178	178
GTPBP5	0.252653	0.000667877	0.00510893	178	178
DGKZ	0.252628	0.000668737	0.00511239	178	178
LOC400027	0.252625	0.000668846	0.00511239	178	178
RMST	0.252551	0.000671358	0.00512763	178	161
FAM111A	0.252457	0.0006746	0.00514643	178	178
LOC100129066	0.252422	0.000675781	0.00515345	178	168
DUSP15	0.252366	0.000677717	0.00516622	178	178
DDHD1	0.252336	0.000678735	0.00517	178	178
ARMC5	0.252265	0.000681211	0.00518486	178	178
HSD17B3	0.252072	0.000687926	0.00522792	178	172
KIAA1737	0.252031	0.000689361	0.00523681	178	178
ZNF235	0.251986	0.000690928	0.00524469	178	178
GRK4	0.251974	0.000691343	0.00524583	178	178
IL13	0.251908	0.000693698	0.00526167	178	100
RALGAPA1	0.251853	0.000695611	0.00527416	178	178
NCRNA00181	0.251819	0.000696819	0.00528038	178	177
IKZF4	0.251815	0.000696965	0.00528038	178	178
DGCR9	0.251719	0.000700361	0.00530002	178	178
LOC100133985	0.251677	0.000701856	0.0053093	178	175
FLJ13224	0.251338	0.000714042	0.00539735	178	154
KCNH6	0.25121	0.000718677	0.00543031	178	170
HBQ1	0.251172	0.00072007	0.00543668	178	44
NPEPL1	0.251141	0.000721215	0.00544121	178	178
LOC728640	0.251021	0.000725598	0.00547215	178	178
ZMIZ2	0.25099	0.000726747	0.00547873	178	178
CNTD1	0.250962	0.00072777	0.00548407	178	178
GNRHR2	0.250955	0.00072801	0.00548407	178	178
PM20D2	0.250929	0.00072899	0.00548936	178	178
ZNF707	0.250816	0.000733156	0.00551712	178	178
TELO2	0.250814	0.000733235	0.00551712	178	178
AKAP3	0.250623	0.000740333	0.00555784	178	177
MYEF2	0.250562	0.000742645	0.00557096	178	178
ATP2B2	0.250473	0.00074598	0.00559174	178	175
C12orf41	0.25043	0.0007476	0.00559784	178	178
LOC619207	0.250423	0.000747851	0.00559784	178	178
ATP6V1E2	0.250396	0.000748886	0.00559991	178	178
C4orf39	0.250392	0.000749052	0.00559991	178	176
LOC100272216	0.250383	0.000749364	0.00560012	178	174
HINFP	0.250372	0.000749776	0.00560109	178	178
USP42	0.250277	0.000753409	0.0056261	178	178
LOC220729	0.250181	0.000757047	0.00564687	178	178
SERGEF	0.250151	0.000758185	0.00565323	178	178
CYP2C8	0.250136	0.00075877	0.00565333	178	177
ZNF253	0.250099	0.000760197	0.00566182	178	178
LINGO3	0.25004	0.000762473	0.00567023	178	130
RPUSD3	0.249921	0.000767036	0.00569987	178	178
MAST3	0.249784	0.000772357	0.00573511	178	178
GOLGA6L5	0.24975	0.000773678	0.00574218	178	177
FASTK	0.249718	0.000774927	0.00574772	178	178
CNIH2	0.249686	0.000776173	0.0057548	178	178
LIMD1	0.249668	0.000776881	0.00575785	178	178
ELAC1	0.249661	0.000777167	0.00575785	178	178
POGZ	0.249554	0.000781334	0.00578655	178	178
SRR	0.249434	0.000786084	0.00581085	178	178
STRADB	0.249346	0.000789582	0.00583328	178	178
RNASEH2C	0.249342	0.000789709	0.00583328	178	178
ZFC3H1	0.249333	0.000790084	0.00583388	178	178
HCFC1	0.249272	0.000792491	0.00584946	178	178
WHAMML2	0.249229	0.000794235	0.00585884	178	177
C2orf3	0.249221	0.000794527	0.00585884	178	178
ZNF878	0.249218	0.00079465	0.00585884	178	171
FAM158A	0.249144	0.000797639	0.00587649	178	178
PIP4K2B	0.248947	0.000805561	0.00593044	178	178
ARMC2	0.248929	0.000806298	0.00593208	178	178
AP3B2	0.248862	0.000809004	0.00594914	178	176
LOC100128573	0.248734	0.000814212	0.00598299	178	151
P2RX6	0.248646	0.000817821	0.00600728	178	178
C21orf90	0.248518	0.000823083	0.00603498	178	148
FAM166A	0.248514	0.000823235	0.00603498	178	112
ARHGAP4	0.248508	0.000823471	0.00603498	178	178
MGC16025	0.248473	0.000824916	0.00604144	178	148
ANAPC7	0.248456	0.000825625	0.00604439	178	178
SFRS13B	0.24844	0.000826285	0.00604699	178	177
STAG3L1	0.248361	0.000829566	0.00606651	178	178
ZNF37A	0.248295	0.000832333	0.00608392	178	178
NOL9	0.248282	0.000832859	0.00608392	178	178
FKBP11	0.248282	0.00083287	0.00608392	178	178
DIP2A	0.248258	0.000833847	0.0060888	178	178
GALT	0.24821	0.000835847	0.00610116	178	178
FAM164C	0.248087	0.000841019	0.00613438	178	178
RAD9A	0.247973	0.00084582	0.00616031	178	178
LOC100128822	0.247936	0.000847402	0.00616956	178	178
GPR64	0.2479	0.00084893	0.00617614	178	178
B3GALT2	0.247878	0.000849839	0.00618048	178	178
ZNF417	0.247839	0.000851496	0.00618797	178	178
ZNF428	0.247701	0.000857405	0.0062241	178	178
NEIL2	0.247701	0.000857411	0.0062241	178	178
TTC19	0.247656	0.000859326	0.00623343	178	178
GEN1	0.24757	0.000863032	0.00625571	178	178
FLYWCH1	0.247501	0.000866015	0.00627045	178	178
TENC1	0.247471	0.000867298	0.00627743	178	178
TCEAL6	0.247388	0.000870908	0.00630125	178	178
FOXD4	0.247322	0.000873777	0.00631739	178	177
SCN8A	0.247308	0.00087438	0.00631944	178	178
FAHD2B	0.247281	0.000875587	0.00632522	178	178
C7orf40	0.247275	0.000875819	0.00632522	178	178
OTUD7A	0.247236	0.00087754	0.00633302	178	178
CCM2	0.247189	0.000879584	0.00634546	178	178
STL	0.247044	0.000885983	0.00638929	178	170
CECR6	0.246993	0.000888205	0.00640064	178	178
ROM1	0.246907	0.000892024	0.00642114	178	178
TTC16	0.246865	0.000893888	0.00643217	178	173
WBP1	0.246854	0.000894389	0.00643217	178	178
KIAA0114	0.246851	0.000894531	0.00643217	178	178
NEAT1	0.246793	0.000897093	0.00644824	178	178
D2HGDH	0.24676	0.000898572	0.00645653	178	178
TYSND1	0.246747	0.000899179	0.00645854	178	178
SOX15	0.246675	0.000902379	0.00647682	178	178
LOC283922	0.246583	0.000906548	0.00650202	178	178
PHF15	0.246473	0.000911499	0.0065328	178	178
AMT	0.246363	0.000916476	0.00656608	178	178
POM121L9P	0.24631	0.000918888	0.0065786	178	178
LGTN	0.246302	0.000919253	0.00657883	178	178
RFPL3S	0.246266	0.000920924	0.00658725	178	176
FEZF2	0.246262	0.000921095	0.00658725	178	21
BOD1	0.246221	0.000922987	0.00659601	178	178
ING3	0.246162	0.000925666	0.00660799	178	178
NBPF7	0.246103	0.000928397	0.00662509	178	152
RHBDD3	0.24607	0.000929928	0.00663362	178	178
ESRRB	0.246042	0.000931216	0.00664042	178	171
2020-09-01	0.246017	0.000932391	0.006644	178	178
PCLO	0.245975	0.000934312	0.0066519	178	178
NCRNA00158	0.245971	0.000934502	0.0066519	178	87
WDR5	0.245971	0.000934509	0.0066519	178	178
TBC1D3	0.245689	0.000947655	0.00673936	178	178
LOC653113	0.245677	0.00094821	0.00673972	178	178
C18orf22	0.245644	0.000949792	0.00674854	178	178
SLC35E2	0.245505	0.00095632	0.00678517	178	178
PCID2	0.245456	0.000958658	0.00679932	178	178
C18orf18	0.245428	0.000959971	0.00680619	178	178
RAD51C	0.245362	0.000963103	0.0068235	178	178
SMPD4	0.245295	0.000966302	0.00683881	178	178
MORN4	0.24521	0.000970384	0.00686178	178	178
LOC441204	0.245206	0.000970588	0.00686178	178	178
CBWD1	0.245198	0.000970945	0.00686186	178	178
ATG2B	0.245184	0.000971654	0.00686441	178	178
TAS2R9	0.245104	0.000975482	0.00688245	178	17
OR11H12	0.245102	0.000975599	0.00688245	178	20
ZNF542	0.245019	0.000979612	0.00690583	178	178
CYFIP2	0.244919	0.000984457	0.00693577	178	178
PRMT10	0.244917	0.00098456	0.00693577	178	178
C12orf60	0.244591	0.00100051	0.00703807	178	178
C19orf55	0.244469	0.00100656	0.00706809	178	178
MTERFD1	0.244434	0.00100829	0.00707773	178	178
UCKL1	0.244397	0.00101015	0.00708826	178	178
C14orf142	0.244326	0.00101365	0.00710465	178	178
AASDH	0.244324	0.00101376	0.00710465	178	178
[truncated: 17,775 more rows]

## Sheet: METTL14
Query	Statistic	P-value	FDR (BH)	Event_SD	Event_TD
METTL14	1	1e-47	1e-43	178	178
APC	0.831361	8.99724e-47	8.89558e-43	178	178
TTC37	0.815267	1.28431e-43	8.4653e-40	178	178
KIAA1109	0.809624	1.38894e-42	6.86624e-39	178	178
KLHL8	0.806936	4.19929e-42	1.66074e-38	178	178
SMARCA5	0.80535	7.99788e-42	2.63583e-38	178	178
KBTBD4	0.800791	4.93968e-41	1.39539e-37	178	178
PJA2	0.791635	1.66424e-39	4.11359e-36	178	178
C4orf41	0.790339	2.69851e-39	5.92892e-36	178	178
ANKRD17	0.788672	5.00168e-39	9.89033e-36	178	178
PRMT10	0.783833	2.90702e-38	5.22576e-35	178	178
MATR3	0.77763	2.60004e-37	4.28443e-34	178	178
2019-03-08	0.774839	6.80909e-37	1.03572e-33	178	178
EPC1	0.771059	2.45512e-36	3.46768e-33	178	178
FBXW11	0.767792	7.29032e-36	9.61059e-33	178	178
SMARCAD1	0.766403	1.15192e-35	1.42363e-32	178	178
NEK1	0.765873	1.37055e-35	1.5942e-32	178	178
DMXL1	0.7594	1.1026e-34	1.21126e-31	178	178
ELF2	0.755624	3.61031e-34	3.75738e-31	178	178
ZNF791	0.754865	4.57105e-34	4.51939e-31	178	178
N4BP2	0.753538	6.88842e-34	6.48626e-31	178	178
WDFY3	0.753041	8.02777e-34	7.21551e-31	178	178
SOS2	0.752511	9.44767e-34	7.95556e-31	178	178
SBNO1	0.75244	9.65578e-34	7.95556e-31	178	178
ZFX	0.752214	1.03476e-33	8.18453e-31	178	178
LIN52	0.751896	1.14027e-33	8.67222e-31	178	178
ZNF510	0.751579	1.25628e-33	9.20059e-31	178	178
RAPGEF2	0.751283	1.37492e-33	9.70986e-31	178	178
CHD6	0.749479	2.37773e-33	1.62128e-30	178	178
USP38	0.749292	2.51573e-33	1.6582e-30	178	178
PURA	0.748874	2.85416e-33	1.76478e-30	178	178
TSTD2	0.748872	2.85592e-33	1.76478e-30	178	178
PHAX	0.748012	3.69894e-33	2.21645e-30	178	178
USP12	0.744146	1.16847e-32	6.71172e-30	178	178
SRPK2	0.744089	1.18798e-32	6.71172e-30	178	178
SECISBP2L	0.741992	2.19801e-32	1.20732e-29	178	178
SNX13	0.740453	3.43839e-32	1.83758e-29	178	178
AFF4	0.739517	4.50716e-32	2.24498e-29	178	178
ATP10D	0.739496	4.53456e-32	2.24498e-29	178	178
RAPGEF6	0.739491	4.54127e-32	2.24498e-29	178	178
TNPO1	0.737561	7.90682e-32	3.8134e-29	178	178
SMAD5	0.736648	1.02592e-31	4.83013e-29	178	178
SON	0.736264	1.14442e-31	5.26275e-29	178	178
KLHL11	0.735681	1.35061e-31	6.06977e-29	178	178
KBTBD7	0.735246	1.52745e-31	6.71195e-29	178	178
COL4A3BP	0.734877	1.69543e-31	7.28814e-29	178	178
SP4	0.733524	2.48226e-31	1.02259e-28	178	178
ZNF641	0.732295	3.50178e-31	1.41315e-28	178	178
BOD1L	0.732056	3.74351e-31	1.48048e-28	178	178
KLHDC10	0.731306	4.61305e-31	1.7886e-28	178	178
TTBK2	0.731037	4.97114e-31	1.89037e-28	178	178
CCNI	0.729344	7.94095e-31	2.95781e-28	178	178
FAM179B	0.729282	8.07736e-31	2.95781e-28	178	178
NSD1	0.728493	1.00343e-30	3.60762e-28	178	178
KIDINS220	0.727425	1.34428e-30	4.74677e-28	178	178
BPTF	0.727168	1.44218e-30	5.00311e-28	178	178
REV3L	0.726322	1.81611e-30	6.08674e-28	178	178
PREPL	0.724761	2.77212e-30	8.84129e-28	178	178
SEC24B	0.724468	3.00055e-30	9.41792e-28	178	178
WDR31	0.724374	3.07728e-30	9.42146e-28	178	178
ZNF689	0.72435	3.09697e-30	9.42146e-28	178	178
SLC30A4	0.723627	3.76214e-30	1.11034e-27	178	178
HERC1	0.722934	4.53153e-30	1.31774e-27	178	178
ZNF420	0.722697	4.82813e-30	1.38365e-27	178	178
DAAM1	0.72226	5.42708e-30	1.53307e-27	178	178
ZNF268	0.721348	6.92086e-30	1.90074e-27	178	178
LRBA	0.72117	7.2565e-30	1.93905e-27	178	178
SHPRH	0.720768	8.07209e-30	2.10023e-27	178	178
C9orf102	0.72017	9.46002e-30	2.42938e-27	178	178
MYST4	0.718338	1.5334e-29	3.83817e-27	178	178
CHM	0.717889	1.72487e-29	4.26344e-27	178	178
MED13L	0.717557	1.88176e-29	4.59382e-27	178	178
VPS13C	0.717015	2.16815e-29	5.22842e-27	178	178
AKAP9	0.716853	2.26139e-29	5.38756e-27	178	178
PLEKHM3	0.716727	2.33743e-29	5.50243e-27	178	178
MDN1	0.716605	2.41273e-29	5.61287e-27	178	178
FAM73A	0.715851	2.936e-29	6.67317e-27	178	178
SGK3	0.714192	4.51003e-29	1.01342e-26	178	178
ZNF136	0.712224	7.47682e-29	1.66116e-26	178	178
PTPN11	0.711919	8.08319e-29	1.75645e-26	178	178
AGGF1	0.710796	1.07623e-28	2.31319e-26	178	178
IPP	0.710182	1.25777e-28	2.64586e-26	178	178
RCHY1	0.709087	1.65918e-28	3.45354e-26	178	178
AFF1	0.70866	1.84765e-28	3.80578e-26	178	178
HCFC2	0.707976	2.19478e-28	4.42854e-26	178	178
DCTN4	0.707761	2.31621e-28	4.62633e-26	178	178
UBR3	0.707567	2.43228e-28	4.80959e-26	178	178
TXLNG	0.705796	3.78515e-28	7.33799e-26	178	178
BDP1	0.705238	4.34868e-28	8.34862e-26	178	178
USP16	0.704515	5.20262e-28	9.70534e-26	178	178
FAM13B	0.703731	6.31469e-28	1.13515e-25	178	178
ADNP	0.703683	6.39021e-28	1.13838e-25	178	178
C5orf41	0.703618	6.49348e-28	1.14645e-25	178	178
ZNF192	0.701314	1.1431e-27	2.00032e-25	178	178
NCOA1	0.700545	1.37912e-27	2.39216e-25	178	178
BAZ1B	0.698603	2.20882e-27	3.5801e-25	178	178
KIAA1632	0.698456	2.28847e-27	3.67904e-25	178	178
MBD5	0.698313	2.36893e-27	3.74745e-25	178	178
SERINC1	0.696964	3.2773e-27	5.06292e-25	178	178
TGFBRAP1	0.696868	3.35341e-27	5.14033e-25	178	178
C8orf37	0.696832	3.38257e-27	5.14515e-25	178	178
GEMIN5	0.69673	3.46665e-27	5.23279e-25	178	178
ZNF41	0.69641	3.74245e-27	5.59661e-25	178	178
MYCBP2	0.696386	3.76428e-27	5.59661e-25	178	178
GTF2A1	0.695874	4.25428e-27	6.27792e-25	178	178
HELZ	0.695236	4.95379e-27	7.25602e-25	178	178
MPHOSPH8	0.694816	5.4749e-27	7.90224e-25	178	178
APOOL	0.694724	5.5953e-27	8.0175e-25	178	178
ARL15	0.694586	5.78279e-27	8.22654e-25	178	178
FNDC3A	0.69438	6.07238e-27	8.5768e-25	178	178
CREBL2	0.693496	7.48787e-27	1.04271e-24	178	178
NEU3	0.693416	7.63084e-27	1.04716e-24	178	178
RSPRY1	0.693395	7.66903e-27	1.04716e-24	178	178
RGPD3	0.693389	7.67869e-27	1.04716e-24	178	178
ZFR	0.693319	7.80648e-27	1.0573e-24	178	178
KRBA2	0.69298	8.45892e-27	1.13787e-24	178	178
KIAA0240	0.692935	8.54917e-27	1.14224e-24	178	178
MPHOSPH9	0.691498	1.19892e-26	1.58049e-24	178	178
YLPM1	0.69113	1.30695e-26	1.7115e-24	178	178
CPEB4	0.690916	1.37399e-26	1.78745e-24	178	178
HERC2	0.690458	1.52944e-26	1.97668e-24	178	178
HIPK3	0.689041	2.12729e-26	2.71388e-24	178	178
PRKAR2A	0.688935	2.18045e-26	2.74642e-24	178	178
CASD1	0.688935	2.18058e-26	2.74642e-24	178	178
ZNF827	0.688167	2.6053e-26	3.25348e-24	178	178
TMEM184C	0.68815	2.61608e-26	3.25348e-24	178	178
FGFR1OP2	0.687964	2.73102e-26	3.3752e-24	178	178
RPS6KA3	0.687854	2.80105e-26	3.44025e-24	178	178
OTUD4	0.687806	2.83228e-26	3.45713e-24	178	178
ZNF37A	0.686277	4.02913e-26	4.88786e-24	178	178
LARP7	0.685616	4.68862e-26	5.61895e-24	178	178
CEP97	0.684929	5.48734e-26	6.53655e-24	178	178
SYNJ1	0.684466	6.0984e-26	7.17796e-24	178	178
SDCCAG1	0.684388	6.20838e-26	7.26417e-24	178	178
MGA	0.684306	6.32454e-26	7.35655e-24	178	178
SLC25A46	0.684245	6.41376e-26	7.41671e-24	178	178
C4orf12	0.683975	6.82017e-26	7.84082e-24	178	178
CHD9	0.683641	7.35925e-26	8.41166e-24	178	178
DHX29	0.683096	8.32789e-26	9.41004e-24	178	178
ZNF407	0.682939	8.63074e-26	9.69683e-24	178	178
KIF2A	0.682547	9.43219e-26	1.05374e-23	178	178
TTC17	0.682417	9.71357e-26	1.07908e-23	178	178
CCNT1	0.681869	1.09939e-25	1.21449e-23	178	178
DENND4A	0.681715	1.13836e-25	1.25055e-23	178	178
ALDH6A1	0.681245	1.26533e-25	1.37476e-23	178	178
FICD	0.681137	1.29642e-25	1.40084e-23	178	178
PHF2	0.680995	1.3386e-25	1.43856e-23	178	178
STAG2	0.680916	1.36257e-25	1.45641e-23	178	178
DICER1	0.680832	1.38875e-25	1.47641e-23	178	178
TRIM23	0.680567	1.47366e-25	1.5583e-23	178	178
KIF13A	0.679532	1.85855e-25	1.94449e-23	178	178
ATP2B1	0.679475	1.88232e-25	1.959e-23	178	178
FNIP2	0.679105	2.0447e-25	2.11686e-23	178	178
MFAP3	0.678869	2.155e-25	2.21943e-23	178	178
DYNLL2	0.677752	2.76325e-25	2.83111e-23	178	178
ZNF426	0.67753	2.90326e-25	2.95923e-23	178	178
IL6ST	0.677078	3.20933e-25	3.22146e-23	178	178
AKAP10	0.677054	3.22638e-25	3.22214e-23	178	178
TAF1	0.676688	3.49821e-25	3.47606e-23	178	178
ASXL2	0.676383	3.74262e-25	3.70033e-23	178	178
KIAA0232	0.676098	3.98552e-25	3.92088e-23	178	178
EPC2	0.676075	4.00578e-25	3.9213e-23	178	178
ERN1	0.675837	4.22131e-25	4.09178e-23	178	178
ZZZ3	0.675126	4.93643e-25	4.73849e-23	178	178
FAM114A2	0.674975	5.10313e-25	4.87485e-23	178	178
RSBN1	0.674604	5.5354e-25	5.26236e-23	178	178
SMARCA2	0.674407	5.7807e-25	5.46926e-23	178	178
FAM161B	0.674313	5.90028e-25	5.53997e-23	178	178
CENPC1	0.673845	6.5366e-25	6.09692e-23	178	178
RSBN1L	0.67377	6.64475e-25	6.1687e-23	178	178
ZC3H13	0.673516	7.02438e-25	6.49066e-23	178	178
RBM27	0.673105	7.68286e-25	7.06608e-23	178	178
CEP120	0.672362	9.03236e-25	8.26879e-23	178	178
EXOC5	0.672074	9.61638e-25	8.76287e-23	178	178
IKZF4	0.671733	1.03544e-24	9.34926e-23	178	178
PDPK1	0.671566	1.07367e-24	9.65035e-23	178	178
KDM3B	0.671402	1.11238e-24	9.95303e-23	178	178
KLHL28	0.671131	1.17982e-24	1.05089e-22	178	178
SCAPER	0.671082	1.1923e-24	1.05613e-22	178	178
MEGF9	0.671066	1.19638e-24	1.05613e-22	178	178
NR2C2	0.670562	1.33412e-24	1.17248e-22	178	178
TTC21B	0.670528	1.34393e-24	1.17588e-22	178	178
PAR5	0.670282	1.41717e-24	1.23449e-22	178	170
ATRX	0.670016	1.50079e-24	1.29592e-22	178	178
KIAA1012	0.669325	1.74136e-24	1.49064e-22	178	178
MAN1A1	0.668919	1.90007e-24	1.61253e-22	178	178
TNKS	0.668398	2.12442e-24	1.79523e-22	178	178
LYSMD3	0.668027	2.30008e-24	1.92719e-22	178	178
POLK	0.667625	2.50624e-24	2.08229e-22	178	178
TAOK1	0.667593	2.52313e-24	2.08755e-22	178	178
NAF1	0.667359	2.65264e-24	2.18555e-22	178	178
TUBGCP4	0.667335	2.66634e-24	2.18773e-22	178	178
ATG2B	0.667104	2.80033e-24	2.27875e-22	178	178
FBXO38	0.666998	2.8646e-24	2.3215e-22	178	178
JMY	0.666904	2.92276e-24	2.35897e-22	178	178
DNAJC27	0.666181	3.40826e-24	2.73963e-22	178	178
DDX46	0.665978	3.55775e-24	2.84822e-22	178	178
APPBP2	0.665583	3.86897e-24	3.0602e-22	178	178
GNPDA2	0.665018	4.36021e-24	3.42138e-22	178	178
ZNF236	0.664631	4.73127e-24	3.68331e-22	178	178
GTF2I	0.664201	5.17962e-24	4.00085e-22	178	178
RBBP5	0.663828	5.60309e-24	4.31111e-22	178	178
STXBP5	0.663481	6.02721e-24	4.61946e-22	178	178
THUMPD1	0.66345	6.0666e-24	4.6317e-22	178	178
NEK9	0.663074	6.56492e-24	4.99287e-22	178	178
GTF2H3	0.662939	6.75239e-24	5.09625e-22	178	178
ZC3H7A	0.662777	6.98609e-24	5.23268e-22	178	178
PCNX	0.662235	7.82514e-24	5.83903e-22	178	178
ITPR1	0.661254	9.603e-24	7.0591e-22	178	178
FEM1B	0.661168	9.777e-24	7.15552e-22	178	178
SETBP1	0.661153	9.80654e-24	7.15552e-22	178	178
MYO9A	0.661001	1.01228e-23	7.35916e-22	178	178
WDR7	0.660813	1.05269e-23	7.56942e-22	178	178
ZC3H14	0.659919	1.26722e-23	9.01366e-22	178	178
BBS10	0.659746	1.31348e-23	9.30926e-22	178	178
ZNF221	0.659232	1.46088e-23	1.02802e-21	178	178
ZNF776	0.659143	1.48796e-23	1.04337e-21	178	178
USP51	0.659044	1.51869e-23	1.06115e-21	178	178
CAPN7	0.658946	1.54982e-23	1.07909e-21	178	178
BBX	0.658891	1.56756e-23	1.08761e-21	178	178
USP8	0.658229	1.79659e-23	1.23783e-21	178	178
INTS2	0.658142	1.82928e-23	1.25598e-21	178	178
IL6R	0.657378	2.14019e-23	1.46437e-21	178	178
LNPEP	0.657141	2.24697e-23	1.53212e-21	178	178
FBXO8	0.656635	2.49228e-23	1.69355e-21	178	178
STAG1	0.656399	2.61522e-23	1.771e-21	178	178
MED23	0.655686	3.02548e-23	2.03489e-21	178	178
ATF2	0.65564	3.05393e-23	2.04707e-21	178	178
SNX25	0.655492	3.14747e-23	2.10264e-21	178	178
STXBP4	0.65539	3.21318e-23	2.1393e-21	178	178
NAA30	0.654742	3.66594e-23	2.41634e-21	178	178
LMBRD2	0.654573	3.79433e-23	2.49266e-21	178	178
RNF41	0.654464	3.87886e-23	2.53976e-21	178	178
RBL2	0.654396	3.93311e-23	2.56678e-21	178	178
CDC42SE2	0.654307	4.00508e-23	2.60515e-21	178	178
HSPA13	0.654045	4.22285e-23	2.73642e-21	178	178
NCOA2	0.654032	4.23457e-23	2.73642e-21	178	178
ZCCHC11	0.653751	4.48256e-23	2.87786e-21	178	178
TCP11L2	0.653692	4.53609e-23	2.90134e-21	178	178
MIER3	0.653679	4.54847e-23	2.90134e-21	178	178
KIAA1370	0.653538	4.68016e-23	2.97574e-21	178	178
TYW3	0.653492	4.72364e-23	2.98443e-21	178	178
CASP8AP2	0.653348	4.8632e-23	3.06257e-21	178	178
ING3	0.653302	4.90828e-23	3.08115e-21	178	178
ZKSCAN1	0.65313	5.08252e-23	3.18043e-21	178	178
ZMYND11	0.652972	5.24699e-23	3.27299e-21	178	178
HIAT1	0.652771	5.46412e-23	3.39772e-21	178	178
ARFGEF2	0.652372	5.92088e-23	3.6702e-21	178	178
SLC26A2	0.652284	6.02774e-23	3.72476e-21	178	178
IPO8	0.652115	6.23524e-23	3.84099e-21	178	178
MLL3	0.651992	6.39257e-23	3.90144e-21	178	178
DCK	0.651905	6.50494e-23	3.94567e-21	178	178
RBM16	0.651868	6.55289e-23	3.96259e-21	178	178
YTHDC2	0.651642	6.85755e-23	4.13418e-21	178	178
DMXL2	0.651577	6.94742e-23	4.17563e-21	178	178
ZNF699	0.651317	7.31987e-23	4.38615e-21	178	178
SLC25A40	0.651201	7.49237e-23	4.47596e-21	178	178
KIF3A	0.650396	8.80158e-23	5.2265e-21	178	178
MAPK8	0.650265	9.03593e-23	5.34959e-21	178	178
CYP2U1	0.650021	9.48626e-23	5.59944e-21	178	178
USP34	0.649878	9.76136e-23	5.74468e-21	178	178
USO1	0.649626	1.02657e-22	6.02356e-21	178	178
ZNF81	0.649383	1.07745e-22	6.28481e-21	178	178
ZBTB26	0.649295	1.09637e-22	6.37635e-21	178	178
DNAJC18	0.649124	1.13448e-22	6.57867e-21	178	178
ERCC4	0.648709	1.23187e-22	7.12249e-21	178	178
VPS13B	0.64852	1.27907e-22	7.37386e-21	178	178
DDI2	0.648485	1.28798e-22	7.40364e-21	178	178
ZHX1	0.648382	1.31465e-22	7.53501e-21	178	178
FAM115A	0.648253	1.34852e-22	7.70683e-21	178	178
DPY19L3	0.648191	1.36528e-22	7.75855e-21	178	178
TSHZ1	0.648191	1.36542e-22	7.75855e-21	178	178
AKAP11	0.648005	1.41669e-22	8.02685e-21	178	178
SLC30A5	0.647927	1.43876e-22	8.12861e-21	178	178
TRPM7	0.647846	1.46201e-22	8.23639e-21	178	178
ATXN1L	0.647788	1.47867e-22	8.30657e-21	178	178
PHF3	0.647373	1.60544e-22	8.89244e-21	178	178
KIAA0947	0.647327	1.61985e-22	8.94716e-21	178	178
YTHDC1	0.646852	1.77922e-22	9.77286e-21	178	178
FBXL5	0.64669	1.83697e-22	1.00621e-20	178	178
PXK	0.646036	2.08936e-22	1.12575e-20	178	178
ZNF619	0.646003	2.10288e-22	1.12995e-20	178	178
SENP1	0.645727	2.22029e-22	1.1866e-20	178	178
PRKAR1A	0.645548	2.29952e-22	1.22562e-20	178	178
PLXNC1	0.644432	2.86147e-22	1.4969e-20	178	178
CNOT6L	0.644244	2.96875e-22	1.54892e-20	178	178
RRM2B	0.643905	3.17196e-22	1.65059e-20	178	178
DHFRL1	0.643692	3.30618e-22	1.71592e-20	178	178
BCLAF1	0.643358	3.52874e-22	1.82663e-20	178	178
RAB33B	0.643143	3.67915e-22	1.89952e-20	178	178
MBLAC2	0.642665	4.03757e-22	2.06836e-20	178	178
BIRC6	0.642622	4.07161e-22	2.07236e-20	178	178
ZNF445	0.642622	4.07193e-22	2.07236e-20	178	178
PPIP5K2	0.642615	4.0768e-22	2.07236e-20	178	178
MANEA	0.642552	4.12738e-22	2.09269e-20	178	178
ZBTB39	0.642192	4.42616e-22	2.23272e-20	178	178
IREB2	0.641966	4.62434e-22	2.31498e-20	178	178
TET2	0.641575	4.98778e-22	2.49062e-20	178	178
TTC30B	0.641064	5.50499e-22	2.74196e-20	178	178
RNF111	0.640749	5.85073e-22	2.90684e-20	178	178
CLCN3	0.640495	6.14337e-22	3.03395e-20	178	178
NUP153	0.640488	6.15258e-22	3.03395e-20	178	178
KIAA1377	0.640469	6.17417e-22	3.03701e-20	178	178
MOBKL1A	0.640435	6.21529e-22	3.04966e-20	178	178
PIKFYVE	0.640221	6.47664e-22	3.17002e-20	178	178
MBP	0.639948	6.82602e-22	3.33278e-20	178	178
DHX33	0.639583	7.32122e-22	3.54828e-20	178	178
MEF2A	0.639493	7.449e-22	3.60138e-20	178	178
ZNF430	0.639196	7.88618e-22	3.80345e-20	178	178
LRP6	0.638777	8.54479e-22	4.11106e-20	178	178
ZNF516	0.638634	8.78247e-22	4.20495e-20	178	178
PPM1A	0.638582	8.87075e-22	4.23696e-20	178	178
FTO	0.638395	9.19296e-22	4.35927e-20	178	178
KIAA0586	0.638235	9.47807e-22	4.48372e-20	178	178
C11orf30	0.638007	9.89959e-22	4.67194e-20	178	178
SPIN1	0.63787	1.01625e-21	4.78462e-20	178	178
TRIP11	0.63785	1.02008e-21	4.79121e-20	178	178
MLXIP	0.637629	1.06413e-21	4.98626e-20	178	178
NBEA	0.637606	1.06868e-21	4.99309e-20	178	178
C20orf94	0.637597	1.07063e-21	4.99309e-20	178	178
TBC1D19	0.637321	1.12831e-21	5.24968e-20	178	178
ZNF484	0.637236	1.14673e-21	5.32288e-20	178	178
BRPF3	0.637052	1.1876e-21	5.48681e-20	178	178
KIAA0776	0.637013	1.19643e-21	5.51349e-20	178	178
FAM98B	0.636765	1.2543e-21	5.75465e-20	178	178
BBS7	0.63648	1.32397e-21	6.06023e-20	178	178
FBXO11	0.636301	1.36976e-21	6.24091e-20	178	178
KIAA2026	0.636249	1.38344e-21	6.28877e-20	178	178
KLHDC5	0.636145	1.41086e-21	6.38404e-20	178	178
KIAA1737	0.635368	1.63445e-21	7.37889e-20	178	178
C9orf41	0.635195	1.68873e-21	7.58931e-20	178	178
ARID1A	0.635162	1.69933e-21	7.61964e-20	178	178
UBE3A	0.634996	1.75369e-21	7.84559e-20	178	178
C14orf135	0.634567	1.90145e-21	8.46833e-20	178	178
FAM120B	0.634244	2.02073e-21	8.95299e-20	178	178
RNF160	0.634236	2.02386e-21	8.95299e-20	178	178
UBL3	0.634202	2.03672e-21	8.96973e-20	178	178
NBPF1	0.634098	2.07677e-21	9.12581e-20	178	178
RBAK	0.633954	2.13407e-21	9.35678e-20	178	178
SGK196	0.633261	2.43047e-21	1.05859e-19	178	175
C15orf33	0.633	2.55255e-21	1.10932e-19	178	177
SIK3	0.632939	2.58203e-21	1.11967e-19	178	178
LATS1	0.632833	2.63382e-21	1.13714e-19	178	178
CTSO	0.632754	2.67298e-21	1.15154e-19	178	178
DST	0.632444	2.83254e-21	1.21498e-19	178	178
KCTD18	0.632325	2.89647e-21	1.23704e-19	178	178
RALGAPA2	0.632014	3.06955e-21	1.30798e-19	178	178
UBQLN2	0.631652	3.28452e-21	1.39374e-19	178	178
LOC653653	0.631636	3.29395e-21	1.39474e-19	178	178
RAD54L2	0.631597	3.31826e-21	1.40203e-19	178	178
UHRF1BP1L	0.631496	3.38098e-21	1.42246e-19	178	178
GTF3C4	0.631407	3.43801e-21	1.44215e-19	178	178
SMC3	0.631095	3.64357e-21	1.52e-19	178	178
RGS7BP	0.630741	3.89131e-21	1.61653e-19	178	177
MYST3	0.630623	3.97752e-21	1.64543e-19	178	178
ZYG11B	0.630592	4.00076e-21	1.65159e-19	178	178
SMCR8	0.630487	4.07922e-21	1.68047e-19	178	178
TP53BP1	0.630301	4.22323e-21	1.73618e-19	178	178
ZBED3	0.630282	4.23765e-21	1.73849e-19	178	178
PCDHGA2	0.63025	4.2628e-21	1.74519e-19	178	177
G3BP2	0.630056	4.41952e-21	1.8035e-19	178	178
EPB41L5	0.630051	4.42348e-21	1.8035e-19	178	178
KIAA1430	0.629776	4.65448e-21	1.89378e-19	178	178
TMEM192	0.629279	5.10302e-21	2.05933e-19	178	178
FBXL17	0.62919	5.18789e-21	2.08931e-19	178	178
PIK3R1	0.628785	5.59088e-21	2.23794e-19	178	178
MAML1	0.628689	5.69025e-21	2.27311e-19	178	178
FAM168A	0.627585	6.97347e-21	2.76894e-19	178	178
C5orf24	0.6275	7.08377e-21	2.80711e-19	178	178
ARMC1	0.626765	8.10548e-21	3.19916e-19	178	178
LRCH3	0.626613	8.33416e-21	3.27634e-19	178	178
NF1	0.626405	8.65784e-21	3.39683e-19	178	178
CBX6	0.626016	9.29721e-21	3.64045e-19	178	178
KIAA1958	0.625835	9.60879e-21	3.75502e-19	178	178
CLIP1	0.625812	9.64968e-21	3.76357e-19	178	178
BBS1	0.6257	9.84926e-21	3.82631e-19	178	178
CCDC75	0.625549	1.01249e-20	3.92568e-19	178	178
FNIP1	0.625178	1.08319e-20	4.18338e-19	178	178
USP47	0.625121	1.09461e-20	4.21107e-19	178	178
WDR35	0.624914	1.13655e-20	4.35289e-19	178	178
RAD50	0.624907	1.13808e-20	4.35289e-19	178	178
PIGK	0.624651	1.19231e-20	4.52528e-19	178	178
DPP8	0.624506	1.22405e-20	4.63685e-19	178	178
GPATCH8	0.624324	1.26527e-20	4.78385e-19	178	178
CXXC4	0.623879	1.37175e-20	5.17654e-19	178	171
SIN3A	0.622901	1.6374e-20	6.1206e-19	178	178
TOR1AIP1	0.622782	1.67285e-20	6.22954e-19	178	178
MAP9	0.62254	1.74763e-20	6.47148e-19	178	178
ZC3H6	0.622504	1.7592e-20	6.50215e-19	178	178
SFMBT2	0.622264	1.83701e-20	6.75187e-19	178	177
TNRC6B	0.622056	1.90721e-20	6.98392e-19	178	178
EXD2	0.622028	1.91654e-20	7.0051e-19	178	178
WDR47	0.621967	1.93787e-20	7.07003e-19	178	178
UTRN	0.621836	1.98417e-20	7.22558e-19	178	178
TTC33	0.621772	2.00714e-20	7.29582e-19	178	178
C12orf51	0.621743	2.01746e-20	7.31987e-19	178	178
TRIM44	0.62157	2.08128e-20	7.52379e-19	178	178
MKL2	0.621393	2.14873e-20	7.75346e-19	178	178
HIPK2	0.621149	2.24496e-20	8.05661e-19	178	178
FAM122A	0.620999	2.30617e-20	8.26127e-19	178	178
SIK2	0.620794	2.3927e-20	8.5403e-19	178	178
ELMO2	0.620774	2.40121e-20	8.55524e-19	178	178
SCAMP1	0.620244	2.6405e-20	9.3572e-19	178	178
SETD7	0.62021	2.65676e-20	9.39798e-19	178	178
CDC23	0.619679	2.92112e-20	1.03147e-18	178	178
CHD8	0.619636	2.94342e-20	1.03749e-18	178	178
DDX3X	0.619606	2.95917e-20	1.04119e-18	178	178
BBS12	0.619386	3.07772e-20	1.07906e-18	178	178
COG6	0.619157	3.206e-20	1.11809e-18	178	178
ARID4A	0.618912	3.34936e-20	1.16603e-18	178	178
KIAA2018	0.618864	3.37813e-20	1.17397e-18	178	178
PIAS2	0.618472	3.62209e-20	1.25215e-18	178	178
GNA11	0.618419	3.65664e-20	1.2597e-18	178	178
PRKCE	0.61837	3.68845e-20	1.26844e-18	178	178
GABPA	0.618324	3.71875e-20	1.27664e-18	178	178
SIRT1	0.618286	3.74371e-20	1.28298e-18	178	178
ANKRD36BP1	0.618232	3.78012e-20	1.29098e-18	178	177
ZNF45	0.618037	3.91321e-20	1.33414e-18	178	178
TBC1D14	0.618011	3.93159e-20	1.3381e-18	178	178
ANKFY1	0.617816	4.06967e-20	1.38271e-18	178	178
HACE1	0.617656	4.18689e-20	1.4201e-18	178	178
MYST2	0.617616	4.2172e-20	1.42793e-18	178	178
SETD2	0.61758	4.24372e-20	1.43419e-18	178	178
MTMR6	0.617562	4.25744e-20	1.43419e-18	178	178
MAML3	0.61754	4.27432e-20	1.43742e-18	178	178
TBC1D9	0.617479	4.32025e-20	1.4504e-18	178	178
ERC1	0.617451	4.34219e-20	1.4553e-18	178	178
HERC3	0.617357	4.41525e-20	1.47728e-18	178	178
EP300	0.6172	4.53956e-20	1.5163e-18	178	178
GPRIN3	0.616907	4.78134e-20	1.58948e-18	178	178
ADAT1	0.616546	5.09598e-20	1.68791e-18	178	178
PPP4R2	0.615914	5.69682e-20	1.87748e-18	178	178
SDAD1	0.615794	5.81874e-20	1.91447e-18	178	178
ZDHHC17	0.615672	5.94504e-20	1.95278e-18	178	178
LYST	0.615407	6.22853e-20	2.0425e-18	178	178
THAP6	0.615239	6.41621e-20	2.09709e-18	178	178
TXNDC16	0.615167	6.49768e-20	2.12022e-18	178	178
LOC728024	0.614294	7.57375e-20	2.45917e-18	178	178
FSD1L	0.613785	8.27981e-20	2.67785e-18	178	178
ZNF441	0.613784	8.28114e-20	2.67785e-18	178	178
RCAN3	0.613779	8.28786e-20	2.67785e-18	178	178
AASDH	0.613676	8.43913e-20	2.71342e-18	178	178
WASF3	0.613629	8.50797e-20	2.73111e-18	178	178
DNAJB14	0.613562	8.60904e-20	2.75908e-18	178	178
NCOR1	0.613521	8.67068e-20	2.77434e-18	178	178
PCM1	0.613304	9.00516e-20	2.87207e-18	178	178
MIA2	0.613211	9.15263e-20	2.9144e-18	178	175
MLL2	0.613101	9.3302e-20	2.96616e-18	178	178
ZFP106	0.612987	9.51664e-20	3.02058e-18	178	178
LEPROT	0.612927	9.61731e-20	3.04764e-18	178	178
ARSK	0.612858	9.73403e-20	3.07969e-18	178	178
SFRS2IP	0.612706	9.99438e-20	3.15377e-18	178	178
ZFP14	0.612703	1.00001e-19	3.15377e-18	178	178
ANKRD12	0.612563	1.02474e-19	3.2215e-18	178	178
THOC2	0.61215	1.1011e-19	3.45056e-18	178	178
TMTC1	0.612036	1.12313e-19	3.51406e-18	178	178
HIPK1	0.611595	1.21246e-19	3.78756e-18	178	178
EEA1	0.611505	1.23165e-19	3.83885e-18	178	178
CXorf56	0.6115	1.23277e-19	3.83885e-18	178	178
CSNK2A1P	0.611318	1.27222e-19	3.94926e-18	178	178
FUBP3	0.611224	1.29305e-19	4.00519e-18	178	178
GATSL1	0.611219	1.29428e-19	4.00519e-18	178	176
NFATC2	0.61083	1.38435e-19	4.26388e-18	178	178
RAD17	0.610311	1.51453e-19	4.65037e-18	178	178
TTC3	0.610296	1.51846e-19	4.65519e-18	178	178
HECTD1	0.610135	1.56111e-19	4.77853e-18	178	178
RAB3GAP1	0.610056	1.58273e-19	4.83722e-18	178	178
ZFYVE16	0.609899	1.62596e-19	4.95404e-18	178	178
RUNDC2A	0.609222	1.82712e-19	5.54985e-18	178	178
IFT81	0.60909	1.86935e-19	5.66073e-18	178	178
ZNF616	0.608988	1.90238e-19	5.73441e-18	178	178
USP9X	0.608626	2.02458e-19	6.09346e-18	178	178
SOS1	0.608526	2.05942e-19	6.1889e-18	178	178
NECAP1	0.608508	2.066e-19	6.19925e-18	178	178
WNK3	0.608453	2.08537e-19	6.2479e-18	178	175
SRBD1	0.608381	2.11138e-19	6.31493e-18	178	178
ASH1L	0.608373	2.11426e-19	6.31493e-18	178	178
LIN54	0.608365	2.11733e-19	6.31493e-18	178	178
AASDHPPT	0.608299	2.14141e-19	6.36757e-18	178	178
RHOT1	0.608094	2.21806e-19	6.5804e-18	178	178
ZNF280C	0.608081	2.22297e-19	6.5804e-18	178	178
PPP1R12A	0.607941	2.27677e-19	6.72957e-18	178	178
RUNX1T1	0.607776	2.34225e-19	6.8922e-18	178	177
UTP14C	0.607655	2.39108e-19	7.02545e-18	178	178
SRFBP1	0.607474	2.4662e-19	7.2354e-18	178	178
CTR9	0.607401	2.4974e-19	7.31608e-18	178	178
KLHDC1	0.606982	2.68284e-19	7.83612e-18	178	178
ZNF813	0.606918	2.71211e-19	7.90991e-18	178	177
UBR7	0.606872	2.73354e-19	7.96068e-18	178	178
ARID2	0.60656	2.88301e-19	8.38361e-18	178	178
MAST4	0.606544	2.89096e-19	8.3944e-18	178	178
MON2	0.60626	3.03419e-19	8.79736e-18	178	178
ZNF660	0.606105	3.11551e-19	9.00016e-18	178	176
ALS2CR8	0.605761	3.30316e-19	9.49371e-18	178	178
KLHL15	0.605747	3.31099e-19	9.5024e-18	178	178
PLDN	0.605628	3.3783e-19	9.68152e-18	178	178
PAFAH1B1	0.605416	3.50222e-19	1.00221e-17	178	178
CACNA2D1	0.604797	3.8905e-19	1.10533e-17	178	177
SYNRG	0.604549	4.05699e-19	1.14933e-17	178	178
SBF2	0.603866	4.55355e-19	1.28448e-17	178	178
TRRAP	0.603578	4.78053e-19	1.34659e-17	178	178
RALGAPB	0.603512	4.83425e-19	1.35978e-17	178	178
CDK13	0.603422	4.90827e-19	1.37864e-17	178	178
KIF1B	0.603399	4.92697e-19	1.38193e-17	178	178
PWWP2A	0.603226	5.07302e-19	1.41887e-17	178	178
GIGYF2	0.603188	5.10532e-19	1.42588e-17	178	178
CCDC111	0.603009	5.26194e-19	1.46756e-17	178	178
C20orf177	0.602796	5.45345e-19	1.51883e-17	178	178
PTPN13	0.602362	5.86676e-19	1.63164e-17	178	178
PPM1D	0.602313	5.91522e-19	1.6428e-17	178	178
TAF1L	0.602159	6.06968e-19	1.68334e-17	178	177
ASXL3	0.602073	6.15794e-19	1.70542e-17	178	178
KIF27	0.601969	6.26697e-19	1.73319e-17	178	178
MLL	0.601824	6.42087e-19	1.77327e-17	178	178
SAP30L	0.601813	6.43313e-19	1.77418e-17	178	178
LOC728323	0.601768	6.48127e-19	1.78497e-17	178	178
RC3H2	0.601452	6.83436e-19	1.87698e-17	178	178
TTC5	0.601218	7.10771e-19	1.94935e-17	178	178
ZRANB1	0.600887	7.51164e-19	2.05727e-17	178	178
ATRN	0.600837	7.575e-19	2.07176e-17	178	178
CCPG1	0.600761	7.67095e-19	2.0951e-17	178	178
DOPEY1	0.60075	7.68541e-19	2.09616e-17	178	178
ZBTB33	0.600173	8.46212e-19	2.29849e-17	178	178
C4orf29	0.600095	8.57326e-19	2.32548e-17	178	178
C10orf118	0.599877	8.8903e-19	2.40488e-17	178	178
NIPBL	0.599821	8.97397e-19	2.4242e-17	178	178
ROCK2	0.599673	9.19803e-19	2.47795e-17	178	178
CLOCK	0.59963	9.26353e-19	2.49221e-17	178	178
ZNF330	0.599554	9.38064e-19	2.51799e-17	178	178
CCDC121	0.599062	1.018e-18	2.72394e-17	178	178
CNKSR2	0.598805	1.06252e-18	2.83539e-17	178	175
FAM172A	0.598791	1.06498e-18	2.83813e-17	178	178
ZNF627	0.598724	1.0769e-18	2.86603e-17	178	178
SMAD9	0.598697	1.0816e-18	2.87468e-17	178	178
SEC14L1	0.598476	1.1221e-18	2.9783e-17	178	178
ZFYVE9	0.598214	1.17185e-18	3.10619e-17	178	178
PKD2	0.598042	1.20569e-18	3.18734e-17	178	178
FKTN	0.5978	1.25492e-18	3.30423e-17	178	178
ABI2	0.597593	1.29864e-18	3.41481e-17	178	178
C14orf174	0.597583	1.30071e-18	3.41571e-17	178	177
PAFAH1B2	0.597528	1.31267e-18	3.44255e-17	178	178
ZNF585B	0.597381	1.34486e-18	3.52229e-17	178	177
SNX30	0.597081	1.41303e-18	3.69104e-17	178	178
KIAA1244	0.597041	1.42236e-18	3.71053e-17	178	178
PDE3A	0.596785	1.48372e-18	3.85534e-17	178	178
KRIT1	0.596503	1.55427e-18	4.03334e-17	178	178
CYB5RL	0.596492	1.55709e-18	4.03538e-17	178	178
MLL5	0.596183	1.63841e-18	4.23503e-17	178	178
ZBTB10	0.596112	1.65743e-18	4.27302e-17	178	178
DCAF16	0.595874	1.72369e-18	4.43227e-17	178	178
MTX3	0.595599	1.80312e-18	4.62451e-17	178	178
GMCL1	0.595404	1.8617e-18	4.76855e-17	178	178
LOC653501	0.595315	1.88918e-18	4.83269e-17	178	178
TSPYL4	0.595294	1.89584e-18	4.84344e-17	178	178
ANKRD26	0.595283	1.89919e-18	4.84574e-17	178	178
PDP2	0.595262	1.90577e-18	4.85627e-17	178	178
PCYOX1	0.595094	1.9588e-18	4.98499e-17	178	178
PARP11	0.594992	1.99188e-18	5.06265e-17	178	178
AKAP2	0.594836	2.04328e-18	5.18403e-17	178	176
ANUBL1	0.594626	2.11474e-18	5.34743e-17	178	178
VEZF1	0.594422	2.18657e-18	5.52201e-17	178	178
GPRASP2	0.594267	2.2426e-18	5.65628e-17	178	178
CSRNP3	0.594219	2.26034e-18	5.69376e-17	178	177
UBXN4	0.59419	2.27105e-18	5.71345e-17	178	178
USP33	0.594048	2.32406e-18	5.8394e-17	178	178
HEATR5A	0.594019	2.33536e-18	5.86034e-17	178	178
FITM2	0.593926	2.37082e-18	5.94178e-17	178	178
MFSD8	0.593685	2.46582e-18	6.14095e-17	178	178
RSC1A1	0.593373	2.59462e-18	6.4374e-17	178	178
SCYL2	0.593016	2.74993e-18	6.78887e-17	178	178
DENND5B	0.593015	2.75002e-18	6.78887e-17	178	178
TBCEL	0.592963	2.77345e-18	6.83818e-17	178	178
PPTC7	0.59294	2.78382e-18	6.8552e-17	178	178
THAP5	0.592909	2.7982e-18	6.88203e-17	178	178
DUSP19	0.592785	2.85509e-18	7.01324e-17	178	178
ZNF551	0.592577	2.95324e-18	7.24534e-17	178	178
SLC2A13	0.592554	2.96394e-18	7.26257e-17	178	178
SYNE1	0.592358	3.05979e-18	7.47891e-17	178	178
GXYLT1	0.592171	3.15399e-18	7.69014e-17	178	178
RIF1	0.591879	3.30681e-18	8.04291e-17	178	178
KCTD20	0.591373	3.58912e-18	8.68682e-17	178	178
FBXO21	0.591051	3.78064e-18	9.12801e-17	178	178
TAF2	0.59104	3.78781e-18	9.13416e-17	178	178
NHSL2	0.590568	4.08762e-18	9.8093e-17	178	178
ROR1	0.59047	4.15229e-18	9.95241e-17	178	177
SLC8A1	0.590039	4.45083e-18	1.06037e-16	178	178
RALGAPA1	0.58977	4.64788e-18	1.10465e-16	178	178
RBM43	0.58952	4.83823e-18	1.14576e-16	178	178
EDIL3	0.589418	4.91837e-18	1.16335e-16	178	178
ZNF354C	0.589394	4.93733e-18	1.16644e-16	178	177
SEC24D	0.588701	5.51828e-18	1.29903e-16	178	178
ZNF829	0.588641	5.57098e-18	1.30988e-16	178	173
RNF150	0.588504	5.69514e-18	1.33748e-16	178	177
C5orf36	0.588169	6.00866e-18	1.40443e-16	178	178
DIS3L	0.587929	6.24331e-18	1.45584e-16	178	178
CPEB1	0.587903	6.26918e-18	1.46015e-16	178	176
C3orf63	0.587864	6.30882e-18	1.46766e-16	178	178
USP42	0.587358	6.83882e-18	1.5835e-16	178	178
SENP6	0.587278	6.92709e-18	1.60019e-16	178	178
FRS2	0.586972	7.27263e-18	1.67192e-16	178	178
TIGD4	0.586966	7.27986e-18	1.67192e-16	178	177
RSF1	0.586824	7.44656e-18	1.70624e-16	178	178
PHF8	0.586801	7.47342e-18	1.71041e-16	178	178
GSTCD	0.586692	7.60472e-18	1.73845e-16	178	178
LARP1	0.58667	7.63153e-18	1.7419e-16	178	178
ZNF800	0.586665	7.63744e-18	1.7419e-16	178	178
PDS5B	0.586513	7.82406e-18	1.78241e-16	178	178
CAND1	0.586482	7.86305e-18	1.78923e-16	178	178
RANBP2	0.586431	7.92693e-18	1.80037e-16	178	178
TMED7	0.586043	8.43069e-18	1.91179e-16	178	178
CDKL5	0.585947	8.56057e-18	1.93902e-16	178	175
B4GALT6	0.585897	8.62869e-18	1.95222e-16	178	178
MAP3K2	0.585822	8.73184e-18	1.9733e-16	178	178
SOCS7	0.585806	8.7534e-18	1.97591e-16	178	178
VPS37A	0.585573	9.08332e-18	2.04571e-16	178	178
ADAMTSL3	0.58556	9.10182e-18	2.04755e-16	178	178
SPATA13	0.585433	9.2875e-18	2.08694e-16	178	178
FBXL4	0.585023	9.91056e-18	2.21938e-16	178	178
RAB39	0.584921	1.00715e-17	2.25287e-16	178	170
ACADM	0.58463	1.05454e-17	2.34826e-16	178	178
ARID1B	0.584527	1.07178e-17	2.38395e-16	178	178
LYRM7	0.584517	1.07348e-17	2.38504e-16	178	178
MTMR3	0.584438	1.08691e-17	2.41218e-16	178	178
RBBP4	0.584385	1.09613e-17	2.42992e-16	178	178
LOC284441	0.584365	1.09959e-17	2.43486e-16	178	178
ATP7A	0.584346	1.10286e-17	2.43937e-16	178	178
GAB1	0.584236	1.12217e-17	2.47931e-16	178	178
ZNF295	0.583831	1.1962e-17	2.6311e-16	178	178
BAT2L1	0.583461	1.26791e-17	2.78574e-16	178	178
KIAA1267	0.583375	1.28518e-17	2.82054e-16	178	178
FOXP2	0.582928	1.3787e-17	3.00909e-16	178	177
KCNJ3	0.582864	1.39277e-17	3.03312e-16	178	171
GOSR1	0.582657	1.43869e-17	3.12623e-16	178	178
NR3C2	0.582317	1.51758e-17	3.28682e-16	178	178
GCNT4	0.582267	1.52935e-17	3.30867e-16	178	178
ZNF567	0.582238	1.53636e-17	3.32021e-16	178	178
LOC402377	0.582203	1.54478e-17	3.33113e-16	178	174
CRKL	0.582163	1.55457e-17	3.34859e-16	178	178
FAM21A	0.582062	1.57924e-17	3.39802e-16	178	177
IPMK	0.582033	1.58655e-17	3.41004e-16	178	177
FAM193A	0.581992	1.59666e-17	3.42434e-16	178	178
GNAI1	0.581818	1.64093e-17	3.51546e-16	178	178
HEATR5B	0.581621	1.69209e-17	3.62115e-16	178	178
SGTB	0.581538	1.71431e-17	3.66472e-16	178	178
NEK4	0.580781	1.92927e-17	4.10209e-16	178	178
PAPSS2	0.580772	1.93213e-17	4.10374e-16	178	178
TADA2A	0.580585	1.98924e-17	4.21485e-16	178	178
IDS	0.58058	1.99083e-17	4.21485e-16	178	178
SPEN	0.580432	2.03708e-17	4.30816e-16	178	178
ZNF625	0.580325	2.0713e-17	4.37116e-16	178	178
HNRNPH2	0.580104	2.14389e-17	4.51473e-16	178	178
LMTK2	0.579993	2.18107e-17	4.58813e-16	178	178
ZNF483	0.579737	2.26959e-17	4.76927e-16	178	177
DNAJC14	0.579493	2.35751e-17	4.93305e-16	178	178
GOLIM4	0.579411	2.3875e-17	4.99052e-16	178	178
FBXL3	0.578858	2.60113e-17	5.41419e-16	178	178
RNF145	0.578682	2.6732e-17	5.55251e-16	178	178
UBXN7	0.578517	2.7423e-17	5.69005e-16	178	178
WDR36	0.578494	2.7522e-17	5.7046e-16	178	178
CDC42EP3	0.578443	2.77374e-17	5.73722e-16	178	178
SKIV2L2	0.578297	2.83718e-17	5.85619e-16	178	178
FBXO30	0.578207	2.87709e-17	5.93239e-16	178	178
ZNF397	0.578188	2.88542e-17	5.94287e-16	178	178
SMAD1	0.577604	3.1575e-17	6.47009e-16	178	178
ROCK1	0.577386	3.26575e-17	6.67117e-16	178	178
SYNJ2	0.577271	3.32412e-17	6.7834e-16	178	178
CUL5	0.577161	3.38085e-17	6.89205e-16	178	178
MAN1A2	0.576983	3.47473e-17	7.07614e-16	178	178
SMC1A	0.576842	3.55109e-17	7.2208e-16	178	178
KIAA0355	0.576838	3.55307e-17	7.2208e-16	178	178
KAT2B	0.576693	3.63305e-17	7.36819e-16	178	178
CNTN1	0.576608	3.68091e-17	7.44998e-16	178	177
VPS13D	0.576248	3.89052e-17	7.83611e-16	178	178
GLS	0.576246	3.89151e-17	7.83611e-16	178	178
C6orf170	0.576086	3.98824e-17	8.00644e-16	178	178
ZNF17	0.575978	4.05454e-17	8.12305e-16	178	178
ARL13B	0.575884	4.11389e-17	8.23361e-16	178	178
TRUB1	0.575627	4.27908e-17	8.5383e-16	178	178
ASB8	0.575335	4.47485e-17	8.91094e-16	178	178
BHLHB9	0.575184	4.5795e-17	9.101e-16	178	178
ZRANB3	0.575107	4.63306e-17	9.1982e-16	178	178
ZFP1	0.575048	4.67532e-17	9.2635e-16	178	178
PGR	0.574983	4.72207e-17	9.33637e-16	178	177
ANKHD1	0.574956	4.74147e-17	9.35708e-16	178	178
MUT	0.574878	4.79815e-17	9.45948e-16	178	178
ZNF713	0.574853	4.81674e-17	9.48668e-16	178	178
SSBP2	0.57481	4.84853e-17	9.53978e-16	178	178
PGAP1	0.574789	4.86388e-17	9.56048e-16	178	178
HUWE1	0.574352	5.19968e-17	1.02002e-15	178	178
MPDZ	0.574339	5.21021e-17	1.02108e-15	178	178
CLASP2	0.574187	5.33257e-17	1.04402e-15	178	178
TNKS2	0.574025	5.46587e-17	1.06906e-15	178	178
ESF1	0.573998	5.48769e-17	1.07227e-15	178	178
FAM161A	0.573949	5.52948e-17	1.07937e-15	178	178
CDKN2AIP	0.573926	5.54852e-17	1.08095e-15	178	178
FAF2	0.573812	5.64579e-17	1.09882e-15	178	178
NFIC	0.573796	5.65929e-17	1.10036e-15	178	178
RCBTB1	0.573737	5.71046e-17	1.10922e-15	178	178
ATE1	0.573711	5.7332e-17	1.11255e-15	178	178
UBR1	0.573681	5.75917e-17	1.11594e-15	178	178
PCDHGA6	0.573639	5.79638e-17	1.11973e-15	178	177
ZNF134	0.57363	5.80421e-17	1.11973e-15	178	178
ZNF624	0.573421	5.99152e-17	1.15361e-15	178	178
GLUD2	0.573331	6.07419e-17	1.16726e-15	178	178
SLU7	0.573232	6.16605e-17	1.18376e-15	178	178
ZNF720	0.573086	6.3046e-17	1.20801e-15	178	178
DHX40	0.572969	6.41729e-17	1.22604e-15	178	178
DNAL1	0.572656	6.73029e-17	1.28213e-15	178	178
PDS5A	0.572612	6.77484e-17	1.28937e-15	178	178
DCAF7	0.572535	6.85456e-17	1.30188e-15	178	178
DYRK1A	0.572508	6.88297e-17	1.3043e-15	178	178
ZNF91	0.572504	6.88625e-17	1.3043e-15	178	178
AKT3	0.572471	6.92131e-17	1.30968e-15	178	178
PEX12	0.572252	7.15457e-17	1.35124e-15	178	178
GPLD1	0.572198	7.21331e-17	1.36103e-15	178	178
HEATR6	0.571993	7.44139e-17	1.40273e-15	178	178
ZNF225	0.571747	7.72305e-17	1.45443e-15	178	178
NEO1	0.571672	7.81122e-17	1.4686e-15	178	178
RNF14	0.57167	7.81313e-17	1.4686e-15	178	178
C17orf71	0.571266	8.30533e-17	1.55653e-15	178	178
C9orf129	0.57126	8.31243e-17	1.55653e-15	178	178
PTPLB	0.571236	8.34332e-17	1.56084e-15	178	178
ZNF180	0.571189	8.4027e-17	1.57046e-15	178	178
UTP20	0.571165	8.43276e-17	1.57459e-15	178	178
DSTYK	0.570929	8.73818e-17	1.62701e-15	178	178
ME2	0.570905	8.76955e-17	1.63132e-15	178	178
VPS54	0.570862	8.82642e-17	1.64035e-15	178	178
PLSCR4	0.570833	8.86536e-17	1.64604e-15	178	178
RGP1	0.570121	9.86798e-17	1.82705e-15	178	178
POLR2B	0.570071	9.94281e-17	1.83747e-15	178	178
CSNK1G3	0.569625	1.06314e-16	1.95922e-15	178	178
CREB3L2	0.569241	1.12627e-16	2.07363e-15	178	178
TSPYL3	0.569072	1.15512e-16	2.12281e-15	178	178
SYDE2	0.568996	1.1684e-16	2.14521e-15	178	178
LOC158572	0.568489	1.26048e-16	2.30784e-15	178	178
TMEM38B	0.568237	1.30884e-16	2.39196e-15	178	178
L2HGDH	0.568211	1.31403e-16	2.39924e-15	178	178
TRIM56	0.568096	1.33679e-16	2.43628e-15	178	178
NARG2	0.568001	1.35572e-16	2.4685e-15	178	178
ZNF417	0.567959	1.36438e-16	2.48199e-15	178	178
NDST1	0.567718	1.41437e-16	2.56585e-15	178	178
USP30	0.567509	1.45913e-16	2.63496e-15	178	178
TRIM33	0.566981	1.57836e-16	2.83989e-15	178	178
ZNF281	0.56689	1.59987e-16	2.87598e-15	178	178
TTC8	0.566612	1.66743e-16	2.99471e-15	178	178
XIAP	0.566601	1.67e-16	2.9966e-15	178	178
ZBTB6	0.56656	1.68027e-16	3.0123e-15	178	178
STT3B	0.566533	1.68713e-16	3.02186e-15	178	178
LANCL1	0.566486	1.69895e-16	3.04028e-15	178	178
MIB1	0.566057	1.81053e-16	3.2341e-15	178	178
GAPVD1	0.565877	1.85954e-16	3.31865e-15	178	178
ANKHD1-EIF4EBP3	0.565718	1.90396e-16	3.38874e-15	178	178
CLASP1	0.565672	1.91682e-16	3.40856e-15	178	178
RNF180	0.56551	1.96338e-16	3.48195e-15	178	178
MTF1	0.56545	1.98099e-16	3.51004e-15	178	178
CCDC55	0.565357	2.00836e-16	3.55217e-15	178	178
ZNF678	0.565281	2.03117e-16	3.58931e-15	178	178
WDR44	0.565124	2.07879e-16	3.67017e-15	178	178
ACAP2	0.565019	2.1114e-16	3.7211e-15	178	178
FBXO33	0.564678	2.22029e-16	3.90604e-15	178	178
ELL2	0.564511	2.2759e-16	4.00032e-15	178	178
RBM18	0.564375	2.32191e-16	4.07757e-15	178	178
RFX3	0.564318	2.34146e-16	4.10825e-15	178	178
TOR1AIP2	0.564299	2.34798e-16	4.11604e-15	178	178
PLCL2	0.564187	2.38706e-16	4.17714e-15	178	178
UNC119B	0.56397	2.46457e-16	4.29819e-15	178	178
JMJD1C	0.563958	2.46902e-16	4.30154e-15	178	178
ZNF561	0.563762	2.54135e-16	4.41864e-15	178	178
TMEM170B	0.563733	2.55211e-16	4.43069e-15	178	178
UBR2	0.563702	2.564e-16	4.44742e-15	178	178
CTBS	0.563621	2.59445e-16	4.49629e-15	178	178
MED1	0.563564	2.61643e-16	4.53041e-15	178	178
ZNF644	0.563552	2.62123e-16	4.53476e-15	178	178
DDX6	0.56323	2.74794e-16	4.74566e-15	178	178
PLBD2	0.563222	2.75141e-16	4.74751e-15	178	178
YTHDF3	0.562978	2.85173e-16	4.91631e-15	178	178
DIP2B	0.562939	2.86794e-16	4.93995e-15	178	178
TNRC6A	0.562865	2.89937e-16	4.98974e-15	178	178
LCA5	0.562752	2.94779e-16	5.05986e-15	178	178
TAF13	0.562698	2.97137e-16	5.09149e-15	178	177
ZNF366	0.56263	3.00092e-16	5.13323e-15	178	178
XPO4	0.562583	3.0219e-16	5.16466e-15	178	178
ATP8B2	0.562574	3.02599e-16	5.16718e-15	178	178
RBM12	0.561893	3.343e-16	5.68885e-15	178	178
VPS41	0.561641	3.46828e-16	5.8919e-15	178	178
MBTPS2	0.561437	3.57359e-16	6.06559e-15	178	178
FRY	0.561348	3.62041e-16	6.13453e-15	178	178
PCDHGA7	0.560758	3.94538e-16	6.67373e-15	178	177
MLLT10	0.560572	4.05404e-16	6.84582e-15	178	178
ZMIZ1	0.560129	4.3237e-16	7.28252e-15	178	178
NFASC	0.559958	4.43236e-16	7.4592e-15	178	178
C14orf102	0.55994	4.44397e-16	7.47237e-15	178	178
PPP2R5E	0.559931	4.44998e-16	7.47612e-15	178	178
CYLD	0.55982	4.5225e-16	7.59151e-15	178	178
ZNF304	0.55968	4.61519e-16	7.72742e-15	178	178
SLC23A2	0.559585	4.6788e-16	7.82729e-15	178	178
SALL2	0.559466	4.76078e-16	7.93757e-15	178	178
DOCK10	0.559187	4.95682e-16	8.24358e-15	178	178
SNORD116-4	0.558975	5.1114e-16	8.48638e-15	178	162
MAPK1	0.558907	5.16255e-16	8.54976e-15	178	178
CEP290	0.55885	5.20541e-16	8.61354e-15	178	178
PHLPP2	0.558656	5.35293e-16	8.84284e-15	178	178
DHX36	0.558606	5.39234e-16	8.89309e-15	178	178
AHCYL1	0.558535	5.44776e-16	8.96953e-15	178	178
NRIP1	0.558444	5.52006e-16	9.081e-15	178	178
RPGR	0.558228	5.69502e-16	9.35327e-15	178	178
RFC1	0.557958	5.92151e-16	9.69304e-15	178	178
CDC40	0.557931	5.94444e-16	9.72252e-15	178	178
C9orf80	0.55791	5.96254e-16	9.74407e-15	178	178
ATF1	0.557891	5.97851e-16	9.7621e-15	178	178
PAPOLG	0.557763	6.08992e-16	9.93581e-15	178	178
C12orf72	0.557458	6.3642e-16	1.03577e-14	178	178
ERMAP	0.557229	6.57741e-16	1.06959e-14	178	178
POLR3A	0.55712	6.68172e-16	1.08477e-14	178	178
EXOC6B	0.556951	6.84575e-16	1.10957e-14	178	178
SETX	0.556781	7.01531e-16	1.13519e-14	178	178
PBRM1	0.556721	7.07631e-16	1.14413e-14	178	178
BBS9	0.556634	7.16499e-16	1.15657e-14	178	178
ADNP2	0.556462	7.34447e-16	1.18362e-14	178	178
TMEM30A	0.55615	7.68076e-16	1.23479e-14	178	178
BRMS1L	0.556049	7.793e-16	1.25182e-14	178	178
SCARB2	0.555975	7.87613e-16	1.26414e-14	178	178
KATNAL1	0.555928	7.9288e-16	1.27157e-14	178	178
C18orf25	0.555448	8.49363e-16	1.35665e-14	178	178
LOC650623	0.555399	8.55285e-16	1.3639e-14	178	178
CTCF	0.555052	8.988e-16	1.42869e-14	178	178
PRPF8	0.554896	9.19102e-16	1.45744e-14	178	178
PHLDB2	0.554841	9.26322e-16	1.46772e-14	178	178
KIF5A	0.5548	9.31731e-16	1.4751e-14	178	178
RNF6	0.554522	9.69466e-16	1.53239e-14	178	178
KDR	0.554389	9.88075e-16	1.55807e-14	178	178
PIK3C2A	0.554335	9.95731e-16	1.56889e-14	178	178
ZNF667	0.5541	1.02963e-15	1.61843e-14	178	178
SPATA6	0.553825	1.07082e-15	1.67912e-14	178	178
GHR	0.553819	1.07164e-15	1.67912e-14	178	178
RNF169	0.553592	1.1069e-15	1.733e-14	178	178
KL	0.553431	1.13248e-15	1.77165e-14	178	178
MGAT5	0.55309	1.1887e-15	1.85667e-14	178	178
TMED4	0.55278	1.24207e-15	1.93849e-14	178	178
KPNA5	0.552618	1.2711e-15	1.97912e-14	178	178
CBX5	0.55248	1.2962e-15	2.01661e-14	178	178
CDK8	0.552282	1.33305e-15	2.07067e-14	178	178
RNF11	0.552106	1.3666e-15	2.1178e-14	178	178
FBXW8	0.552002	1.38687e-15	2.14754e-14	178	178
CYTSA	0.551692	1.44898e-15	2.2402e-14	178	178
ITFG1	0.551538	1.48085e-15	2.28768e-14	178	178
BAGE2	0.55153	1.48255e-15	2.28853e-14	178	150
SLC36A4	0.551495	1.48996e-15	2.29542e-14	178	178
ATP8A2	0.551411	1.50779e-15	2.32024e-14	178	178
TMX4	0.551222	1.54842e-15	2.3772e-14	178	178
SYNJ2BP	0.550992	1.5995e-15	2.45182e-14	178	178
MAN2A1	0.550976	1.60308e-15	2.45541e-14	178	178
TNPO3	0.55087	1.62728e-15	2.48862e-14	178	178
KIAA0564	0.550849	1.63212e-15	2.49409e-14	178	178
ENOX2	0.550803	1.64266e-15	2.50825e-14	178	178
EFR3A	0.550598	1.69083e-15	2.57585e-14	178	178
BCOR	0.550506	1.71278e-15	2.6041e-14	178	178
SLC9A6	0.550368	1.7465e-15	2.65045e-14	178	178
KCNB1	0.550322	1.75775e-15	2.66456e-14	178	167
SACM1L	0.550319	1.7585e-15	2.66456e-14	178	178
AKAP6	0.550243	1.77756e-15	2.69139e-14	178	178
ATP2A2	0.550185	1.79202e-15	2.71121e-14	178	178
MACF1	0.550105	1.81237e-15	2.73782e-14	178	178
WDR82	0.550105	1.81239e-15	2.73782e-14	178	178
SERINC5	0.549981	1.84407e-15	2.78143e-14	178	178
C9orf5	0.549959	1.84983e-15	2.788e-14	178	178
TRIM37	0.549837	1.88177e-15	2.83398e-14	178	178
KTN1	0.549804	1.89068e-15	2.84523e-14	178	178
SASH1	0.549788	1.89477e-15	2.84646e-14	178	178
FBXO3	0.549662	1.92868e-15	2.89142e-14	178	178
ATP9B	0.549197	2.05879e-15	3.07946e-14	178	178
PRDM4	0.548999	2.1166e-15	3.16115e-14	178	178
MSH3	0.54875	2.19172e-15	3.26841e-14	178	178
KIAA1107	0.54873	2.19774e-15	3.27492e-14	178	178
TMEM150C	0.548719	2.20104e-15	3.27736e-14	178	178
PAPOLA	0.548679	2.21368e-15	3.29123e-14	178	178
GOLGA4	0.54862	2.23192e-15	3.31088e-14	178	178
ZNF227	0.548527	2.26126e-15	3.35188e-14	178	178
BMPR1A	0.548371	2.31104e-15	3.42055e-14	178	178
ADD1	0.548092	2.40285e-15	3.55112e-14	178	178
WNK1	0.548048	2.41771e-15	3.56775e-14	178	178
DNAJC16	0.547997	2.43475e-15	3.59021e-14	178	178
PIK3R4	0.547974	2.44261e-15	3.59912e-14	178	178
ZBTB11	0.547906	2.46588e-15	3.6307e-14	178	178
AP3B1	0.547767	2.51443e-15	3.69393e-14	178	178
ITGA8	0.547737	2.52486e-15	3.7065e-14	178	175
SFRS12	0.547587	2.57826e-15	3.78023e-14	178	178
PLA2G12A	0.547535	2.59714e-15	3.80413e-14	178	178
ARL10	0.547427	2.63644e-15	3.85599e-14	178	178
CPNE3	0.5472	2.72098e-15	3.97376e-14	178	178
ZNF322A	0.546936	2.82278e-15	4.11938e-14	178	178
RFX7	0.546766	2.89032e-15	4.21484e-14	178	178
FECH	0.546641	2.94112e-15	4.28576e-14	178	178
AMIGO1	0.546585	2.96406e-15	4.31601e-14	178	178
ZNF318	0.546523	2.98988e-15	4.3504e-14	178	178
LEMD3	0.546432	3.02777e-15	4.40229e-14	178	178
ARL6	0.546314	3.07761e-15	4.47147e-14	178	178
CLSTN2	0.54614	3.15289e-15	4.57077e-14	178	178
BRWD1	0.546008	3.21121e-15	4.64509e-14	178	178
TERF1	0.545891	3.26387e-15	4.71437e-14	178	178
AP1G1	0.545809	3.30086e-15	4.75738e-14	178	178
PUM1	0.545738	3.33376e-15	4.80129e-14	178	178
MAP3K7	0.545379	3.50364e-15	5.03496e-14	178	178
ZNF507	0.545138	3.6223e-15	5.19415e-14	178	178
RASGEF1B	0.544858	3.7655e-15	5.38777e-14	178	178
NFE2L1	0.544655	3.87236e-15	5.52867e-14	178	178
EPB41L3	0.544645	3.87785e-15	5.53251e-14	178	178
MTM1	0.544616	3.89336e-15	5.55063e-14	178	178
GPRASP1	0.544343	4.04268e-15	5.74694e-14	178	178
UGCG	0.544206	4.11988e-15	5.84828e-14	178	178
ERCC8	0.544195	4.12586e-15	5.85257e-14	178	178
EIF4G2	0.544095	4.18339e-15	5.92991e-14	178	178
TUBGCP5	0.544049	4.21021e-15	5.96366e-14	178	178
ZNF498	0.543749	4.38785e-15	6.20638e-14	178	178
DHX57	0.54363	4.45999e-15	6.30392e-14	178	178
ACLY	0.543586	4.48737e-15	6.33809e-14	178	178
LCOR	0.543578	4.49179e-15	6.3398e-14	178	178
ARPP19	0.543407	4.59883e-15	6.48626e-14	178	178
CCDC132	0.543295	4.67012e-15	6.58211e-14	178	178
C6orf72	0.543165	4.75456e-15	6.69635e-14	178	178
ZNF25	0.543095	4.8001e-15	6.75567e-14	178	178
EVI5	0.543044	4.8344e-15	6.79166e-14	178	178
PRDM10	0.543041	4.83598e-15	6.79166e-14	178	178
ZNF611	0.542879	4.94462e-15	6.93931e-14	178	178
FYCO1	0.542776	5.01511e-15	7.03324e-14	178	178
HOMER1	0.542689	5.0752e-15	7.11247e-14	178	178
MYH10	0.542619	5.1244e-15	7.17126e-14	178	178
KRR1	0.542507	5.20353e-15	7.2717e-14	178	178
FRYL	0.542465	5.23342e-15	7.30831e-14	178	178
ZNF844	0.542386	5.29084e-15	7.38329e-14	178	178
PTCD2	0.542312	5.34435e-15	7.44744e-14	178	178
CHD2	0.542182	5.44079e-15	7.57116e-14	178	178
TOPORS	0.541873	5.67601e-15	7.89293e-14	178	178
EPS15	0.541455	6.00914e-15	8.3503e-14	178	178
EIF2C4	0.541439	6.02289e-15	8.36174e-14	178	178
ATG4C	0.541432	6.0287e-15	8.36174e-14	178	178
CSNK1G1	0.54143	6.03006e-15	8.36174e-14	178	178
TRIM4	0.541192	6.22909e-15	8.62563e-14	178	178
WBP11	0.541143	6.27111e-15	8.67774e-14	178	178
C14orf118	0.540427	6.91357e-15	9.54006e-14	178	178
C1orf109	0.54018	7.1506e-15	9.84651e-14	178	178
WAC	0.540173	7.15722e-15	9.84877e-14	178	178
PEX1	0.53996	7.3668e-15	1.01231e-13	178	178
TMX3	0.539926	7.4019e-15	1.01642e-13	178	178
HIVEP1	0.539772	7.55813e-15	1.03644e-13	178	178
GCLM	0.539647	7.68755e-15	1.05273e-13	178	178
PUS7L	0.539549	7.79042e-15	1.06534e-13	178	178
SCML2	0.539482	7.86162e-15	1.07359e-13	178	177
NCOA6	0.539076	8.30618e-15	1.1304e-13	178	178
DZIP3	0.538949	8.45096e-15	1.14931e-13	178	178
CEP110	0.538842	8.57362e-15	1.16519e-13	178	178
SNX2	0.538812	8.6086e-15	1.16867e-13	178	178
ZZEF1	0.53868	8.76444e-15	1.18704e-13	178	178
SLC7A2	0.538606	8.85198e-15	1.19808e-13	178	178
WDR17	0.538522	8.95378e-15	1.21103e-13	178	176
CAPS2	0.538281	9.25055e-15	1.24923e-13	178	178
DTWD2	0.538159	9.40438e-15	1.2685e-13	178	178
ATL1	0.538076	9.50966e-15	1.28183e-13	178	178
SOX5	0.538064	9.52596e-15	1.28315e-13	178	178
ABCC9	0.53798	9.63385e-15	1.2968e-13	178	178
ZNF471	0.537971	9.64614e-15	1.29747e-13	178	178
ZNF264	0.537966	9.65199e-15	1.29747e-13	178	178
STAT5B	0.537958	9.66237e-15	1.29799e-13	178	178
MCC	0.537669	1.00467e-14	1.34779e-13	178	178
ENPP2	0.53764	1.00869e-14	1.35226e-13	178	178
UPRT	0.537601	1.014e-14	1.35846e-13	178	178
ZSCAN29	0.537278	1.05915e-14	1.41798e-13	178	178
BAZ2B	0.5372	1.07026e-14	1.43189e-13	178	178
NIPSNAP3B	0.537118	1.08221e-14	1.44501e-13	178	178
TAB3	0.537115	1.08254e-14	1.44501e-13	178	178
ZNF287	0.537112	1.08299e-14	1.44501e-13	178	178
MED13	0.536989	1.10116e-14	1.46727e-13	178	178
PHIP	0.536925	1.11065e-14	1.47892e-13	178	178
CSRNP2	0.536759	1.13569e-14	1.51125e-13	178	178
MUDENG	0.536124	1.23694e-14	1.64155e-13	178	178
LRCH2	0.535944	1.26708e-14	1.67931e-13	178	178
ZCCHC8	0.535785	1.29434e-14	1.71429e-13	178	178
FOXN3	0.535567	1.33284e-14	1.76027e-13	178	178
C11orf58	0.535563	1.33351e-14	1.76027e-13	178	178
OCRL	0.535517	1.3418e-14	1.76885e-13	178	178
SNORD116-20	0.535174	1.40476e-14	1.84815e-13	178	164
FAM55C	0.535162	1.40705e-14	1.84993e-13	178	178
PDE10A	0.534961	1.44533e-14	1.899e-13	178	178
PEG3	0.5347	1.49673e-14	1.96523e-13	178	178
KCND3	0.534508	1.5356e-14	2.01359e-13	178	176
ZNF573	0.534402	1.5575e-14	2.04096e-13	178	178
KIAA1826	0.534384	1.56128e-14	2.04455e-13	178	178
KIAA1033	0.534236	1.59235e-14	2.08386e-13	178	178
TEAD1	0.534216	1.59667e-14	2.08813e-13	178	178
ZNF709	0.533606	1.73176e-14	2.25586e-13	178	178
FAT4	0.533542	1.7466e-14	2.27219e-13	178	178
ZNF462	0.533273	1.81022e-14	2.34723e-13	178	178
KDM6A	0.533205	1.82657e-14	2.36534e-13	178	178
RB1CC1	0.533119	1.84755e-14	2.39093e-13	178	178
TIGD6	0.533084	1.85619e-14	2.39898e-13	178	178
RPS6KA5	0.533011	1.87431e-14	2.42081e-13	178	178
BCL2L2	0.532843	1.91666e-14	2.47228e-13	178	178
IKBKAP	0.532832	1.91933e-14	2.47409e-13	178	178
ZFYVE26	0.532828	1.92057e-14	2.47409e-13	178	178
CACNA1D	0.532744	1.94205e-14	2.4985e-13	178	178
OPHN1	0.532534	1.99678e-14	2.56558e-13	178	178
MAP2K4	0.532227	2.07974e-14	2.66871e-13	178	178
KANK1	0.532022	2.13713e-14	2.73879e-13	178	178
MAGI2	0.532013	2.13964e-14	2.74024e-13	178	178
SNX12	0.532001	2.14299e-14	2.74234e-13	178	178
CBLL1	0.531997	2.14406e-14	2.74234e-13	178	178
LOC283856	0.531899	2.17227e-14	2.77483e-13	178	157
DIXDC1	0.531886	2.17602e-14	2.77783e-13	178	178
ZNF543	0.531788	2.20418e-14	2.81197e-13	178	178
C5orf42	0.531783	2.20569e-14	2.81208e-13	178	178
ITCH	0.531684	2.23493e-14	2.84569e-13	178	178
C5orf53	0.531573	2.26789e-14	2.88209e-13	178	178
APBA1	0.531515	2.28534e-14	2.9024e-13	178	178
HSD17B4	0.531493	2.29209e-14	2.90911e-13	178	178
ATP9A	0.531376	2.32773e-14	2.95054e-13	178	178
ARHGEF12	0.530894	2.48058e-14	3.13626e-13	178	178
ZNF727	0.530845	2.49659e-14	3.15448e-13	178	168
ENTPD4	0.530832	2.50115e-14	3.15822e-13	178	178
FAM45B	0.530402	2.64674e-14	3.33566e-13	178	178
ZNF828	0.530358	2.66212e-14	3.35292e-13	178	178
WDR20	0.530314	2.67758e-14	3.37024e-13	178	178
C14orf21	0.53024	2.70377e-14	3.39888e-13	178	178
AP1AR	0.530211	2.71427e-14	3.40991e-13	178	178
EML1	0.530197	2.71929e-14	3.41405e-13	178	178
RAB3B	0.530183	2.72437e-14	3.41825e-13	178	177
NPAT	0.530175	2.72732e-14	3.41979e-13	178	178
TTC26	0.530161	2.73233e-14	3.42389e-13	178	178
PAK3	0.530066	2.76672e-14	3.4648e-13	178	178
NR3C1	0.530035	2.77796e-14	3.47667e-13	178	178
UHMK1	0.530021	2.78293e-14	3.48069e-13	178	178
ETFDH	0.529644	2.92449e-14	3.65312e-13	178	178
AAK1	0.529549	2.96115e-14	3.69658e-13	178	178
CHD1	0.529414	3.01424e-14	3.75574e-13	178	178
KIAA0754	0.529209	3.09639e-14	3.85082e-13	178	178
TMED5	0.529079	3.14967e-14	3.91216e-13	178	178
STOX2	0.529061	3.15694e-14	3.91872e-13	178	178
TMF1	0.529009	3.17846e-14	3.9405e-13	178	178
RIC8B	0.528881	3.23214e-14	4.00453e-13	178	178
EP400	0.528873	3.23553e-14	4.00604e-13	178	178
RQCD1	0.528869	3.23741e-14	4.00604e-13	178	178
MAPRE2	0.528789	3.27141e-14	4.04558e-13	178	178
EFHA2	0.528709	3.30609e-14	4.08592e-13	178	178
ZFP91	0.528524	3.38709e-14	4.18341e-13	178	178
HELQ	0.528416	3.43507e-14	4.23209e-13	178	178
AGL	0.52837	3.45607e-14	4.25531e-13	178	178
DOCK7	0.528341	3.46897e-14	4.26854e-13	178	178
ZNF148	0.528262	3.50498e-14	4.31017e-13	178	178
ZNF347	0.527841	3.70324e-14	4.54831e-13	178	178
EAF1	0.527769	3.73827e-14	4.58849e-13	178	178
DCP1A	0.527752	3.74679e-14	4.59609e-13	178	178
RORA	0.527685	3.77944e-14	4.63326e-13	178	178
CCDC126	0.527655	3.79425e-14	4.64567e-13	178	178
BRWD3	0.527508	3.86776e-14	4.72982e-13	178	178
ILDR2	0.527426	3.90949e-14	4.77788e-13	178	172
RP2	0.52733	3.95859e-14	4.83491e-13	178	178
TEX2	0.527305	3.9719e-14	4.84517e-13	178	178
HPS5	0.527257	3.99683e-14	4.87187e-13	178	178
GDPD1	0.527253	3.9988e-14	4.87187e-13	178	178
ENPP4	0.527248	4.00117e-14	4.87187e-13	178	178
ZNF254	0.527201	4.02576e-14	4.8988e-13	178	178
TM9SF2	0.527061	4.10018e-14	4.98628e-13	178	178
DENND4C	0.526777	4.25441e-14	5.16748e-13	178	178
PDE4DIP	0.526639	4.33174e-14	5.25819e-13	178	178
C17orf80	0.526624	4.34002e-14	5.265e-13	178	178
EIF2C3	0.526588	4.36062e-14	5.28675e-13	178	178
GRLF1	0.526533	4.39179e-14	5.32127e-13	178	178
PRRC1	0.526489	4.41692e-14	5.34844e-13	178	178
ANKRD32	0.526482	4.42113e-14	5.35027e-13	178	178
MYSM1	0.526095	4.64869e-14	5.61877e-13	178	178
C2orf86	0.525967	4.72714e-14	5.70662e-13	178	178
PPIL4	0.525832	4.81034e-14	5.80352e-13	178	178
SUCLA2	0.525633	4.93598e-14	5.94784e-13	178	178
PIGN	0.525511	5.0147e-14	6.03004e-13	178	178
HLTF	0.525509	5.01639e-14	6.03004e-13	178	178
RAB9B	0.525494	5.02585e-14	6.03408e-13	178	176
RAB3GAP2	0.52525	5.18701e-14	6.22119e-13	178	178
KLF12	0.525249	5.188e-14	6.22119e-13	178	178
SLC39A6	0.525181	5.2342e-14	6.2728e-13	178	178
STAM2	0.52513	5.26847e-14	6.31004e-13	178	178
ZDHHC20	0.524867	5.45106e-14	6.52478e-13	178	178
RABEP1	0.524441	5.75939e-14	6.87719e-13	178	178
TECPR2	0.524332	5.84096e-14	6.96197e-13	178	178
AEBP2	0.524322	5.84867e-14	6.96696e-13	178	178
RPS6KA6	0.524178	5.95812e-14	7.09307e-13	178	172
SNX18	0.524171	5.96379e-14	7.09554e-13	178	178
FAM13C	0.524069	6.04256e-14	7.18063e-13	178	177
C9orf4	0.524012	6.08714e-14	7.22926e-13	178	137
EYA3	0.523892	6.18251e-14	7.33811e-13	178	178
TMEM67	0.523652	6.37645e-14	7.56376e-13	178	178
SERINC3	0.523584	6.43274e-14	7.62596e-13	178	178
OTUD7A	0.523389	6.59579e-14	7.81457e-13	178	178
ZNF623	0.523357	6.62304e-14	7.84215e-13	178	178
TSPYL1	0.52334	6.63741e-14	7.85447e-13	178	178
ANKRD44	0.523191	6.76649e-14	7.99287e-13	178	178
LIMCH1	0.523098	6.84778e-14	8.08406e-13	178	178
C12orf66	0.523045	6.89469e-14	8.13459e-13	178	178
TAF9B	0.522742	7.16801e-14	8.43692e-13	178	178
LMAN1	0.52271	7.19789e-14	8.46201e-13	178	178
TBCK	0.522519	7.37674e-14	8.66198e-13	178	178
OSBPL8	0.522464	7.42904e-14	8.71304e-13	178	178
COMMD10	0.522317	7.56984e-14	8.85716e-13	178	178
LMBRD1	0.522145	7.73845e-14	9.04374e-13	178	178
ZKSCAN2	0.522097	7.78708e-14	9.0952e-13	178	178
GNG2	0.521918	7.96725e-14	9.28931e-13	178	178
BTBD7	0.521905	7.98068e-14	9.29935e-13	178	178
CEP350	0.521597	8.30155e-14	9.65049e-13	178	178
USP25	0.521589	8.30973e-14	9.65433e-13	178	178
PCGF5	0.521488	8.4177e-14	9.76829e-13	178	178
SCAI	0.521238	8.69183e-14	1.00569e-12	178	178
HECTD2	0.521143	8.79724e-14	1.01729e-12	178	178
RGPD4	0.520585	9.44776e-14	1.08996e-12	178	178
SEPSECS	0.520568	9.46787e-14	1.09165e-12	178	178
EIF4B	0.520363	9.71852e-14	1.11924e-12	178	178
PHF15	0.520237	9.87613e-14	1.13607e-12	178	178
C17orf51	0.520173	9.95635e-14	1.14397e-12	178	178
ZNF664	0.520155	9.97889e-14	1.14589e-12	178	178
PABPC5	0.520105	1.00433e-13	1.15129e-12	178	177
ATP8A1	0.520022	1.01498e-13	1.16281e-12	178	178
ZC3H12C	0.519919	1.02838e-13	1.17612e-12	178	178
PARD3B	0.519902	1.03057e-13	1.17795e-12	178	178
C14orf132	0.519839	1.03892e-13	1.18681e-12	178	178
THAP9	0.519794	1.04484e-13	1.19259e-12	178	178
SENP7	0.519792	1.04519e-13	1.19259e-12	178	178
SART3	0.519735	1.05277e-13	1.19986e-12	178	178
ZNF566	0.519644	1.06494e-13	1.21163e-12	178	178
ELAVL4	0.519578	1.07401e-13	1.22054e-12	178	168
ANKRD13C	0.519235	1.12174e-13	1.26929e-12	178	178
CDK17	0.519233	1.12204e-13	1.26929e-12	178	178
GPR142	0.51912	1.13826e-13	1.28691e-12	178	164
BBS2	0.519025	1.15216e-13	1.30188e-12	178	178
KCTD12	0.518983	1.15824e-13	1.308e-12	178	178
EFCAB7	0.518924	1.16699e-13	1.31713e-12	178	178
RRAGC	0.51887	1.17494e-13	1.32535e-12	178	178
PEX26	0.518753	1.19251e-13	1.34363e-12	178	178
PTCH1	0.518701	1.20039e-13	1.35096e-12	178	178
ATM	0.518627	1.21171e-13	1.36293e-12	178	178
JAK2	0.518604	1.21533e-13	1.36623e-12	178	178
C2CD3	0.518391	1.24847e-13	1.40188e-12	178	178
RNF168	0.518376	1.25093e-13	1.40385e-12	178	178
TBC1D9B	0.518267	1.26818e-13	1.42079e-12	178	178
KIAA0494	0.518226	1.2749e-13	1.42751e-12	178	178
BTBD8	0.5181	1.29535e-13	1.44877e-12	178	171
RLIM	0.518091	1.29676e-13	1.44953e-12	178	178
METTL7A	0.517961	1.31832e-13	1.4728e-12	178	178
ZHX3	0.517703	1.36206e-13	1.51908e-12	178	178
PPM1K	0.517554	1.38787e-13	1.54555e-12	178	178
SAMHD1	0.517553	1.38814e-13	1.54555e-12	178	178
KLHL23	0.517451	1.40612e-13	1.56225e-12	178	178
INVS	0.51745	1.40629e-13	1.56225e-12	178	178
CTAGE1	0.517412	1.41291e-13	1.56872e-12	178	178
DDX24	0.517138	1.46267e-13	1.62214e-12	178	178
EIF4G3	0.517054	1.47824e-13	1.63849e-12	178	178
RBBP6	0.517015	1.48557e-13	1.64569e-12	178	178
MDM1	0.516996	1.48902e-13	1.64859e-12	178	178
ZNF24	0.516863	1.51436e-13	1.67477e-12	178	178
GNPTAB	0.516735	1.5388e-13	1.69956e-12	178	178
ARHGAP5	0.516733	1.53935e-13	1.69956e-12	178	178
ZNF14	0.516643	1.55689e-13	1.71605e-12	178	178
LRP12	0.51646	1.5931e-13	1.75303e-12	178	178
KIAA1191	0.516371	1.61098e-13	1.76892e-12	178	178
XRN1	0.51637	1.61112e-13	1.76892e-12	178	178
PUM2	0.516177	1.65072e-13	1.8114e-12	178	178
ZNF608	0.516159	1.65463e-13	1.81467e-12	178	178
NBPF9	0.516087	1.66967e-13	1.83016e-12	178	178
USP46	0.516059	1.67543e-13	1.83492e-12	178	178
IPO11	0.516057	1.67587e-13	1.83492e-12	178	178
RBM26	0.515959	1.69666e-13	1.85562e-12	178	178
ZFP161	0.515809	1.72882e-13	1.88767e-12	178	178
RPRD2	0.515593	1.77648e-13	1.9365e-12	178	178
LRRTM2	0.51548	1.80175e-13	1.96297e-12	178	176
LRRC58	0.515234	1.85819e-13	2.02334e-12	178	178
DDHD2	0.515225	1.86037e-13	2.0246e-12	178	178
ZNF704	0.51501	1.911e-13	2.07855e-12	178	178
ITGA9	0.51487	1.94501e-13	2.11322e-12	178	178
TMEM131	0.51484	1.95217e-13	2.11984e-12	178	178
PDZD2	0.514809	1.95979e-13	2.12578e-12	178	178
PAIP2	0.514686	1.99016e-13	2.15753e-12	178	178
KIAA0528	0.51439	2.06517e-13	2.2364e-12	178	178
GPR75	0.514311	2.08575e-13	2.25745e-12	178	178
RECK	0.514004	2.1672e-13	2.34176e-12	178	178
ZCCHC4	0.513839	2.2122e-13	2.38647e-12	178	178
PREX2	0.51383	2.21478e-13	2.38795e-12	178	178
ANKRA2	0.5138	2.22303e-13	2.39554e-12	178	178
ZNF132	0.51374	2.23974e-13	2.41092e-12	178	178
XPC	0.513586	2.28317e-13	2.455e-12	178	178
CREBBP	0.513498	2.30836e-13	2.47804e-12	178	178
C5orf51	0.513493	2.30977e-13	2.47821e-12	178	178
MYO5A	0.51344	2.32527e-13	2.49193e-12	178	178
TNR	0.513425	2.32954e-13	2.49401e-12	178	152
TRAPPC10	0.513306	2.36435e-13	2.5299e-12	178	178
CASC4	0.513301	2.36582e-13	2.53011e-12	178	178
ZNF778	0.513256	2.37907e-13	2.5429e-12	178	178
PI4KA	0.512967	2.46624e-13	2.63181e-12	178	178
TMED7-TICAM2	0.512862	2.49872e-13	2.66503e-12	178	171
TIAM1	0.512485	2.6184e-13	2.78533e-12	178	178
RGPD5	0.512485	2.61856e-13	2.78533e-12	178	177
ACADSB	0.5124	2.64618e-13	2.8132e-12	178	178
XKR7	0.512375	2.65442e-13	2.82045e-12	178	134
ZNF717	0.512344	2.66456e-13	2.8297e-12	178	178
BAZ2A	0.512311	2.67556e-13	2.83834e-12	178	178
CANX	0.512189	2.71646e-13	2.87709e-12	178	178
TNS3	0.512049	2.76407e-13	2.92594e-12	178	178
LARP1B	0.511983	2.78664e-13	2.94826e-12	178	178
YIPF5	0.511937	2.80258e-13	2.96354e-12	178	178
MORC3	0.511858	2.83034e-13	2.99129e-12	178	178
TMOD2	0.511827	2.84103e-13	3.00099e-12	178	178
PRMT6	0.511772	2.86057e-13	3.02001e-12	178	178
ABCC4	0.511737	2.87313e-13	3.03004e-12	178	178
ZBTB40	0.51164	2.90777e-13	3.06313e-12	178	178
RAB2B	0.511636	2.90915e-13	3.06313e-12	178	178
WDR19	0.511443	2.97953e-13	3.13057e-12	178	178
STX17	0.51095	3.16693e-13	3.3204e-12	178	178
TAF3	0.510919	3.17908e-13	3.32962e-12	178	178
RIMS2	0.510898	3.18719e-13	3.33634e-12	178	174
YPEL2	0.510853	3.20519e-13	3.35341e-12	178	178
GLYR1	0.51055	3.32711e-13	3.46813e-12	178	178
AKIRIN1	0.510433	3.37545e-13	3.51666e-12	178	178
ARMCX3	0.510426	3.37867e-13	3.51816e-12	178	178
SNX4	0.510368	3.40293e-13	3.54155e-12	178	178
MMGT1	0.510242	3.45596e-13	3.58991e-12	178	178
NCOA3	0.510241	3.45665e-13	3.58991e-12	178	178
THRAP3	0.510079	3.52629e-13	3.65647e-12	178	178
ADAM22	0.510069	3.5305e-13	3.65892e-12	178	178
POLR3B	0.509935	3.58932e-13	3.71792e-12	178	178
CCDC112	0.509539	3.7684e-13	3.88916e-12	178	178
ZCCHC2	0.509059	3.99775e-13	4.11512e-12	178	178
ZFP90	0.509014	4.01985e-13	4.13572e-12	178	178
PTAR1	0.508813	4.12039e-13	4.23475e-12	178	178
TECTA	0.508622	4.21803e-13	4.33285e-12	178	177
NHLRC2	0.508517	4.2724e-13	4.38187e-12	178	178
CREB1	0.508504	4.27934e-13	4.38671e-12	178	178
NEDD1	0.508352	4.35977e-13	4.46685e-12	178	178
LRRC37A4	0.508313	4.38052e-13	4.48435e-12	178	178
ARNT2	0.508119	4.48613e-13	4.58443e-12	178	178
SNX29	0.508095	4.49933e-13	4.59555e-12	178	178
SEMA6D	0.507654	4.74852e-13	4.84006e-12	178	178
NBN	0.507595	4.78321e-13	4.87291e-12	178	178
ZBTB41	0.507485	4.84785e-13	4.93367e-12	178	178
PTPN21	0.507414	4.88995e-13	4.97397e-12	178	178
PAPPA2	0.507301	4.95795e-13	5.04054e-12	178	172
TMEM209	0.507002	5.14214e-13	5.21707e-12	178	178
APH1B	0.506771	5.2891e-13	5.36342e-12	178	178
C2orf69	0.506703	5.33348e-13	5.40288e-12	178	178
MBTPS1	0.506592	5.40569e-13	5.46763e-12	178	178
PTPRT	0.506558	5.42819e-13	5.48758e-12	178	176
PCDHAC2	0.506549	5.43445e-13	5.4911e-12	178	177
CGRRF1	0.506404	5.53118e-13	5.58029e-12	178	178
SLC30A6	0.506363	5.55887e-13	5.60536e-12	178	178
PDK4	0.506349	5.56859e-13	5.6123e-12	178	178
KIRREL	0.505919	5.86739e-13	5.90142e-12	178	178
TRIO	0.505859	5.91015e-13	5.93838e-12	178	178
ZNF836	0.505841	5.92308e-13	5.94835e-12	178	178
TMCC3	0.505829	5.93214e-13	5.95442e-12	178	178
ICA1L	0.505769	5.97533e-13	5.99473e-12	178	178
RAPGEF4	0.505633	6.07455e-13	6.0881e-12	178	178
APPL1	0.505555	6.13279e-13	6.14024e-12	178	178
GPR133	0.505434	6.22312e-13	6.22753e-12	178	178
C10orf18	0.50543	6.22638e-13	6.22764e-12	178	178
BRD3	0.505151	6.44084e-13	6.43563e-12	178	178
GALNT11	0.504921	6.62256e-13	6.60719e-12	178	178
SEC62	0.504901	6.63912e-13	6.62038e-12	178	178
ZNF614	0.50467	6.82745e-13	6.79446e-12	178	178
LOC647979	0.504608	6.87847e-13	6.83491e-12	178	178
PTPRB	0.504399	7.05511e-13	7.00692e-12	178	178
UBE2W	0.504321	7.12147e-13	7.06928e-12	178	178
LRIG2	0.50406	7.34973e-13	7.28855e-12	178	178
PPP3CB	0.503699	7.6777e-13	7.58715e-12	178	178
SSX2IP	0.503569	7.79921e-13	7.70337e-12	178	178
C14orf106	0.503562	7.80563e-13	7.70587e-12	178	178
NALCN	0.503497	7.86724e-13	7.76282e-12	178	178
PIAS1	0.50341	7.94983e-13	7.83649e-12	178	178
HSPA4L	0.503114	8.23862e-13	8.11711e-12	178	178
FBXW7	0.503027	8.32572e-13	8.19477e-12	178	178
KLF9	0.502916	8.43725e-13	8.29216e-12	178	178
SCRN3	0.502898	8.45582e-13	8.30215e-12	178	178
CDC5L	0.502892	8.46241e-13	8.3045e-12	178	178
ZC3H7B	0.502887	8.46683e-13	8.30472e-12	178	178
NUP160	0.502825	8.52997e-13	8.3625e-12	178	178
ANKRD46	0.502771	8.58588e-13	8.41314e-12	178	178
SLIT2	0.502764	8.5933e-13	8.41624e-12	178	178
C1orf58	0.502744	8.61401e-13	8.43235e-12	178	178
ATF7IP	0.502285	9.10229e-13	8.88833e-12	178	178
SMEK2	0.502269	9.1199e-13	8.90113e-12	178	178
KIF21A	0.502246	9.1458e-13	8.92201e-12	178	178
GNAO1	0.50223	9.16301e-13	8.93439e-12	178	178
SMAD2	0.502176	9.22304e-13	8.98406e-12	178	178
ANKRD31	0.501912	9.52016e-13	9.25979e-12	178	131
ZNF252	0.501726	9.73443e-13	9.44962e-12	178	178
DNAJC6	0.501621	9.85833e-13	9.5605e-12	178	178
ZNF770	0.501604	9.8775e-13	9.57439e-12	178	178
HLF	0.501599	9.88417e-13	9.57617e-12	178	178
CEP68	0.501124	1.0463e-12	1.01171e-11	178	178
PIK3CA	0.500919	1.07217e-12	1.0342e-11	178	178
PNPLA8	0.500606	1.11316e-12	1.07217e-11	178	178
ABCB1	0.500284	1.15671e-12	1.11086e-11	178	178
UBR5	0.50024	1.16286e-12	1.11569e-11	178	178
EPM2AIP1	0.499883	1.21335e-12	1.16132e-11	178	178
TAB2	0.499827	1.22149e-12	1.16797e-11	178	178
NBPF3	0.499722	1.2369e-12	1.18214e-11	178	178
EIF4E3	0.499664	1.2455e-12	1.18978e-11	178	178
ZNF674	0.499659	1.24623e-12	1.18991e-11	178	178
BVES	0.499629	1.25072e-12	1.19362e-11	178	178
SLC35A5	0.499513	1.26811e-12	1.20846e-11	178	178
STAU2	0.499498	1.27029e-12	1.20996e-11	178	178
CPEB3	0.49937	1.28989e-12	1.22574e-11	178	178
KIF3B	0.499369	1.28996e-12	1.22574e-11	178	178
IPW	0.498774	1.38463e-12	1.3138e-11	178	178
CTDSPL2	0.498651	1.40489e-12	1.33175e-11	178	178
PLRG1	0.498589	1.41532e-12	1.34041e-11	178	178
SEC63	0.498455	1.43807e-12	1.36125e-11	178	178
WBP11P1	0.498295	1.46551e-12	1.38656e-11	178	178
ZNF550	0.498269	1.47018e-12	1.39031e-11	178	178
LOC253724	0.498141	1.49258e-12	1.41014e-11	178	176
SNX19	0.498048	1.50918e-12	1.42446e-11	178	178
SSH1	0.498034	1.51169e-12	1.42615e-11	178	178
RNF38	0.498023	1.51362e-12	1.42729e-11	178	178
DOCK4	0.497965	1.52411e-12	1.4365e-11	178	178
PHF20	0.497681	1.57616e-12	1.48344e-11	178	178
ZDHHC15	0.497518	1.60678e-12	1.51154e-11	178	178
SLC30A9	0.497484	1.61329e-12	1.51672e-11	178	178
FAM8A1	0.497481	1.61382e-12	1.51672e-11	178	178
WRN	0.4974	1.62939e-12	1.52989e-11	178	178
FAM120C	0.497273	1.65411e-12	1.55163e-11	178	178
ZNF253	0.497244	1.65973e-12	1.55616e-11	178	178
WBP4	0.497173	1.67372e-12	1.56854e-11	178	178
PCDHGA5	0.497047	1.69889e-12	1.59061e-11	178	177
UBE3B	0.496981	1.71222e-12	1.60082e-11	178	178
PGRMC2	0.496965	1.71531e-12	1.60296e-11	178	178
DCAF5	0.496947	1.71894e-12	1.60559e-11	178	178
C1orf183	0.496641	1.78217e-12	1.66386e-11	178	178
KPNA6	0.496604	1.79004e-12	1.67042e-11	178	178
LOC100286844	0.496321	1.85077e-12	1.72547e-11	178	178
TUB	0.49631	1.85318e-12	1.7269e-11	178	178
P2RX7	0.496302	1.85499e-12	1.72774e-11	178	177
BTRC	0.496275	1.86072e-12	1.73148e-11	178	178
PPP1R2P3	0.496127	1.89356e-12	1.75955e-11	178	178
SH2B3	0.496047	1.91141e-12	1.7753e-11	178	178
FTSJD1	0.495732	1.98356e-12	1.83972e-11	178	178
EID1	0.495683	1.99508e-12	1.84868e-11	178	178
GPR119	0.495667	1.99893e-12	1.85138e-11	178	145
MAP4K5	0.495557	2.02484e-12	1.87274e-11	178	178
FAM190B	0.495499	2.03876e-12	1.88473e-11	178	178
ZDHHC2	0.495472	2.04525e-12	1.88985e-11	178	178
ZNF562	0.495328	2.08003e-12	1.9193e-11	178	178
MAP1B	0.494903	2.18642e-12	2.01465e-11	178	178
SEC24A	0.494818	2.20835e-12	2.03296e-11	178	178
TMED10P1	0.494811	2.21026e-12	2.03376e-11	178	178
LOC100170939	0.494796	2.21404e-12	2.0363e-11	178	178
BAG4	0.494684	2.24338e-12	2.06136e-11	178	178
ATMIN	0.494592	2.26759e-12	2.08265e-11	178	178
MTRR	0.494412	2.31601e-12	2.12613e-11	178	178
TIRAP	0.494283	2.35115e-12	2.15639e-11	178	178
ZNF658	0.494202	2.37376e-12	2.17611e-11	178	178
C6orf186	0.494106	2.40057e-12	2.19967e-11	178	176
CPE	0.494058	2.41394e-12	2.2109e-11	178	178
RAB19	0.493956	2.44287e-12	2.23532e-11	178	176
CNOT7	0.493429	2.59819e-12	2.37306e-11	178	178
MED14	0.493376	2.61431e-12	2.38667e-11	178	178
TXNDC15	0.493372	2.61558e-12	2.38673e-11	178	178
ST18	0.493345	2.6238e-12	2.39203e-11	178	177
CDC14A	0.493244	2.65483e-12	2.4192e-11	178	178
C14orf104	0.493078	2.70677e-12	2.46426e-11	178	178
HECW2	0.492987	2.73548e-12	2.48925e-11	178	178
PCDHGB7	0.492962	2.74358e-12	2.49432e-11	178	178
MKLN1	0.492925	2.75529e-12	2.50382e-11	178	178
ZSCAN23	0.492709	2.82556e-12	2.56296e-11	178	174
ZNF391	0.492698	2.82908e-12	2.56498e-11	178	178
RAP2A	0.492694	2.83046e-12	2.56506e-11	178	178
ETV3	0.492507	2.89284e-12	2.61869e-11	178	178
TSHZ2	0.492505	2.89361e-12	2.61869e-11	178	178
MAPK10	0.492371	2.93893e-12	2.65848e-11	178	178
TAOK3	0.492349	2.94658e-12	2.66419e-11	178	178
TOP2B	0.492308	2.9607e-12	2.67451e-11	178	178
ZNF583	0.492295	2.96522e-12	2.67736e-11	178	178
ERAP1	0.492282	2.96944e-12	2.67995e-11	178	178
LONP2	0.492269	2.97424e-12	2.68184e-11	178	178
EPM2A	0.492186	3.00279e-12	2.70634e-11	178	178
PLCL1	0.492085	3.03852e-12	2.73481e-11	178	178
GPR148	0.492075	3.04198e-12	2.73591e-11	178	111
MED12	0.491967	3.0804e-12	2.76746e-11	178	178
SUZ12	0.491759	3.15576e-12	2.83259e-11	178	178
TCEANC	0.491701	3.17702e-12	2.85038e-11	178	178
C5orf44	0.491675	3.18642e-12	2.85752e-11	178	178
MMRN1	0.491368	3.30229e-12	2.95607e-11	178	178
SLC18A2	0.491327	3.31795e-12	2.96874e-11	178	178
PFKM	0.491315	3.32248e-12	2.97145e-11	178	178
RBM23	0.490653	3.58709e-12	3.20087e-11	178	178
NBEAL1	0.490619	3.60114e-12	3.21195e-11	178	178
BMPR2	0.490546	3.63176e-12	3.23538e-11	178	178
VPS33A	0.490545	3.63232e-12	3.23538e-11	178	178
C6orf27	0.490353	3.71362e-12	3.30334e-11	178	177
NAP1L2	0.490175	3.79108e-12	3.37072e-11	178	178
CNST	0.490068	3.83808e-12	3.40791e-11	178	178
ANKIB1	0.48997	3.88158e-12	3.4419e-11	178	178
LARS	0.48989	3.9176e-12	3.47072e-11	178	178
USP24	0.489649	4.02836e-12	3.56565e-11	178	178
DCAF17	0.489616	4.0438e-12	3.57612e-11	178	178
CXorf57	0.489339	4.17493e-12	3.6855e-11	178	178
MASP2	0.489131	4.27582e-12	3.77119e-11	178	178
ZNF157	0.488768	4.45836e-12	3.92519e-11	178	132
TNRC6C	0.488521	4.58695e-12	4.03122e-11	178	178
ARFGEF1	0.488476	4.61052e-12	4.05013e-11	178	178
NAA15	0.488373	4.66524e-12	4.09638e-11	178	178
CUL4B	0.488279	4.71577e-12	4.13708e-11	178	178
SMCHD1	0.488076	4.82694e-12	4.23085e-11	178	178
PCDHGA12	0.488059	4.8364e-12	4.23726e-11	178	178
TTC30A	0.487942	4.90177e-12	4.28693e-11	178	178
ZNF434	0.487694	5.04305e-12	4.40465e-11	178	178
ASCC3	0.487631	5.07964e-12	4.43465e-11	178	178
LOC144438	0.487538	5.13415e-12	4.47433e-11	178	178
FAM171B	0.487503	5.15486e-12	4.4904e-11	178	178
PDE8B	0.487475	5.17137e-12	4.5028e-11	178	178
RPL23AP53	0.487432	5.19706e-12	4.5192e-11	178	178
MAN1C1	0.48742	5.20378e-12	4.52306e-11	178	178
JKAMP	0.487234	5.31588e-12	4.61643e-11	178	178
TLK1	0.487113	5.39033e-12	4.67903e-11	178	178
DMGDH	0.486797	5.58819e-12	4.84072e-11	178	178
BRD8	0.486796	5.58884e-12	4.84072e-11	178	178
GIN1	0.486559	5.74247e-12	4.96747e-11	178	178
RICTOR	0.486558	5.74271e-12	4.96747e-11	178	178
BRD2	0.486536	5.75713e-12	4.97777e-11	178	178
KDM1B	0.486504	5.77876e-12	4.9921e-11	178	178
ZNF609	0.486484	5.79141e-12	5.00084e-11	178	178
ZNF12	0.48636	5.8745e-12	5.07037e-11	178	178
ADCY1	0.486308	5.90948e-12	5.09834e-11	178	178
XRN2	0.486231	5.96112e-12	5.14065e-11	178	178
KIAA0430	0.486104	6.04806e-12	5.21108e-11	178	178
MCF2L2	0.486074	6.06921e-12	5.22702e-11	178	178
SOCS6	0.485912	6.18224e-12	5.32205e-11	178	178
PGGT1B	0.485774	6.28014e-12	5.40163e-11	178	178
CD302	0.485681	6.34656e-12	5.45639e-11	178	178
JAZF1	0.485251	6.66535e-12	5.71835e-11	178	178
ANK2	0.48525	6.66572e-12	5.71835e-11	178	178
FUT11	0.485091	6.78759e-12	5.81785e-11	178	178
USP45	0.485011	6.84952e-12	5.86618e-11	178	178
UTP23	0.48501	6.84991e-12	5.86618e-11	178	178
MAPK9	0.484973	6.87904e-12	5.88857e-11	178	178
PAR-SN	0.484959	6.88951e-12	5.89499e-11	178	178
PRPF4B	0.484931	6.91199e-12	5.91166e-11	178	178
PDPR	0.484906	6.93153e-12	5.92582e-11	178	178
IGF2R	0.484835	6.98738e-12	5.97098e-11	178	178
FLG	0.484721	7.07842e-12	6.04095e-11	178	176
SCN7A	0.484376	7.36132e-12	6.27967e-11	178	176
ZNF28	0.484309	7.41685e-12	6.32159e-11	178	178
RGS22	0.484156	7.54684e-12	6.42961e-11	178	175
TBK1	0.484113	7.58388e-12	6.45808e-11	178	178
PCMTD2	0.484109	7.5868e-12	6.45808e-11	178	178
TBC1D5	0.484046	7.64112e-12	6.49873e-11	178	178
ABHD13	0.483997	7.68392e-12	6.53232e-11	178	178
USP27X	0.483912	7.75818e-12	6.59262e-11	178	178
PCNP	0.483627	8.01212e-12	6.7909e-11	178	178
SLTM	0.483495	8.13264e-12	6.8842e-11	178	178
CCDC91	0.48349	8.13732e-12	6.88521e-11	178	178
FANCM	0.483481	8.14564e-12	6.8893e-11	178	178
SGCE	0.483444	8.17991e-12	6.91237e-11	178	178
NCRNA00171	0.483423	8.19929e-12	6.92579e-11	178	178
CYSLTR2	0.483355	8.2628e-12	6.97348e-11	178	177
EPB41L2	0.483314	8.30109e-12	7.00281e-11	178	178
MAPKSP1	0.483261	8.35037e-12	7.03837e-11	178	178
IQSEC3	0.483085	8.51825e-12	7.17376e-11	178	178
ACTR6	0.482743	8.85381e-12	7.45001e-11	178	178
MGAT4A	0.482717	8.87912e-12	7.46813e-11	178	178
RASA1	0.482533	9.06585e-12	7.6187e-11	178	178
MSI2	0.482525	9.07387e-12	7.62221e-11	178	178
LRRC40	0.482473	9.12723e-12	7.66377e-11	178	178
VCPIP1	0.482462	9.13846e-12	7.66995e-11	178	178
MYLIP	0.482256	9.35295e-12	7.84664e-11	178	178
TMED8	0.482189	9.42349e-12	7.90246e-11	178	178
NAP1L3	0.482172	9.44187e-12	7.91452e-11	178	178
CELF1	0.482124	9.49304e-12	7.95404e-11	178	178
ZSCAN12	0.482002	9.62379e-12	8.05335e-11	178	178
LOC651250	0.481973	9.65515e-12	8.07204e-11	178	178
FAM135B	0.481973	9.65553e-12	8.07204e-11	178	169
ZC3H12B	0.481923	9.71009e-12	8.11184e-11	178	178
ATXN7L3B	0.481793	9.85307e-12	8.22087e-11	178	178
RBL1	0.481731	9.92172e-12	8.26768e-11	178	178
GIT2	0.481687	9.97071e-12	8.305e-11	178	178
TTLL7	0.481671	9.98876e-12	8.31654e-11	178	178
TBL1X	0.481407	1.02901e-11	8.56382e-11	178	178
PHC3	0.481222	1.0505e-11	8.739e-11	178	178
PDCL	0.48115	1.05904e-11	8.80635e-11	178	178
C14orf45	0.481056	1.07035e-11	8.89667e-11	178	178
GPR107	0.480833	1.09738e-11	9.11361e-11	178	178
ABCD2	0.480742	1.10869e-11	9.19982e-11	178	176
TRDMT1	0.480595	1.12699e-11	9.34776e-11	178	178
SORL1	0.480579	1.12902e-11	9.35777e-11	178	178
LOC728640	0.480568	1.13045e-11	9.36466e-11	178	178
CSPP1	0.480463	1.14379e-11	9.47122e-11	178	178
RASSF8	0.480425	1.14871e-11	9.50798e-11	178	178
LIG4	0.480275	1.16817e-11	9.65287e-11	178	178
KIAA1712	0.480137	1.18631e-11	9.79461e-11	178	178
PDE3B	0.479153	1.324e-11	1.08951e-10	178	178
ZMYM4	0.479134	1.3268e-11	1.09135e-10	178	178
SOAT1	0.479019	1.34393e-11	1.10498e-10	178	178
FIGN	0.478982	1.34957e-11	1.10916e-10	178	178
IKZF5	0.47887	1.36648e-11	1.12259e-10	178	178
SMG1	0.478853	1.36908e-11	1.12426e-10	178	178
FAM63B	0.478672	1.39689e-11	1.14614e-10	178	178
2019-03-06	0.478659	1.3989e-11	1.14732e-10	178	178
ARL1	0.478641	1.40179e-11	1.14921e-10	178	178
PDIK1L	0.478631	1.40329e-11	1.14996e-10	178	178
ARRDC4	0.478486	1.42612e-11	1.16819e-10	178	178
MED12L	0.4784	1.43987e-11	1.17847e-10	178	175
LOC100132707	0.478372	1.4443e-11	1.18161e-10	178	178
ZNF615	0.478362	1.44593e-11	1.18233e-10	178	178
EPAS1	0.478359	1.44637e-11	1.18233e-10	178	178
NDNL2	0.478334	1.45037e-11	1.18511e-10	178	178
ZNF100	0.478298	1.45626e-11	1.18943e-10	178	178
ZNF181	0.478255	1.46319e-11	1.19459e-10	178	178
C1orf150	0.478235	1.46641e-11	1.19673e-10	178	164
SYNGAP1	0.478207	1.47106e-11	1.20003e-10	178	178
LOC150786	0.47816	1.47872e-11	1.20479e-10	178	178
SMYD4	0.477973	1.50981e-11	1.22708e-10	178	178
LRRC49	0.477934	1.51635e-11	1.23159e-10	178	178
SGMS1	0.477848	1.53082e-11	1.24263e-10	178	178
C4orf32	0.477764	1.54528e-11	1.25384e-10	178	178
SP2	0.47776	1.5459e-11	1.25384e-10	178	178
EIF2AK3	0.477627	1.56895e-11	1.27045e-10	178	178
C22orf30	0.477618	1.57045e-11	1.27115e-10	178	178
BMP2K	0.477605	1.57266e-11	1.27241e-10	178	178
STRN	0.477591	1.57523e-11	1.27293e-10	178	178
HMG20A	0.477526	1.58654e-11	1.28155e-10	178	178
SUV420H1	0.477478	1.59504e-11	1.28736e-10	178	178
FOXJ2	0.477295	1.62761e-11	1.31258e-10	178	178
SLC9A7	0.47726	1.63393e-11	1.31713e-10	178	178
FAM18B	0.477248	1.63619e-11	1.31842e-10	178	178
SCN8A	0.477117	1.66009e-11	1.33659e-10	178	178
SPIRE1	0.477109	1.66163e-11	1.33728e-10	178	178
TPP2	0.477067	1.66923e-11	1.34285e-10	178	178
RPL7L1	0.477016	1.67878e-11	1.34944e-10	178	178
F8	0.477005	1.68081e-11	1.35052e-10	178	178
TRPC4	0.476771	1.7248e-11	1.38474e-10	178	178
DCAF10	0.476762	1.72651e-11	1.38555e-10	178	178
ZNF568	0.47674	1.73081e-11	1.38844e-10	178	178
ABHD15	0.476623	1.75332e-11	1.40593e-10	178	178
C6orf204	0.476326	1.81178e-11	1.44903e-10	178	178
TMEM106B	0.47618	1.8413e-11	1.4717e-10	178	178
RRN3	0.476104	1.85684e-11	1.48292e-10	178	178
RGAG4	0.47602	1.8741e-11	1.4961e-10	178	178
KLHL20	0.475888	1.90158e-11	1.51682e-10	178	178
CNOT6	0.47583	1.91375e-11	1.52591e-10	178	178
FAM126A	0.475509	1.98272e-11	1.57772e-10	178	178
TUBGCP3	0.475429	2.00021e-11	1.59099e-10	178	178
SEPP1	0.475394	2.00797e-11	1.59652e-10	178	178
SNRNP200	0.475228	2.04496e-11	1.62463e-10	178	178
GPR63	0.475219	2.04692e-11	1.62553e-10	178	178
YY2	0.475058	2.08349e-11	1.65259e-10	178	176
GDAP1	0.475004	2.09596e-11	1.66181e-10	178	178
CDYL2	0.474823	2.13816e-11	1.69323e-10	178	178
NIPAL2	0.474778	2.14868e-11	1.7002e-10	178	178
VHL	0.474748	2.15587e-11	1.70459e-10	178	178
TCHP	0.474747	2.15596e-11	1.70459e-10	178	178
CCDC47	0.474629	2.18409e-11	1.72546e-10	178	178
PLCXD3	0.474539	2.20596e-11	1.74204e-10	178	178
POFUT1	0.474509	2.21311e-11	1.74629e-10	178	178
SPAST	0.474218	2.28485e-11	1.80074e-10	178	178
CGGBP1	0.474128	2.30764e-11	1.81653e-10	178	178
SNIP1	0.473907	2.36423e-11	1.85886e-10	178	178
PARM1	0.473804	2.39098e-11	1.87914e-10	178	178
PRKG1	0.473674	2.42538e-11	1.90466e-10	178	178
PCDH17	0.473506	2.47039e-11	1.93693e-10	178	178
KCNN3	0.473413	2.49551e-11	1.95508e-10	178	178
MMP16	0.473315	2.52258e-11	1.9755e-10	178	178
RCAN2	0.473294	2.52843e-11	1.9793e-10	178	178
COPS4	0.473254	2.53929e-11	1.98701e-10	178	178
C5orf25	0.473249	2.54079e-11	1.9874e-10	178	178
CHRM4	0.473222	2.54844e-11	1.9926e-10	178	176
CPEB2	0.473166	2.56409e-11	2.00404e-10	178	178
COBLL1	0.473025	2.60378e-11	2.03265e-10	178	178
BTC	0.47299	2.61376e-11	2.03878e-10	178	176
IRAK1BP1	0.472987	2.61472e-11	2.03878e-10	178	178
STRN3	0.472956	2.62357e-11	2.04487e-10	178	178
WWC2	0.47266	2.70955e-11	2.1094e-10	178	178
ITGA4	0.472599	2.72784e-11	2.1228e-10	178	178
AKD1	0.472565	2.73801e-11	2.12987e-10	178	178
ARID4B	0.472421	2.78132e-11	2.16272e-10	178	178
DDX21	0.472369	2.79691e-11	2.17399e-10	178	178
DCC	0.472238	2.83726e-11	2.20447e-10	178	138
ALG10B	0.472139	2.86813e-11	2.22584e-10	178	178
PCDHGA11	0.471993	2.91392e-11	2.25914e-10	178	177
ZNF280D	0.47188	2.94998e-11	2.28488e-10	178	178
IMPAD1	0.471774	2.98448e-11	2.31069e-10	178	178
DOCK9	0.471666	3.01967e-11	2.33702e-10	178	178
TRPM3	0.471413	3.10378e-11	2.39649e-10	178	162
HEATR3	0.471335	3.13033e-11	2.41605e-10	178	178
GPR135	0.471318	3.13603e-11	2.4195e-10	178	177
REST	0.471248	3.16016e-11	2.43527e-10	178	178
DNAJB9	0.471227	3.16716e-11	2.43972e-10	178	178
CBR4	0.471206	3.17454e-11	2.44444e-10	178	178
ZNF708	0.471185	3.18186e-11	2.44913e-10	178	178
MAP7D3	0.47094	3.26735e-11	2.512e-10	178	178
ZFP30	0.47089	3.28523e-11	2.52378e-10	178	178
MTMR9	0.470885	3.287e-11	2.52416e-10	178	178
AZI2	0.470858	3.29659e-11	2.53054e-10	178	178
EXOC2	0.470846	3.30096e-11	2.53291e-10	178	178
GZF1	0.470811	3.31361e-11	2.53966e-10	178	178
ENPP5	0.470775	3.32655e-11	2.54859e-10	178	178
KIAA0317	0.470771	3.32791e-11	2.54864e-10	178	178
DPH3B	0.470763	3.33077e-11	2.54985e-10	178	178
CRY1	0.47066	3.36811e-11	2.57744e-10	178	178
PDE4D	0.470637	3.37651e-11	2.58287e-10	178	178
CLCC1	0.470444	3.44797e-11	2.63549e-10	178	178
AR	0.470288	3.50696e-11	2.67851e-10	178	176
POLR2A	0.469907	3.65457e-11	2.78802e-10	178	178
PALLD	0.469865	3.67124e-11	2.79966e-10	178	178
PDZD8	0.469809	3.69353e-11	2.81448e-10	178	178
ITGA1	0.469775	3.70708e-11	2.82263e-10	178	178
PAM	0.469478	3.82798e-11	2.91133e-10	178	178
RAB30	0.469292	3.90554e-11	2.96803e-10	178	178
RYBP	0.469266	3.91647e-11	2.9752e-10	178	178
NUPL1	0.469236	3.92923e-11	2.98374e-10	178	178
PM20D2	0.469223	3.93483e-11	2.98684e-10	178	178
API5	0.468988	4.03584e-11	3.05883e-10	178	178
KCNJ6	0.468824	4.10769e-11	3.11209e-10	178	172
GLCCI1	0.468718	4.15499e-11	3.14551e-10	178	178
PYGO1	0.468666	4.1784e-11	3.16202e-10	178	175
GNAQ	0.468647	4.18697e-11	3.1673e-10	178	178
ZCCHC10	0.468363	4.31674e-11	3.26047e-10	178	178
ZIK1	0.468236	4.37643e-11	3.29926e-10	178	178
SLC10A7	0.468142	4.42062e-11	3.33003e-10	178	178
RBM12B	0.468069	4.45585e-11	3.35529e-10	178	178
KIAA1143	0.468059	4.46057e-11	3.35629e-10	178	178
ZNF845	0.468029	4.47482e-11	3.36573e-10	178	178
TMTC3	0.467963	4.50675e-11	3.38846e-10	178	178
BCL9	0.467882	4.54609e-11	3.41674e-10	178	178
SPATA5	0.467844	4.56468e-11	3.42941e-10	178	178
SAMD8	0.467805	4.58369e-11	3.44238e-10	178	178
IFT80	0.467614	4.67873e-11	3.50843e-10	178	178
ARHGEF9	0.467519	4.7269e-11	3.54186e-10	178	178
FMN2	0.46735	4.81322e-11	3.60518e-10	178	177
MIER1	0.467237	4.87182e-11	3.64768e-10	178	178
DYNC1I1	0.467232	4.87482e-11	3.64855e-10	178	178
LOC202181	0.467194	4.89454e-11	3.66193e-10	178	178
CACNB2	0.467183	4.90041e-11	3.66384e-10	178	178
GOPC	0.467181	4.90112e-11	3.66384e-10	178	178
KSR2	0.467175	4.90451e-11	3.66384e-10	178	178
USP1	0.467103	4.94256e-11	3.69087e-10	178	178
GRINL1A	0.467004	4.99545e-11	3.72614e-10	178	178
NAIP	0.466964	5.01689e-11	3.7382e-10	178	178
TMEM66	0.466817	5.09618e-11	3.79412e-10	178	178
DYNC1H1	0.466804	5.10326e-11	3.79653e-10	178	178
TFCP2	0.466796	5.10808e-11	3.79869e-10	178	178
SEL1L	0.466685	5.16902e-11	3.83968e-10	178	178
ATF6	0.466668	5.17829e-11	3.84512e-10	178	178
ZNF235	0.466429	5.31226e-11	3.93725e-10	178	178
KCNT2	0.46626	5.40938e-11	4.00769e-10	178	177
ACSL6	0.466198	5.44553e-11	4.0325e-10	178	177
FBXW2	0.46609	5.50876e-11	4.07368e-10	178	178
APPL2	0.465976	5.57593e-11	4.12027e-10	178	178
ZDHHC21	0.46573	5.72449e-11	4.22373e-10	178	178
CDC27	0.46563	5.78561e-11	4.26565e-10	178	178
MARK1	0.465567	5.82482e-11	4.29295e-10	178	178
RECQL	0.46548	5.8788e-11	4.33113e-10	178	178
RAB11FIP2	0.465327	5.97575e-11	4.40091e-10	178	178
SOCS4	0.465304	5.99012e-11	4.40985e-10	178	178
SESN3	0.465136	6.09857e-11	4.48235e-10	178	178
ZNF396	0.464766	6.34388e-11	4.65642e-10	178	178
DOK6	0.464713	6.37924e-11	4.68064e-10	178	178
ZADH2	0.464677	6.40403e-11	4.69708e-10	178	178
WRB	0.464672	6.40702e-11	4.69753e-10	178	178
CDON	0.464607	6.45165e-11	4.7285e-10	178	178
SEC31A	0.464539	6.49856e-11	4.75935e-10	178	178
TSPAN12	0.464502	6.52386e-11	4.77611e-10	178	178
NCOA4	0.46448	6.53965e-11	4.7859e-10	178	178
ATXN7	0.464443	6.56492e-11	4.79906e-10	178	178
EYS	0.464424	6.57866e-11	4.80733e-10	178	178
HNRNPR	0.464376	6.61194e-11	4.82808e-10	178	178
PAPD5	0.464108	6.8031e-11	4.96217e-10	178	178
EIF5	0.464046	6.8479e-11	4.99116e-10	178	178
BSN	0.463861	6.9837e-11	5.08078e-10	178	178
STX12	0.463726	7.08446e-11	5.14841e-10	178	178
RDX	0.463719	7.08969e-11	5.15032e-10	178	178
LASS6	0.463618	7.16571e-11	5.19981e-10	178	178
PCDHGB3	0.463588	7.1892e-11	5.21494e-10	178	176
SFRP1	0.463415	7.3215e-11	5.30507e-10	178	178
RAI2	0.463312	7.40182e-11	5.35738e-10	178	178
NBR1	0.463286	7.42284e-11	5.37062e-10	178	178
KIAA0182	0.463206	7.48599e-11	5.41235e-10	178	178
PPAP2B	0.46311	7.56245e-11	5.46165e-10	178	178
ZNF527	0.462966	7.67827e-11	5.54327e-10	178	178
ERLEC1	0.462907	7.72616e-11	5.57174e-10	178	178
RB1	0.462879	7.74911e-11	5.58625e-10	178	178
PPP6C	0.46273	7.87247e-11	5.67312e-10	178	178
C20orf117	0.462692	7.90386e-11	5.69366e-10	178	178
ZNF397OS	0.462323	8.21838e-11	5.90946e-10	178	178
FAM169A	0.462283	8.25276e-11	5.92988e-10	178	178
KIF5C	0.462213	8.31402e-11	5.97172e-10	178	178
ASAH1	0.462181	8.34179e-11	5.98949e-10	178	178
RAD21	0.461902	8.59095e-11	6.15498e-10	178	178
GTF3C3	0.461863	8.62623e-11	6.1761e-10	178	178
RPRD1B	0.461863	8.62667e-11	6.1761e-10	178	178
DUSP16	0.461772	8.70924e-11	6.2307e-10	178	178
EML5	0.461518	8.94526e-11	6.39261e-10	178	178
DNAJC24	0.461414	9.04466e-11	6.45665e-10	178	178
NBPF10	0.461256	9.19536e-11	6.55949e-10	178	178
NDFIP1	0.46118	9.26993e-11	6.6103e-10	178	178
SDK1	0.461115	9.33273e-11	6.65268e-10	178	178
UBN2	0.461013	9.43335e-11	6.71956e-10	178	178
CDK12	0.460846	9.60082e-11	6.83393e-10	178	178
GNA12	0.460668	9.78215e-11	6.9605e-10	178	178
RNF138P1	0.460454	1.00045e-10	7.111e-10	178	177
RG9MTD2	0.460434	1.00255e-10	7.12343e-10	178	178
KLHL2	0.460336	1.01289e-10	7.1917e-10	178	178
HRH2	0.460219	1.02542e-10	7.26502e-10	178	178
GCC2	0.460208	1.02659e-10	7.27069e-10	178	178
IARS	0.460025	1.04639e-10	7.40035e-10	178	178
TAPT1	0.460006	1.04849e-10	7.41254e-10	178	178
RNF146	0.459911	1.05897e-10	7.48397e-10	178	178
CP110	0.459732	1.07909e-10	7.61794e-10	178	178
KIAA1279	0.459724	1.07992e-10	7.62112e-10	178	178
FNBP1L	0.459693	1.08343e-10	7.64314e-10	178	178
KIAA2022	0.459678	1.08515e-10	7.65256e-10	178	176
GPR179	0.459652	1.08814e-10	7.67091e-10	178	167
GMFB	0.459633	1.09033e-10	7.68358e-10	178	178
BMI1	0.459593	1.09481e-10	7.71241e-10	178	178
DENND5A	0.459475	1.10845e-10	7.80016e-10	178	178
FOXJ3	0.459336	1.12465e-10	7.90293e-10	178	178
EFCAB6	0.459098	1.153e-10	8.09641e-10	178	178
LOC729176	0.459085	1.15461e-10	8.10485e-10	178	178
ZNF765	0.459015	1.16299e-10	8.15492e-10	178	178
COL25A1	0.458915	1.17526e-10	8.23029e-10	178	174
JAK1	0.458897	1.17748e-10	8.24192e-10	178	178
R3HDM2	0.458757	1.19474e-10	8.35387e-10	178	178
DNAH7	0.458635	1.21003e-10	8.45484e-10	178	178
USP32	0.458626	1.21117e-10	8.45981e-10	178	178
ELOVL4	0.458501	1.22714e-10	8.56832e-10	178	178
C6orf89	0.458448	1.2339e-10	8.61246e-10	178	178
ZNF782	0.458208	1.26514e-10	8.81807e-10	178	178
UEVLD	0.457963	1.29786e-10	9.0334e-10	178	178
REL	0.457888	1.30798e-10	9.10063e-10	178	178
LIFR	0.457876	1.30962e-10	9.10863e-10	178	178
TMEM232	0.457715	1.33177e-10	9.25313e-10	178	177
CPSF2	0.457303	1.38998e-10	9.64402e-10	178	178
PRUNE2	0.457291	1.39175e-10	9.65288e-10	178	178
ZNF292	0.457234	1.40007e-10	9.70721e-10	178	178
ELF1	0.457127	1.41569e-10	9.80861e-10	178	178
MECP2	0.457068	1.42427e-10	9.86216e-10	178	178
FLT1	0.457067	1.42441e-10	9.86216e-10	178	178
ALMS1	0.457028	1.43031e-10	9.89953e-10	178	178
ATRNL1	0.456973	1.43846e-10	9.94898e-10	178	177
PTPRA	0.456741	1.47347e-10	1.0184e-09	178	178
KIAA0562	0.456702	1.47937e-10	1.02212e-09	178	178
PCDHB1	0.45667	1.48434e-10	1.02519e-09	178	115
C1orf96	0.456494	1.5116e-10	1.04366e-09	178	178
SPG11	0.456467	1.51583e-10	1.04621e-09	178	178
SUOX	0.456304	1.54164e-10	1.06329e-09	178	178
MBNL3	0.456266	1.54774e-10	1.06712e-09	178	178
ZNF454	0.456232	1.55319e-10	1.07013e-09	178	178
TPI1P2	0.456224	1.55457e-10	1.07071e-09	178	178
MAGEE1	0.455891	1.60896e-10	1.10701e-09	178	178
KIF16B	0.455723	1.63722e-10	1.12567e-09	178	178
NLGN1	0.455694	1.64202e-10	1.12819e-09	178	177
USP49	0.455561	1.66483e-10	1.14267e-09	178	178
KIAA1467	0.455555	1.6658e-10	1.14294e-09	178	178
CERKL	0.45552	1.67179e-10	1.14665e-09	178	178
PLCB1	0.455314	1.70783e-10	1.17056e-09	178	178
C14orf43	0.454857	1.79016e-10	1.22479e-09	178	178
EPHA3	0.454709	1.81769e-10	1.24241e-09	178	178
KIAA1715	0.454685	1.82225e-10	1.2451e-09	178	178
PCDHAC1	0.454676	1.82391e-10	1.2458e-09	178	172
SNURF	0.454622	1.83397e-10	1.25224e-09	178	176
ZNF107	0.454598	1.83859e-10	1.25496e-09	178	178
KIAA1586	0.454585	1.84101e-10	1.25618e-09	178	178
FBXO36	0.454461	1.86469e-10	1.2719e-09	178	178
PSIP1	0.454402	1.87602e-10	1.27918e-09	178	178
AP4E1	0.454186	1.91822e-10	1.30617e-09	178	178
NUP205	0.454186	1.91823e-10	1.30617e-09	178	178
ANGEL1	0.454163	1.92273e-10	1.30878e-09	178	178
CDS2	0.454159	1.92356e-10	1.3089e-09	178	178
C18orf1	0.454131	1.92897e-10	1.31167e-09	178	178
PPM1L	0.454004	1.95443e-10	1.32853e-09	178	178
SEC22B	0.453985	1.95819e-10	1.33062e-09	178	178
UTP15	0.453826	1.99049e-10	1.35077e-09	178	178
DDHD1	0.453802	1.9953e-10	1.35352e-09	178	178
PCDHGB6	0.453736	2.00899e-10	1.36187e-09	178	178
BTBD3	0.453713	2.01364e-10	1.36456e-09	178	178
CNTN4	0.453642	2.02837e-10	1.37407e-09	178	178
C5orf15	0.453611	2.03492e-10	1.37803e-09	178	178
WHAMML2	0.453509	2.05617e-10	1.39195e-09	178	177
PHF6	0.453498	2.05854e-10	1.39307e-09	178	178
NPTN	0.453475	2.06345e-10	1.39592e-09	178	178
TMEM55A	0.453417	2.07569e-10	1.40239e-09	178	178
NUDT9	0.453417	2.07585e-10	1.40239e-09	178	178
KGFLP2	0.453405	2.07829e-10	1.40356e-09	178	178
KDM5A	0.453323	2.09577e-10	1.4144e-09	178	178
ZDBF2	0.453288	2.10346e-10	1.4191e-09	178	178
FYTTD1	0.453163	2.13057e-10	1.43641e-09	178	178
CCNT2	0.453116	2.14082e-10	1.44283e-09	178	178
MID2	0.453091	2.14638e-10	1.44559e-09	178	178
ZNF275	0.452993	2.16785e-10	1.45955e-09	178	178
ABCA1	0.452925	2.18318e-10	1.46938e-09	178	178
KRT222	0.452777	2.2164e-10	1.49021e-09	178	178
HMBOX1	0.452762	2.21984e-10	1.49151e-09	178	178
USP53	0.452443	2.2935e-10	1.53996e-09	178	178
HSPA9	0.452436	2.29508e-10	1.54049e-09	178	178
CNOT4	0.452283	2.33118e-10	1.56366e-09	178	178
SNRK	0.45222	2.34632e-10	1.57275e-09	178	178
VPRBP	0.452097	2.37596e-10	1.591e-09	178	178
SMARCA1	0.452072	2.38193e-10	1.59446e-09	178	178
OXCT1	0.452067	2.38316e-10	1.59474e-09	178	178
CDKL1	0.451964	2.40848e-10	1.61059e-09	178	178
FUBP1	0.451908	2.42238e-10	1.61934e-09	178	178
SLC7A8	0.451502	2.52475e-10	1.68607e-09	178	178
FGD4	0.451418	2.54649e-10	1.69943e-09	178	178
RNF4	0.451385	2.55503e-10	1.70456e-09	178	178
RNF20	0.451183	2.60804e-10	1.73817e-09	178	178
FAM133B	0.451106	2.62863e-10	1.7513e-09	178	178
STXBP5L	0.451098	2.63076e-10	1.75181e-09	178	171
MYO18A	0.451096	2.63118e-10	1.75181e-09	178	178
AQR	0.451079	2.63588e-10	1.75435e-09	178	178
SNORD116-28	0.451074	2.63703e-10	1.75453e-09	178	177
PRKAR2B	0.45106	2.64088e-10	1.7565e-09	178	178
ARSB	0.450969	2.6655e-10	1.77228e-09	178	178
MAP3K3	0.450855	2.69652e-10	1.7917e-09	178	178
MOCS2	0.450844	2.69951e-10	1.79309e-09	178	178
C9orf64	0.45081	2.70905e-10	1.79882e-09	178	178
G3BP1	0.450762	2.72204e-10	1.80684e-09	178	178
GLP2R	0.450634	2.7577e-10	1.82928e-09	178	175
PCDHGA9	0.450388	2.82765e-10	1.87442e-09	178	177
SLC39A9	0.450253	2.86652e-10	1.89955e-09	178	178
ELMOD2	0.450171	2.89056e-10	1.91484e-09	178	178
NCKAP1	0.450031	2.93208e-10	1.94039e-09	178	178
NARS	0.449964	2.95204e-10	1.95295e-09	178	178
ERCC6	0.449934	2.96098e-10	1.95807e-09	178	178
KCTD7	0.449931	2.96176e-10	1.95807e-09	178	178
HDHD2	0.449908	2.96886e-10	1.96211e-09	178	178
PRKG2	0.449882	2.97652e-10	1.96651e-09	178	177
GABRB3	0.44972	3.02575e-10	1.99637e-09	178	178
LOC339290	0.449604	3.06153e-10	2.01796e-09	178	178
SPOP	0.44952	3.08765e-10	2.03247e-09	178	178
IMPA1	0.449484	3.09896e-10	2.03923e-09	178	178
ERO1LB	0.449378	3.13241e-10	2.05987e-09	178	178
CEP192	0.449354	3.14022e-10	2.06373e-09	178	178
ARMCX5	0.449353	3.14037e-10	2.06373e-09	178	178
LOC255167	0.449175	3.19765e-10	2.10068e-09	178	175
LOC387646	0.448908	3.28486e-10	2.15725e-09	178	178
EML6	0.448785	3.32596e-10	2.18135e-09	178	178
TGS1	0.448751	3.33756e-10	2.1875e-09	178	178
CLGN	0.448492	3.42584e-10	2.24239e-09	178	177
QSER1	0.448473	3.43259e-10	2.24606e-09	178	178
ATAD2B	0.448435	3.44569e-10	2.25389e-09	178	178
C1orf55	0.448314	3.4879e-10	2.28075e-09	178	178
FAM10A4	0.448303	3.4918e-10	2.28254e-09	178	178
FKBP5	0.448274	3.50219e-10	2.28858e-09	178	178
TANC2	0.448033	3.58819e-10	2.34245e-09	178	178
ISL1	0.448028	3.59023e-10	2.34301e-09	178	178
RBM9	0.448022	3.5924e-10	2.34366e-09	178	178
ZBTB37	0.447917	3.63043e-10	2.36768e-09	178	178
ZNF346	0.447858	3.65194e-10	2.38014e-09	178	178
RIOK2	0.447703	3.70959e-10	2.41612e-09	178	178
RGPD6	0.447077	3.95064e-10	2.57058e-09	178	178
HDX	0.44703	3.96937e-10	2.58192e-09	178	178
NEGR1	0.446574	4.15505e-10	2.69649e-09	178	178
LDOC1L	0.446561	4.16071e-10	2.69927e-09	178	178
SLC7A14	0.446523	4.17662e-10	2.7087e-09	178	171
GNAL	0.446401	4.22773e-10	2.74095e-09	178	178
ZFP3	0.446303	4.26983e-10	2.76644e-09	178	178
INPP4A	0.446278	4.28018e-10	2.77133e-09	178	178
SLC35E3	0.446256	4.28981e-10	2.77665e-09	178	178
NFXL1	0.446246	4.2941e-10	2.77852e-09	178	178
ARHGAP20	0.446159	4.33175e-10	2.80196e-09	178	178
TBC1D12	0.44609	4.36184e-10	2.81958e-09	178	178
NR1D2	0.446	4.40127e-10	2.84228e-09	178	178
PRDM5	0.445986	4.40717e-10	2.84516e-09	178	178
ZNF665	0.44593	4.43216e-10	2.85943e-09	178	178
UBE2G1	0.44583	4.47676e-10	2.88575e-09	178	178
PROX1	0.445829	4.47734e-10	2.88575e-09	178	178
MED21	0.445815	4.48343e-10	2.88779e-09	178	178
GPR116	0.445792	4.49367e-10	2.89345e-09	178	178
XKR4	0.445644	4.56099e-10	2.93488e-09	178	156
MTUS2	0.445625	4.56944e-10	2.93937e-09	178	178
ZNF461	0.445523	4.61651e-10	2.96771e-09	178	178
ZNF570	0.4454	4.67349e-10	3.00337e-09	178	178
ZBTB38	0.445259	4.73966e-10	3.04293e-09	178	178
C17orf39	0.445201	4.7674e-10	3.05974e-09	178	178
ZNF594	0.445158	4.78764e-10	3.07113e-09	178	178
MAP3K15	0.445157	4.78826e-10	3.07113e-09	178	159
ZNF468	0.445118	4.80667e-10	3.08194e-09	178	178
ZNF843	0.445047	4.84096e-10	3.10091e-09	178	177
DPY19L4	0.445036	4.84622e-10	3.10328e-09	178	178
SMAD4	0.44497	4.8782e-10	3.12174e-09	178	178
2019-09-07	0.444635	5.04434e-10	3.22388e-09	178	178
VPS13A	0.444485	5.12029e-10	3.26925e-09	178	178
TPP1	0.444451	5.13775e-10	3.27934e-09	178	178
GPR113	0.444404	5.16186e-10	3.2926e-09	178	178
MOSPD2	0.444392	5.16753e-10	3.29515e-09	178	178
PCDHA3	0.444389	5.16918e-10	3.29515e-09	178	176
BBS5	0.444352	5.18822e-10	3.30622e-09	178	178
SEMA5A	0.444344	5.19243e-10	3.30717e-09	178	178
PTPRG	0.444343	5.19306e-10	3.30717e-09	178	178
CDC14C	0.444184	5.27606e-10	3.35678e-09	178	175
TMCO3	0.444144	5.29691e-10	3.36788e-09	178	178
GALC	0.444024	5.36074e-10	3.40627e-09	178	178
RNF115	0.444004	5.37111e-10	3.41177e-09	178	178
HIVEP2	0.443965	5.39209e-10	3.4218e-09	178	178
P2RY1	0.443957	5.39622e-10	3.42332e-09	178	178
PVRL3	0.443953	5.39842e-10	3.42362e-09	178	178
PHF20L1	0.443933	5.40959e-10	3.4296e-09	178	178
TNNI3K	0.443861	5.44804e-10	3.45287e-09	178	178
PBX3	0.443755	5.50604e-10	3.4874e-09	178	178
SNX1	0.443615	5.58311e-10	3.53281e-09	178	178
FAM175A	0.443605	5.5886e-10	3.53402e-09	178	178
SNX16	0.443509	5.64229e-10	3.5657e-09	178	178
SCOC	0.443357	5.72764e-10	3.61848e-09	178	178
CHD7	0.442996	5.93664e-10	3.74692e-09	178	178
LEPR	0.442962	5.9568e-10	3.75725e-09	178	178
PRDM2	0.44295	5.96398e-10	3.76058e-09	178	178
WNT2B	0.442943	5.96808e-10	3.76196e-09	178	178
ZFAND5	0.442933	5.97383e-10	3.76439e-09	178	178
LPPR4	0.442853	6.0215e-10	3.7908e-09	178	178
SENP8	0.442763	6.07573e-10	3.82373e-09	178	178
ULK2	0.442719	6.10211e-10	3.83911e-09	178	178
TMX1	0.442666	6.13409e-10	3.858e-09	178	178
SCPEP1	0.442601	6.17359e-10	3.88037e-09	178	178
ZNF187	0.442549	6.20543e-10	3.89791e-09	178	178
SSTR2	0.442528	6.21839e-10	3.90481e-09	178	178
MAML2	0.442361	6.32197e-10	3.96481e-09	178	178
CYB5D1	0.442313	6.35245e-10	3.98267e-09	178	178
ZNF559	0.442246	6.39425e-10	4.00761e-09	178	178
ZNF638	0.441628	6.79701e-10	4.24792e-09	178	178
TRAM1L1	0.44155	6.84961e-10	4.27944e-09	178	178
AGTPBP1	0.441383	6.96358e-10	4.34378e-09	178	178
UBE2D3	0.441173	7.10938e-10	4.43193e-09	178	178
CLTC	0.441169	7.11206e-10	4.4322e-09	178	178
YIPF6	0.441023	7.2152e-10	4.49223e-09	178	178
TRPC1	0.440976	7.24815e-10	4.51133e-09	178	178
SLC4A8	0.440945	7.27039e-10	4.52375e-09	178	178
ABCA9	0.440929	7.28179e-10	4.52799e-09	178	178
MARS2	0.440887	7.31231e-10	4.54554e-09	178	178
PCDHA5	0.440774	7.39396e-10	4.59341e-09	178	169
AKAP3	0.440722	7.43215e-10	4.61569e-09	178	177
USP13	0.440588	7.53068e-10	4.67101e-09	178	178
KPNB1	0.440429	7.649e-10	4.73845e-09	178	178
ADAM10	0.440414	7.66088e-10	4.74432e-09	178	178
C4orf49	0.440381	7.68567e-10	4.75818e-09	178	174
ADCY2	0.440307	7.74163e-10	4.79133e-09	178	178
TTC7B	0.440268	7.77114e-10	4.80809e-09	178	178
SLC12A6	0.440198	7.82521e-10	4.84003e-09	178	178
ZNF548	0.440069	7.92505e-10	4.90025e-09	178	178
ZFP112	0.440051	7.93866e-10	4.90559e-09	178	178
DBT	0.439749	8.17746e-10	5.04843e-09	178	178
ZFP2	0.439625	8.27764e-10	5.10708e-09	178	178
GSR	0.439571	8.32136e-10	5.13085e-09	178	178
GRAP2	0.43956	8.3307e-10	5.13342e-09	178	178
P2RY12	0.439275	8.56629e-10	5.27202e-09	178	175
MPL	0.439164	8.66029e-10	5.32655e-09	178	178
BTBD1	0.439141	8.67988e-10	5.33694e-09	178	178
DYNC2H1	0.439099	8.71551e-10	5.35718e-09	178	178
ADAM17	0.439079	8.73266e-10	5.36605e-09	178	178
TMEM132B	0.438962	8.83305e-10	5.42269e-09	178	178
SLC38A7	0.438768	9.00196e-10	5.51953e-09	178	178
HOOK1	0.43872	9.04464e-10	5.54054e-09	178	178
ISOC1	0.438639	9.11692e-10	5.58309e-09	178	178
SGCB	0.438571	9.17751e-10	5.61498e-09	178	178
PCLO	0.438565	9.18251e-10	5.61499e-09	178	178
ZNF429	0.438504	9.2378e-10	5.64314e-09	178	178
SMC6	0.438485	9.25502e-10	5.65191e-09	178	178
KDM4A	0.438194	9.52171e-10	5.80759e-09	178	178
ZNF772	0.438059	9.64825e-10	5.88297e-09	178	178
C17orf85	0.437984	9.71878e-10	5.92232e-09	178	178
CSDE1	0.437842	9.85473e-10	5.99863e-09	178	178
ZNF436	0.43784	9.85614e-10	5.99863e-09	178	178
LARP4	0.437823	9.87274e-10	6.00688e-09	178	178
BBS4	0.437666	1.00251e-09	6.09395e-09	178	178
SHE	0.437463	1.02247e-09	6.21147e-09	178	178
SPOPL	0.437428	1.026e-09	6.23098e-09	178	178
FAM200A	0.437264	1.04254e-09	6.32951e-09	178	178
GAS2L3	0.437121	1.05709e-09	6.41194e-09	178	175
FHL1	0.437059	1.06352e-09	6.44695e-09	178	178
MTMR7	0.436885	1.08169e-09	6.5551e-09	178	178
EPX	0.436863	1.084e-09	6.56709e-09	178	133
PRKDC	0.436815	1.08908e-09	6.59586e-09	178	178
UNC13A	0.436711	1.10005e-09	6.65664e-09	178	178
INO80	0.436709	1.10028e-09	6.65664e-09	178	178
ZKSCAN3	0.436708	1.10046e-09	6.65664e-09	178	178
ZNF260	0.436547	1.11774e-09	6.75703e-09	178	178
TMEM167B	0.43645	1.12834e-09	6.81695e-09	178	178
PDE1C	0.436363	1.13786e-09	6.87235e-09	178	175
TSPAN2	0.436328	1.14172e-09	6.89356e-09	178	178
RGL1	0.436053	1.17262e-09	7.07366e-09	178	178
XPO7	0.436025	1.17578e-09	7.09054e-09	178	178
KCNMA1	0.435984	1.18053e-09	7.11267e-09	178	178
RPGRIP1L	0.435957	1.18357e-09	7.12448e-09	178	178
PAQR3	0.435738	1.20893e-09	7.26826e-09	178	178
ZKSCAN4	0.435724	1.2106e-09	7.27611e-09	178	178
MTERFD2	0.435608	1.22426e-09	7.35377e-09	178	178
PPP4R4	0.435587	1.22673e-09	7.36636e-09	178	174
PEX3	0.435535	1.2329e-09	7.40113e-09	178	178
KLRAQ1	0.435419	1.24691e-09	7.48073e-09	178	178
TMEM200A	0.435402	1.24887e-09	7.49016e-09	178	178
RUFY2	0.435288	1.26276e-09	7.5689e-09	178	178
HEG1	0.435198	1.27383e-09	7.62834e-09	178	178
UNC5D	0.435171	1.27715e-09	7.64586e-09	178	149
CYB5R4	0.435072	1.28945e-09	7.7172e-09	178	178
KIAA0319	0.435012	1.29688e-09	7.75933e-09	178	178
KCNA3	0.434893	1.31189e-09	7.84436e-09	178	177
PCDHB12	0.434539	1.35751e-09	8.10736e-09	178	178
ZFP92	0.434469	1.36676e-09	8.16011e-09	178	160
GPBP1	0.434373	1.37947e-09	8.23349e-09	178	178
[truncated: 17,775 more rows]

## Sheet: WTAP
Query	Statistic	P-value	FDR (BH)	Event_SD	Event_TD
WTAP	1	1e-31	1e-29	178	178
PPIL4	0.733853	2.26291e-31	5.14332e-29	178	178
AKIRIN2	0.687208	3.25159e-26	7.30647e-24	178	178
SNX3	0.666799	2.98876e-24	6.64043e-22	178	178
ZBTB2	0.665094	1e-31	1e-29	178	178
PNRC1	0.663581	5.90131e-24	1.29658e-21	178	178
TBPL1	0.653119	5.09314e-23	1.10672e-20	178	178
TBP	0.620513	2.51616e-20	5.40811e-18	178	178
ZUFSP	0.616427	5.20449e-20	1.1066e-17	178	178
TNFAIP3	0.613894	8.12349e-20	1.70887e-17	178	178
TCP1	0.61094	1.35824e-19	2.82713e-17	178	178
CDC40	0.605035	3.73662e-19	7.69666e-17	178	178
STX11	0.601112	1e-31	1e-29	178	178
ASF1A	0.600395	8.15495e-19	1.66243e-16	178	178
HECA	0.598218	1.17105e-18	2.3629e-16	178	178
LTV1	0.58897	5.28472e-18	1.05556e-15	178	178
C6orf120	0.588325	5.86038e-18	1.15883e-15	178	178
RWDD1	0.588078	6.09666e-18	1.19362e-15	178	178
NUS1	0.586928	1e-31	1e-29	178	178
KATNA1	0.586369	1e-31	1e-29	178	178
MAP3K7	0.582066	1.57836e-17	3.05986e-15	178	178
SOD2	0.580702	1.95332e-17	3.75e-15	178	178
LRRC70	0.578347	1e-31	1e-29	178	178
UBE2J1	0.57816	1e-31	1e-29	178	178
RNF146	0.57294	6.44638e-17	1.22568e-14	178	178
FYN	0.571109	8.50362e-17	1.60143e-14	178	178
PDCD2	0.568303	1.29604e-16	2.41773e-14	178	178
PHF10	0.567715	1.41496e-16	2.6149e-14	178	178
RIOK1	0.565823	1e-31	1e-29	178	178
ECHDC1	0.564269	2.35858e-16	4.31839e-14	178	178
GPR183	0.563837	1e-31	1e-29	178	178
HDAC2	0.562408	3.10034e-16	5.62442e-14	178	178
BHLHE22	0.561642	3.46803e-16	6.23425e-14	178	178
IFNGR1	0.561129	1e-31	1e-29	178	178
QRSL1	0.555453	8.48753e-16	1.50966e-13	178	178
STX7	0.555401	8.55073e-16	1.50966e-13	178	178
SYNCRIP	0.554707	1e-31	1e-29	178	178
EEF1A1P9	0.553845	1.06777e-15	1.86851e-13	178	178
ADAMTS1	0.552958	1e-31	1e-29	178	178
SENP6	0.552888	1e-31	1e-29	178	178
PRCP	0.552842	1.23127e-15	2.13571e-13	178	178
BTN2A2	0.550743	1e-31	1e-29	178	178
SRGN	0.550397	1.73925e-15	2.99061e-13	178	178
ATG5	0.546052	3.19151e-15	5.44043e-13	178	178
OSTM1	0.544712	1e-31	1e-29	178	178
REPS1	0.544647	3.87667e-15	6.5519e-13	178	178
LY96	0.542877	4.94624e-15	8.28873e-13	178	177
P2RY8	0.542861	1e-31	1e-29	178	178
MCOLN2	0.54175	1e-31	1e-29	178	178
C6orf182	0.541593	1e-31	1e-29	178	178
HSF2	0.541014	1e-31	1e-29	178	178
CREM	0.539473	7.87081e-15	1.30788e-12	178	178
KLHL6	0.539197	1e-31	1e-29	178	178
MTRF1L	0.538165	9.3958e-15	1.54827e-12	178	178
PAK1IP1	0.536553	1.16757e-14	1.90806e-12	178	178
RPF2	0.534656	1.50562e-14	2.44033e-12	178	178
CD72	0.533971	1e-31	1e-29	178	178
ZBTB24	0.533771	1.69404e-14	2.72342e-12	178	178
CLIC2	0.533571	1e-31	1e-29	178	178
RNGTT	0.532414	2.02893e-14	3.2355e-12	178	178
S1PR1	0.531601	1e-31	1e-29	178	178
RARS2	0.530645	2.56349e-14	4.05523e-12	178	178
GPR171	0.53025	2.7004e-14	4.23792e-12	178	177
CECR1	0.530056	1e-31	1e-29	178	178
CYTIP	0.529564	2.95529e-14	4.60141e-12	178	178
TNFAIP8L3	0.52949	2.98403e-14	4.60986e-12	178	178
SAMSN1	0.529364	1e-31	1e-29	178	178
GIMAP5	0.527305	1e-31	1e-29	178	178
QKI	0.52672	4.28627e-14	6.57029e-12	178	178
C6orf62	0.525906	4.76428e-14	7.24683e-12	178	178
GIMAP4	0.525105	5.28574e-14	7.97864e-12	178	178
NCOA7	0.524207	5.93618e-14	8.89258e-12	178	178
FOXO1	0.523635	6.39038e-14	9.501e-12	178	178
PIK3R5	0.521689	1e-31	1e-29	178	178
KBTBD8	0.521479	1e-31	1e-29	178	178
SFRS13B	0.520328	1e-31	1e-29	178	177
CTLA4	0.519474	1.08831e-13	1.60598e-11	178	177
SCN4A	0.518681	1.20343e-13	1.74975e-11	178	171
AMD1	0.518179	1e-31	1e-29	178	178
ADAMTS3	0.518125	1e-31	1e-29	178	177
ITK	0.517957	1e-31	1e-29	178	177
EBF1	0.517551	1e-31	1e-29	178	178
NFIL3	0.516608	1.56359e-13	2.25682e-11	178	178
ORC3L	0.516482	1.58875e-13	2.27652e-11	178	178
CLEC1A	0.516268	1e-31	1e-29	178	178
EVI2A	0.516199	1.64627e-13	2.32524e-11	178	178
OGFRL1	0.515887	1e-31	1e-29	178	178
NUP43	0.515014	1e-31	1e-29	178	178
CXCR4	0.514848	1e-31	1e-29	178	178
SH2D1A	0.514388	2.06572e-13	2.89699e-11	178	175
SESN1	0.513995	1e-31	1e-29	178	178
PECAM1	0.513753	1e-31	1e-29	178	178
ITM2A	0.513499	1e-31	1e-29	178	178
CELF2	0.513414	1e-31	1e-29	178	178
ZNF80	0.513263	2.37707e-13	3.31015e-11	178	161
FBXO30	0.513159	2.40787e-13	3.3296e-11	178	178
TIGIT	0.513129	1e-31	1e-29	178	178
ZNF831	0.512446	1e-31	1e-29	178	177
TULP4	0.511635	2.90947e-13	3.96772e-11	178	178
TRAT1	0.51093	3.17467e-13	4.29971e-11	178	175
FOXO3	0.510491	3.35157e-13	4.50843e-11	178	178
ICOS	0.510282	3.43921e-13	4.59507e-11	178	174
BTG1	0.509686	1e-31	1e-29	178	178
CD69	0.509512	1e-31	1e-29	178	178
MICB	0.509508	1e-31	1e-29	178	178
MTO1	0.50949	3.79137e-13	4.99804e-11	178	178
HCLS1	0.506365	5.55735e-13	7.27756e-11	178	178
JAM2	0.506263	1e-31	1e-29	178	178
FOXO3B	0.506078	5.75505e-13	7.48686e-11	178	178
SELL	0.505973	1e-31	1e-29	178	178
SLAMF1	0.505944	1e-31	1e-29	178	177
PTX3	0.505927	1e-31	1e-29	178	177
HAS1	0.505767	5.97634e-13	7.72394e-11	178	174
LPAR1	0.505435	1e-31	1e-29	178	178
PPP3CC	0.505084	1e-31	1e-29	178	178
IL10RA	0.504612	1e-31	1e-29	178	178
SMAP2	0.504503	1e-31	1e-29	178	178
SLC19A2	0.504403	1e-31	1e-29	178	178
LOC339524	0.503659	7.71517e-13	9.90648e-11	178	178
IL3RA	0.503021	8.33126e-13	1.06285e-10	178	178
LYRM2	0.50294	8.41357e-13	1.06322e-10	178	178
RHOQ	0.502912	8.44164e-13	1.06322e-10	178	178
FBLN5	0.502768	8.58884e-13	1.07491e-10	178	178
IL6	0.502656	1e-31	1e-29	178	178
CMAH	0.502188	1e-31	1e-29	178	178
STARD8	0.502141	1e-31	1e-29	178	178
PPP1R16B	0.501552	1e-31	1e-29	178	178
BRP44L	0.500674	1.10406e-12	1.35601e-10	178	178
CCL14	0.500484	1e-31	1e-29	178	177
NFATC1	0.50026	1e-31	1e-29	178	178
CD48	0.500162	1e-31	1e-29	178	178
ARHGAP15	0.500135	1.17751e-12	1.43729e-10	178	178
TAGAP	0.500015	1e-31	1e-29	178	178
MYCT1	0.499888	1e-31	1e-29	178	178
CSF2RB	0.499377	1e-31	1e-29	178	178
C13orf33	0.499206	1.31527e-12	1.5778e-10	178	178
PAPLN	0.499198	1.31656e-12	1.5778e-10	178	178
BCL6B	0.498722	1e-31	1e-29	178	178
CD36	0.498658	1e-31	1e-29	178	178
RHOH	0.498632	1e-31	1e-29	178	178
HOXD1	0.498347	1e-31	1e-29	178	177
RASSF2	0.498145	1e-31	1e-29	178	178
TRIM38	0.497239	1.66066e-12	1.96634e-10	178	178
SLA	0.497106	1.68707e-12	1.98572e-10	178	178
CNKSR3	0.497085	1e-31	1e-29	178	178
P2RY10	0.49626	1e-31	1e-29	178	178
ERG	0.496129	1.89299e-12	2.20188e-10	178	178
PIK3CD	0.496085	1e-31	1e-29	178	178
FAM49A	0.495504	1e-31	1e-29	178	178
LYVE1	0.495173	1e-31	1e-29	178	178
NDUFAF4	0.495009	1e-31	1e-29	178	178
PDE4B	0.494821	1e-31	1e-29	178	178
ELTD1	0.494566	1e-31	1e-29	178	178
CST7	0.493951	1e-31	1e-29	178	178
BCL2	0.493811	1e-31	1e-29	178	178
CD53	0.493708	2.51487e-12	2.82551e-10	178	178
ST6GALNAC3	0.493412	2.60325e-12	2.89195e-10	178	178
PRKCH	0.493349	2.62239e-12	2.89694e-10	178	178
TNFSF8	0.493277	1e-31	1e-29	178	178
LOC401463	0.493271	2.64634e-12	2.90715e-10	178	166
TDRD10	0.493251	1e-31	1e-29	178	178
LY9	0.492787	1e-31	1e-29	178	177
SEMA3G	0.492057	1e-31	1e-29	178	178
ETS1	0.49143	3.27847e-12	3.54254e-10	178	178
CALCRL	0.491391	1e-31	1e-29	178	178
CCNC	0.491223	3.35808e-12	3.60884e-10	178	178
GEM	0.491028	1.11211e-13	1.62895e-11	178	178
PCMT1	0.490908	1.62384e-13	2.31006e-11	178	178
KLRG1	0.490706	2.51404e-13	3.45226e-11	178	178
RHOJ	0.490496	3.4719e-13	4.60761e-11	178	178
RBM16	0.489603	4.04958e-12	4.31986e-10	178	178
STAT4	0.489574	4.06339e-12	4.31986e-10	178	178
PTPRC	0.489134	1.04614e-12	1.29289e-10	178	178
LCP2	0.489081	4.30075e-12	4.49963e-10	178	178
RWDD2A	0.488802	1.23904e-12	1.50312e-10	178	178
FLI1	0.488334	1.5274e-12	1.81944e-10	178	178
RNASE6	0.487978	1.7596e-12	2.05883e-10	178	178
SP140	0.487957	4.89329e-12	4.98762e-10	178	178
CYB5R4	0.4878	4.98243e-12	5.05244e-10	178	178
RNF122	0.487646	1.98735e-12	2.29813e-10	178	178
MAP3K8	0.487197	2.31281e-12	2.64356e-10	178	178
CD28	0.487063	2.41401e-12	2.74337e-10	178	177
SH2B3	0.486987	2.47268e-12	2.79399e-10	178	178
AP1S2	0.486876	2.55854e-12	2.85833e-10	178	178
TTYH2	0.486694	5.65417e-12	5.64674e-10	178	178
PALM2-AKAP2	0.486587	2.78937e-12	3.04734e-10	178	178
SLC9A9	0.486497	5.78337e-12	5.74675e-10	178	178
GIMAP8	0.486423	2.92417e-12	3.17707e-10	178	178
EPB41L2	0.485638	6.37795e-12	6.30588e-10	178	178
ARHGAP9	0.485099	4.12983e-12	4.36702e-10	178	178
ARHGEF6	0.485065	4.16374e-12	4.37946e-10	178	178
C13orf18	0.48484	4.3923e-12	4.57123e-10	178	178
TXLNB	0.484697	4.54031e-12	4.69674e-10	178	177
CCL2	0.484678	4.56041e-12	4.69674e-10	178	178
ADPRH	0.484366	7.36971e-12	7.0742e-10	178	178
AOAH	0.484144	5.14154e-12	5.16085e-10	178	178
ARHGEF15	0.48301	6.51694e-12	6.41124e-10	178	178
WAS	0.482967	6.57253e-12	6.43392e-10	178	178
USP15	0.482717	8.88003e-12	8.24384e-10	178	178
RBP7	0.482567	7.10998e-12	6.92575e-10	178	178
RCSD1	0.482433	7.29623e-12	7.07234e-10	178	178
PALMD	0.482382	7.36801e-12	7.0742e-10	178	178
CHRDL1	0.482358	9.24614e-12	8.50387e-10	178	177
CD8A	0.482346	7.41914e-12	7.08725e-10	178	178
CCDC102B	0.482223	7.59532e-12	7.22067e-10	178	178
GIMAP1	0.482161	9.45331e-12	8.65416e-10	178	178
C1orf162	0.482125	7.737e-12	7.32017e-10	178	178
TERF2IP	0.482099	9.52005e-12	8.67509e-10	178	178
CXCL12	0.482076	7.8085e-12	7.35263e-10	178	178
DOCK2	0.481837	8.16294e-12	7.64995e-10	178	178
PEX3	0.48179	9.85619e-12	8.9402e-10	178	178
EMCN	0.481606	1.00625e-11	9.08563e-10	178	178
MGP	0.481561	8.58773e-12	8.01008e-10	178	178
CD93	0.481504	1.01786e-11	9.10729e-10	178	178
PPM1K	0.481301	8.99983e-12	8.31601e-10	178	178
COL14A1	0.480635	1.01193e-11	9.0954e-10	178	178
BTK	0.47998	1.13133e-11	1.0077e-09	178	178
CYP1B1	0.479735	1.24075e-11	1.10021e-09	178	178
NPR1	0.47922	1.31412e-11	1.15491e-09	178	178
STOM	0.479205	1.28517e-11	1.13451e-09	178	178
CCL19	0.478837	1.37153e-11	1.20003e-09	178	176
IGF1	0.478576	1.42121e-11	1.22981e-09	178	178
DUSP2	0.478548	1.42742e-11	1.22981e-09	178	178
HLA-DOA	0.478459	1.43044e-11	1.22981e-09	178	178
PYHIN1	0.478446	1.45053e-11	1.24168e-09	178	177
CR1	0.478293	1.48572e-11	1.26632e-09	178	178
GLIPR2	0.478175	1.51303e-11	1.28329e-09	178	178
MIR155HG	0.477975	1.5606e-11	1.30759e-09	178	178
PLEKHO2	0.47792	1.51861e-11	1.28329e-09	178	178
GTF3C6	0.477784	1.60719e-11	1.33532e-09	178	178
HSD11B1	0.477711	1.55435e-11	1.30759e-09	178	178
GIMAP7	0.477614	1.6495e-11	1.35905e-09	178	178
APOLD1	0.477439	1.69375e-11	1.38518e-09	178	178
RAMP3	0.47742	1.60522e-11	1.33532e-09	178	178
IL24	0.477336	1.62038e-11	1.34065e-09	178	167
SELP	0.477282	1.73446e-11	1.41141e-09	178	178
MAP3K4	0.476928	1.69522e-11	1.38518e-09	178	178
CLEC4E	0.476775	1.87056e-11	1.49147e-09	178	178
C6orf192	0.476436	1.78985e-11	1.45051e-09	178	178
FAM65B	0.476401	1.97647e-11	1.5509e-09	178	178
NGFR	0.476298	1.81746e-11	1.46687e-09	178	178
GIMAP6	0.476242	1.82881e-11	1.47003e-09	178	178
LDHB	0.476193	1.83872e-11	1.47202e-09	178	178
SASH1	0.475859	1.90775e-11	1.51502e-09	178	178
C1orf38	0.475656	2.20114e-11	1.70688e-09	178	178
HSF5	0.47563	1.95639e-11	1.54253e-09	178	145
TNNT3	0.475623	1.95801e-11	1.54253e-09	178	154
SNAI1	0.475326	2.30692e-11	1.7681e-09	178	178
CLEC4D	0.475164	2.05933e-11	1.60954e-09	178	162
GYPC	0.474935	2.43775e-11	1.8469e-09	178	178
CRY1	0.474892	2.45232e-11	1.85085e-09	178	178
CCL4	0.474878	2.12532e-11	1.65457e-09	178	178
GYPE	0.474315	2.26077e-11	1.74627e-09	178	176
GAB3	0.474037	2.33075e-11	1.77947e-09	178	178
PLEK	0.47372	2.88262e-11	2.1269e-09	178	178
BHMT2	0.473528	2.95844e-11	2.16667e-09	178	178
TRAF3IP3	0.473475	2.47865e-11	1.86044e-09	178	178
BTLA	0.473456	2.48385e-11	1.86044e-09	178	176
HBS1L	0.473299	3.05159e-11	2.22665e-09	178	178
SERPINB9	0.473241	2.54316e-11	1.89767e-09	178	178
RASGRP3	0.473186	3.09818e-11	2.25233e-09	178	178
IL18BP	0.473015	2.60649e-11	1.93659e-09	178	178
EDNRB	0.472986	2.6149e-11	1.93659e-09	178	178
IL18RAP	0.472805	3.25993e-11	2.35263e-09	178	178
SELE	0.471743	3.74854e-11	2.65676e-09	178	178
DCLK1	0.471645	3.79652e-11	2.68116e-09	178	178
IRF4	0.471507	3.86521e-11	2.71995e-09	178	178
CD83	0.471169	4.03767e-11	2.82124e-09	178	178
LGI2	0.470961	3.2599e-11	2.35263e-09	178	178
C14orf139	0.470737	4.26732e-11	2.9712e-09	178	178
TCL1A	0.470637	3.37658e-11	2.41915e-09	178	155
IL1R1	0.470536	3.4139e-11	2.43706e-09	178	178
ADAMTS4	0.470326	4.4959e-11	3.1018e-09	178	178
CNR1	0.470315	4.50196e-11	3.1018e-09	178	178
CSF2RA	0.470281	4.52139e-11	3.10437e-09	178	178
ART4	0.47019	3.5442e-11	2.52097e-09	178	176
ZNF385D	0.470081	4.63701e-11	3.17274e-09	178	178
SCPEP1	0.469966	4.70457e-11	3.19313e-09	178	178
DNAJB4	0.469939	4.72096e-11	3.19313e-09	178	178
IKZF1	0.469815	4.79469e-11	3.22484e-09	178	178
CCR7	0.469702	4.86293e-11	3.24892e-09	178	177
EEF1A1	0.469675	4.87979e-11	3.24892e-09	178	178
PREX1	0.469675	4.87979e-11	3.24892e-09	178	178
FAM78A	0.46946	5.01254e-11	3.30393e-09	178	178
TNIP3	0.469095	3.98938e-11	2.79738e-09	178	172
FAM198A	0.468671	5.52731e-11	3.60716e-09	178	178
CDV3	0.468556	5.60593e-11	3.64643e-09	178	178
HDDC2	0.46814	4.4218e-11	3.06796e-09	178	178
C1R	0.467687	6.23211e-11	3.97832e-09	178	178
NFAM1	0.467626	6.27886e-11	3.97943e-09	178	178
CD300LB	0.467566	6.32428e-11	3.99541e-09	178	178
RCAN1	0.467526	4.72304e-11	3.19313e-09	178	178
SASH3	0.46751	4.73139e-11	3.19313e-09	178	178
DARC	0.467385	6.46395e-11	4.07064e-09	178	178
C9orf21	0.466982	5.00687e-11	3.30393e-09	178	178
ARHGAP25	0.466981	6.78598e-11	4.25398e-09	178	178
C1S	0.466966	6.79811e-11	4.25398e-09	178	178
CRTAM	0.466775	6.95576e-11	4.3117e-09	178	178
GZMK	0.466621	7.08419e-11	4.36395e-09	178	178
GGTA1	0.466615	5.20759e-11	3.4211e-09	178	178
BACH2	0.466087	5.51053e-11	3.60716e-09	178	178
FZD4	0.466019	7.60951e-11	4.65853e-09	178	178
ICAM1	0.465766	7.84051e-11	4.77041e-09	178	178
CSF3	0.465542	5.84035e-11	3.78646e-09	178	155
TRAF1	0.465217	8.36281e-11	5.02633e-09	178	178
S1PR3	0.465159	6.08381e-11	3.93141e-09	178	178
CCR4	0.465097	6.12407e-11	3.94235e-09	178	171
ST8SIA4	0.465072	6.1406e-11	3.94235e-09	178	178
TAB2	0.464911	6.24653e-11	3.97832e-09	178	178
SYTL3	0.464895	6.25699e-11	3.97832e-09	178	178
ITPRIPL1	0.46474	8.84115e-11	5.29436e-09	178	177
WDFY4	0.464685	8.89823e-11	5.29436e-09	178	178
GMFG	0.464668	8.91585e-11	5.29436e-09	178	178
GFPT2	0.464274	9.33227e-11	5.50027e-09	178	178
IPCEF1	0.464262	9.34606e-11	5.50027e-09	178	178
STAB1	0.464024	6.86428e-11	4.27212e-09	178	178
KIAA0748	0.464023	9.60688e-11	5.62859e-09	178	177
GRASP	0.464011	9.62103e-11	5.62859e-09	178	178
MS4A6A	0.463864	9.78516e-11	5.70772e-09	178	178
NLRP3	0.463787	9.87178e-11	5.72447e-09	178	178
CD79B	0.463744	7.07109e-11	4.36395e-09	178	178
TRAF3IP2	0.463565	7.20634e-11	4.42541e-09	178	178
SIRPG	0.463138	1.06338e-10	6.09808e-09	178	178
PDE6G	0.463051	1.07401e-10	6.13801e-09	178	178
F2RL3	0.463013	1.07871e-10	6.1471e-09	178	178
VTA1	0.462701	7.89601e-11	4.78944e-09	178	178
WIPF1	0.462616	7.96755e-11	4.81805e-09	178	178
PTPN7	0.462244	1.17697e-10	6.66859e-09	178	178
LEP	0.462181	8.3423e-11	5.02633e-09	178	157
RBP5	0.461605	8.86386e-11	5.29436e-09	178	178
EBF3	0.461493	1.2808e-10	7.15383e-09	178	178
CD37	0.461476	1.28325e-10	7.15383e-09	178	178
CD300LG	0.460493	9.96347e-11	5.76075e-09	178	147
PDCD1	0.460225	1.02468e-10	5.9073e-09	178	178
ECSCR	0.459902	1.5288e-10	8.42073e-09	178	178
YAF2	0.459867	1.06394e-10	6.09808e-09	178	178
C7	0.459532	1.59243e-10	8.74684e-09	178	178
EVI2B	0.459351	1.62438e-10	8.87307e-09	178	178
CRYAB	0.459149	1.66079e-10	9.04695e-09	178	178
TM6SF1	0.458981	1.16721e-10	6.63228e-09	178	178
RPS12	0.458651	1.75367e-10	9.50059e-09	178	178
SH3BP5	0.458204	1.84106e-10	9.94678e-09	178	178
GNG11	0.458163	1.27115e-10	7.15383e-09	178	178
FAM180B	0.458065	1.28409e-10	7.15383e-09	178	156
CXCL13	0.458064	1.28432e-10	7.15383e-09	178	176
CD2	0.457372	2.01452e-10	1.07954e-08	178	178
NUP153	0.457236	2.0443e-10	1.09254e-08	178	178
CD1D	0.457027	2.09069e-10	1.11432e-08	178	178
CD247	0.456812	2.13952e-10	1.1312e-08	178	178
PLA2G2D	0.456801	1.46439e-10	8.13393e-09	178	175
RASGRP2	0.456753	2.15324e-10	1.13446e-08	178	178
PPAP2B	0.456716	1.47735e-10	8.18295e-09	178	178
CCL5	0.456659	2.17497e-10	1.13906e-08	178	178
DOCK10	0.456582	2.19289e-10	1.14412e-08	178	178
CD96	0.456478	2.21751e-10	1.15392e-08	178	178
SEC63	0.456469	1.51562e-10	8.37147e-09	178	178
MAP4K1	0.456084	2.31277e-10	1.19096e-08	178	178
TEK	0.455959	2.34394e-10	1.20387e-08	178	178
CFP	0.45591	2.3562e-10	1.20703e-08	178	178
TUBE1	0.455878	1.6111e-10	8.82492e-09	178	178
SRPX	0.455582	2.43979e-10	1.24663e-08	178	178
TLL1	0.455484	2.46529e-10	1.25467e-08	178	178
CD3D	0.45545	1.68406e-10	9.14853e-09	178	178
EID3	0.455393	2.48935e-10	1.26216e-08	178	178
C17orf87	0.455212	2.53754e-10	1.27636e-08	178	178
MEF2C	0.454299	2.79427e-10	1.38829e-08	178	178
SDPR	0.454112	1.93278e-10	1.04138e-08	178	178
SHROOM4	0.453999	2.88378e-10	1.4256e-08	178	178
ANKRD55	0.453949	1.96551e-10	1.05614e-08	178	165
PLAGL1	0.453729	2.96668e-10	1.46292e-08	178	178
ELOVL5	0.45314	2.1356e-10	1.1312e-08	178	178
FIG4	0.453067	3.17913e-10	1.54079e-08	178	178
KCNS2	0.453042	2.15717e-10	1.13446e-08	178	170
SIT1	0.453005	3.19964e-10	1.54316e-08	178	178
ADORA2A	0.45295	2.17743e-10	1.13906e-08	178	178
CD3E	0.452857	3.24967e-10	1.56348e-08	178	178
CXCR6	0.452723	2.22871e-10	1.15671e-08	178	178
HSPB8	0.452567	2.26465e-10	1.17228e-08	178	178
C1orf54	0.452501	2.27979e-10	1.17704e-08	178	178
ANKRD13A	0.452365	3.42e-10	1.62565e-08	178	178
CD27	0.452197	3.48013e-10	1.64632e-08	178	178
HCST	0.452018	3.54516e-10	1.67308e-08	178	178
RASSF4	0.45182	3.61847e-10	1.70361e-08	178	178
SOCS2	0.451608	3.69888e-10	1.73321e-08	178	178
PIP4K2A	0.451508	2.52318e-10	1.27417e-08	178	178
PRPF4B	0.451497	2.52592e-10	1.27417e-08	178	178
BIN2	0.45143	2.54317e-10	1.27636e-08	178	178
PGM3	0.451278	3.82682e-10	1.78563e-08	178	178
CXorf21	0.451025	2.65033e-10	1.32678e-08	178	178
FAM159A	0.450617	2.76263e-10	1.37602e-08	178	175
HMOX1	0.450339	4.21384e-10	1.92881e-08	178	178
LOC100134259	0.450241	2.87025e-10	1.42246e-08	178	178
HLA-DPB1	0.450199	4.27482e-10	1.9522e-08	178	178
KLRK1	0.449895	4.40979e-10	2.00458e-08	178	178
SWAP70	0.449859	2.98363e-10	1.46762e-08	178	178
HSPB6	0.449775	4.46373e-10	2.01958e-08	178	178
SOCS3	0.449754	4.47342e-10	2.01958e-08	178	178
MBNL1	0.449654	3.04629e-10	1.49472e-08	178	178
KLRB1	0.44956	3.07539e-10	1.50155e-08	178	178
CD38	0.449501	4.59034e-10	2.06764e-08	178	177
PSMB1	0.44939	3.12886e-10	1.52015e-08	178	178
CYSLTR1	0.449326	4.67256e-10	2.09989e-08	178	177
HLA-DMB	0.449071	4.79539e-10	2.1502e-08	178	178
AKNA	0.448947	3.27211e-10	1.57045e-08	178	178
IL7R	0.448831	3.31068e-10	1.58512e-08	178	177
ACAP1	0.448695	3.35654e-10	1.60319e-08	178	178
RAB8B	0.448586	5.03715e-10	2.24335e-08	178	178
CD8B	0.448565	3.40082e-10	1.62043e-08	178	178
CNN3	0.448554	5.05345e-10	2.24555e-08	178	178
ITGA4	0.448448	5.10814e-10	2.26476e-08	178	178
CD34	0.448363	3.47091e-10	1.64589e-08	178	178
SERPINF1	0.448001	5.34398e-10	2.35349e-08	178	178
PRKD3	0.447914	5.39121e-10	2.36902e-08	178	178
SGK1	0.447905	3.63473e-10	1.7072e-08	178	178
CD86	0.447389	3.82881e-10	1.78563e-08	178	178
GVIN1	0.447373	5.69264e-10	2.47943e-08	178	178
KMO	0.447126	5.83551e-10	2.53051e-08	178	178
LRRC33	0.447014	5.90191e-10	2.55371e-08	178	178
RNF138	0.44683	4.04992e-10	1.87333e-08	178	178
HLA-DOB	0.446806	4.05945e-10	1.87333e-08	178	178
OGN	0.446795	4.06422e-10	1.87333e-08	178	176
ATP8B4	0.446571	6.16943e-10	2.6577e-08	178	178
LY86	0.44655	6.18257e-10	2.6577e-08	178	178
FCRLA	0.446451	4.20697e-10	1.92881e-08	178	169
C3	0.446109	6.46068e-10	2.76523e-08	178	178
PLDN	0.445988	4.40642e-10	2.00458e-08	178	178
KIAA1586	0.445947	4.42465e-10	2.00672e-08	178	178
ARMC2	0.445418	6.92126e-10	2.94959e-08	178	178
ABL2	0.445184	7.08405e-10	3.00601e-08	178	178
DAZL	0.445106	4.81287e-10	2.15316e-08	178	120
FGR	0.444977	4.8748e-10	2.17595e-08	178	178
FPR1	0.444716	7.42053e-10	3.12865e-08	178	178
LILRA5	0.444505	7.57682e-10	3.18098e-08	178	178
BNIP2	0.444428	5.14947e-10	2.27798e-08	178	178
CCR6	0.444333	5.19838e-10	2.29448e-08	178	178
NLRC3	0.444113	7.87561e-10	3.27858e-08	178	178
PRKCB	0.443831	5.4647e-10	2.39068e-08	178	178
SCML4	0.443454	5.67305e-10	2.47636e-08	178	178
SH2D3C	0.443321	5.74831e-10	2.49818e-08	178	178
PCDH9	0.443094	8.7066e-10	3.56448e-08	178	178
FBXO5	0.442913	5.98602e-10	2.58444e-08	178	178
KPNA5	0.442847	8.91997e-10	3.62184e-08	178	178
CHSY1	0.442437	9.286e-10	3.76273e-08	178	178
KIAA0922	0.442311	9.4007e-10	3.79366e-08	178	178
MEFV	0.442155	6.45232e-10	2.76523e-08	178	176
RASAL3	0.44146	1.02145e-09	4.05587e-08	178	178
CCR5	0.441451	6.91696e-10	2.94959e-08	178	178
NCKAP1L	0.441388	1.02867e-09	4.07634e-08	178	178
PRCD	0.441234	7.06676e-10	3.00512e-08	178	178
BTN3A3	0.440895	7.30629e-10	3.08706e-08	178	178
C13orf15	0.440605	7.51817e-10	3.16307e-08	178	178
CRISPLD2	0.440426	1.12934e-09	4.39597e-08	178	178
NAP1L1	0.440378	7.6876e-10	3.22065e-08	178	178
KSR1	0.440318	7.73338e-10	3.23046e-08	178	178
IDO2	0.440304	7.7437e-10	3.23046e-08	178	161
TAL1	0.44017	1.15759e-09	4.4795e-08	178	178
DOPEY1	0.440087	7.91098e-10	3.28638e-08	178	178
SHISA3	0.439779	8.1534e-10	3.37998e-08	178	178
CD3G	0.439739	8.18524e-10	3.38609e-08	178	175
SLITRK2	0.439679	8.2338e-10	3.39906e-08	178	174
C6orf211	0.439642	8.26391e-10	3.40439e-08	178	178
DDX50	0.439583	8.31186e-10	3.41702e-08	178	178
LILRB2	0.43953	1.23146e-09	4.73752e-08	178	178
HLA-DRA	0.439523	8.36084e-10	3.43002e-08	178	178
KLRD1	0.439394	1.24773e-09	4.78151e-08	178	177
PARVG	0.43926	1.26395e-09	4.83386e-08	178	178
CYYR1	0.439241	1.26628e-09	4.83386e-08	178	178
DPPA4	0.439065	8.74478e-10	3.57271e-08	178	124
RAMP2	0.439027	8.7771e-10	3.57852e-08	178	178
LOXHD1	0.438991	8.8078e-10	3.58365e-08	178	172
LIMD2	0.438758	1.3265e-09	5.04048e-08	178	178
MRPL18	0.438613	1.34506e-09	5.07995e-08	178	178
SLIT3	0.438604	1.34616e-09	5.07995e-08	178	178
IL33	0.438379	1.37561e-09	5.17136e-08	178	178
CD52	0.438339	9.3881e-10	3.79366e-08	178	178
S1PR2	0.438056	9.65084e-10	3.88667e-08	178	178
PI16	0.437822	9.87324e-10	3.96816e-08	178	175
SNX20	0.43779	9.90468e-10	3.97272e-08	178	178
EMR2	0.437789	1.4555e-09	5.42457e-08	178	178
RASL12	0.437781	1.45668e-09	5.42457e-08	178	178
TIE1	0.437769	9.92502e-10	3.97282e-08	178	178
C6orf72	0.43764	1.00501e-09	4.01476e-08	178	178
TNFRSF1B	0.437583	1.01059e-09	4.02892e-08	178	178
CD4	0.437358	1.51683e-09	5.60631e-08	178	178
FCRL3	0.437257	1.0432e-09	4.11741e-08	178	172
FOLR2	0.437072	1.55865e-09	5.75014e-08	178	178
FAM107A	0.437049	1.06452e-09	4.19318e-08	178	178
CCDC80	0.437006	1.56848e-09	5.77563e-08	178	178
DPEP2	0.43692	1.07792e-09	4.22914e-08	178	178
LDB2	0.436919	1.58157e-09	5.81301e-08	178	178
CDKAL1	0.436866	1.08362e-09	4.23777e-08	178	178
SAMD3	0.436859	1.08441e-09	4.23777e-08	178	178
GNGT2	0.436716	1.09954e-09	4.2884e-08	178	178
FGF7	0.436285	1.67991e-09	6.14021e-08	178	178
SPRY1	0.436278	1.14733e-09	4.45724e-08	178	178
PLVAP	0.436238	1.6874e-09	6.15619e-08	178	178
TBX21	0.436218	1.15398e-09	4.47428e-08	178	178
LIPG	0.436213	1.69149e-09	6.15978e-08	178	178
ITGAL	0.436091	1.71108e-09	6.21966e-08	178	178
ABI3BP	0.435887	1.74456e-09	6.31814e-08	178	178
ARHGAP17	0.435836	1.75303e-09	6.32563e-08	178	178
MSL3	0.43557	1.22884e-09	4.73667e-08	178	178
CXorf36	0.435536	1.80358e-09	6.44917e-08	178	178
C9orf47	0.435428	1.24582e-09	4.78151e-08	178	174
NFKBIA	0.435036	1.29387e-09	4.92967e-08	178	178
LACE1	0.434766	1.32805e-09	5.04048e-08	178	178
MARCKS	0.434764	1.94017e-09	6.87545e-08	178	178
DYRK3	0.434643	1.34399e-09	5.07995e-08	178	178
LAPTM5	0.434495	1.36331e-09	5.13486e-08	178	178
ANGPTL1	0.434112	1.41457e-09	5.29769e-08	178	178
CLEC10A	0.433662	1.47717e-09	5.4905e-08	178	178
BCLAF1	0.433426	1.51113e-09	5.5957e-08	178	178
SHE	0.433195	2.24848e-09	7.85539e-08	178	178
ARHGAP30	0.432825	1.60075e-09	5.87258e-08	178	178
C3orf59	0.432657	1.62676e-09	5.95696e-08	178	178
BTN2A1	0.432629	2.37084e-09	8.25368e-08	178	178
RAB33A	0.431898	1.74946e-09	6.32428e-08	178	178
ARID5A	0.431833	1.76039e-09	6.3406e-08	178	178
ADH1B	0.431796	1.76667e-09	6.35165e-08	178	176
JAK3	0.431758	1.77297e-09	6.35637e-08	178	178
FAM18A	0.43175	1.77441e-09	6.35637e-08	178	178
ABI3	0.431427	2.65216e-09	9.13657e-08	178	178
APLNR	0.431395	2.66005e-09	9.14277e-08	178	178
ZC3H12D	0.431383	2.66321e-09	9.14277e-08	178	178
BEST1	0.431355	1.84259e-09	6.56494e-08	178	178
CD180	0.431049	2.74722e-09	9.36293e-08	178	178
GOPC	0.43098	1.90981e-09	6.78001e-08	178	178
ADAMTS9	0.430904	2.78438e-09	9.46019e-08	178	178
SPARCL1	0.4307	2.83767e-09	9.57543e-08	178	178
CCDC69	0.430277	2.0419e-09	7.21594e-08	178	178
CD200	0.430269	2.04356e-09	7.21594e-08	178	178
ZAP70	0.430217	2.96757e-09	9.97705e-08	178	178
SCARA5	0.430075	2.08168e-09	7.33746e-08	178	172
GPX3	0.429959	3.03912e-09	1.01342e-07	178	178
AZI2	0.429831	2.13046e-09	7.49604e-08	178	178
LTA	0.42978	3.08976e-09	1.02707e-07	178	178
SNX9	0.429721	3.10682e-09	1.02905e-07	178	178
THEMIS	0.429685	3.11722e-09	1.03077e-07	178	177
RGS18	0.429625	3.13443e-09	1.03473e-07	178	177
NR4A3	0.429553	3.15544e-09	1.03993e-07	178	178
LHX6	0.429435	2.21208e-09	7.75561e-08	178	178
PATL2	0.429399	2.21963e-09	7.76832e-08	178	176
ABCA8	0.42917	3.26894e-09	1.07554e-07	178	178
TWIST2	0.429006	3.31868e-09	1.08469e-07	178	177
MPZ	0.428938	3.33956e-09	1.08971e-07	178	178
PLIN2	0.428778	3.389e-09	1.10402e-07	178	178
CD200R1	0.428665	3.42435e-09	1.11188e-07	178	177
DOCK11	0.428525	3.46888e-09	1.12264e-07	178	178
TFEC	0.42846	2.426e-09	8.43087e-08	178	178
GAPT	0.428214	3.56935e-09	1.14952e-07	178	178
LHFP	0.428093	3.60932e-09	1.1605e-07	178	178
SIRT1	0.428036	2.52525e-09	8.72976e-08	178	178
LCN10	0.427848	3.69128e-09	1.18493e-07	178	177
SFRP4	0.427644	3.76106e-09	1.20342e-07	178	178
PLEKHG1	0.427412	2.67829e-09	9.17861e-08	178	178
CHRDL2	0.427338	2.69718e-09	9.22733e-08	178	174
GRAP2	0.427162	2.74213e-09	9.36293e-08	178	178
ACVRL1	0.427091	3.95645e-09	1.26333e-07	178	178
PDE2A	0.426872	2.81813e-09	9.54207e-08	178	178
STK17A	0.426798	2.83766e-09	9.57543e-08	178	178
CDH5	0.426361	4.22913e-09	1.33803e-07	178	178
MPEG1	0.426307	2.97182e-09	9.97705e-08	178	178
CCR2	0.426267	4.26539e-09	1.34734e-07	178	178
ASPA	0.426255	2.98641e-09	1.0009e-07	178	177
PTGDR	0.426228	2.99381e-09	1.00169e-07	178	176
MS4A4A	0.42618	4.29944e-09	1.35593e-07	178	178
AG2	0.426095	4.33291e-09	1.36431e-07	178	178
TNFRSF9	0.426083	3.03492e-09	1.01342e-07	178	175
MAP3K3	0.42591	4.40657e-09	1.3831e-07	178	178
NRN1	0.42589	3.09044e-09	1.02707e-07	178	178
AMICA1	0.425837	3.10583e-09	1.02905e-07	178	178
MEI1	0.425674	4.5023e-09	1.40645e-07	178	178
MS4A7	0.425567	4.54607e-09	1.41343e-07	178	178
CHI3L2	0.425342	4.64021e-09	1.43817e-07	178	177
HDC	0.425231	4.68708e-09	1.44816e-07	178	178
CORO1A	0.425178	4.70977e-09	1.45064e-07	178	178
XPNPEP2	0.425168	3.30673e-09	1.08411e-07	178	173
EFEMP1	0.425153	3.31142e-09	1.08411e-07	178	178
BAG2	0.424957	4.8053e-09	1.46862e-07	178	178
CARD8	0.42492	4.82109e-09	1.47118e-07	178	178
LRRC25	0.424829	4.86126e-09	1.47887e-07	178	178
LAX1	0.424759	4.8923e-09	1.48603e-07	178	178
SYPL2	0.424717	3.44891e-09	1.11801e-07	178	178
PLCL1	0.424569	4.97697e-09	1.50943e-07	178	178
PTGDS	0.424508	5.00486e-09	1.51556e-07	178	178
SFRS18	0.424413	3.54831e-09	1.14511e-07	178	178
TNXB	0.424159	5.16543e-09	1.55703e-07	178	178
AIF1	0.42391	5.28298e-09	1.59004e-07	178	178
HMGN4	0.423812	5.3299e-09	1.60172e-07	178	178
SLA2	0.423748	5.36072e-09	1.60854e-07	178	178
EPM2A	0.423676	5.39585e-09	1.61663e-07	178	178
PYGM	0.423573	5.44581e-09	1.62667e-07	178	178
IKZF3	0.423232	3.96108e-09	1.26333e-07	178	175
MRAS	0.423123	4.00141e-09	1.27414e-07	178	178
CH25H	0.422829	5.82383e-09	1.72396e-07	178	178
STAP1	0.42276	4.13858e-09	1.3157e-07	178	174
PLEKHO1	0.422692	4.16487e-09	1.32193e-07	178	178
MYLIP	0.42265	4.18085e-09	1.32487e-07	178	178
GAS7	0.422635	5.92616e-09	1.74641e-07	178	178
ZNF208	0.422493	6.0026e-09	1.7663e-07	178	177
GFRA1	0.42245	6.0256e-09	1.76991e-07	178	178
CPVL	0.42232	6.09628e-09	1.78589e-07	178	178
LOC399959	0.422125	4.38972e-09	1.38001e-07	178	178
PRF1	0.42205	6.24598e-09	1.82165e-07	178	178
CD5	0.422038	4.4249e-09	1.38666e-07	178	178
POM121L9P	0.421797	4.52485e-09	1.41127e-07	178	178
PLAC9	0.421754	4.5428e-09	1.41343e-07	178	178
LRRC8C	0.421652	6.47285e-09	1.87675e-07	178	178
EBI3	0.421624	6.48891e-09	1.87865e-07	178	178
RFTN1	0.421497	6.56354e-09	1.89344e-07	178	178
NAP1L5	0.421484	4.65767e-09	1.44133e-07	178	178
TSPYL1	0.421369	4.7075e-09	1.45064e-07	178	178
GPR18	0.421272	4.7498e-09	1.46e-07	178	176
GIT2	0.421261	4.75494e-09	1.46e-07	178	178
MYO1F	0.421226	4.77038e-09	1.46247e-07	178	178
FMNL3	0.421174	4.79331e-09	1.46723e-07	178	178
SLC17A7	0.421146	6.77305e-09	1.93821e-07	178	177
MERTK	0.421103	6.79887e-09	1.94279e-07	178	178
FUT7	0.420814	6.97701e-09	1.98246e-07	178	178
GJA4	0.420712	7.04094e-09	1.99467e-07	178	178
CSF1	0.42069	7.05434e-09	1.9956e-07	178	178
DNASE1L3	0.420583	5.06184e-09	1.53047e-07	178	174
FGFR1OP	0.42051	5.09604e-09	1.53846e-07	178	178
FAM124A	0.42016	7.39574e-09	2.07437e-07	178	178
RAB32	0.420018	7.49028e-09	2.09792e-07	178	178
TRMT11	0.419799	5.44066e-09	1.62667e-07	178	178
SNX10	0.419524	7.82668e-09	2.18904e-07	178	178
LGALS12	0.419393	5.64756e-09	1.6768e-07	178	169
GZMB	0.419356	7.9445e-09	2.20973e-07	178	178
SLAMF6	0.419339	7.95653e-09	2.20973e-07	178	178
GJD3	0.419263	8.01086e-09	2.22169e-07	178	178
ZNF154	0.419198	5.74949e-09	1.7045e-07	178	178
CEACAM4	0.418828	8.32554e-09	2.29289e-07	178	177
TARP	0.418673	6.03278e-09	1.76991e-07	178	174
C2orf85	0.418541	6.10612e-09	1.78613e-07	178	132
CD302	0.418535	8.54511e-09	2.34356e-07	178	178
ITGAD	0.418408	6.18097e-09	1.80535e-07	178	160
NTRK3	0.41826	8.75537e-09	2.38038e-07	178	178
ANKDD1A	0.41815	6.3285e-09	1.843e-07	178	178
BATF3	0.418145	8.84485e-09	2.39259e-07	178	178
WT1	0.418115	6.34876e-09	1.84618e-07	178	170
C21orf91	0.418026	8.93858e-09	2.41464e-07	178	178
ADARB1	0.417913	9.02816e-09	2.43551e-07	178	178
RMND1	0.417787	6.54211e-09	1.89128e-07	178	178
FCN3	0.417667	9.22724e-09	2.48582e-07	178	178
CAPN11	0.417545	6.68807e-09	1.92503e-07	178	175
FMO1	0.417431	6.75845e-09	1.93821e-07	178	176
EOMES	0.417412	6.76969e-09	1.93821e-07	178	174
CD300A	0.417181	6.91417e-09	1.97288e-07	178	178
SIGLEC10	0.41715	9.65804e-09	2.57383e-07	178	178
PDE7B	0.417125	6.94926e-09	1.98004e-07	178	178
PKHD1L1	0.41708	6.9778e-09	1.98246e-07	178	154
HLA-DPA1	0.416989	7.03603e-09	1.99467e-07	178	178
CD22	0.416899	9.87414e-09	2.61731e-07	178	178
KIAA1274	0.41683	9.93353e-09	2.62953e-07	178	178
PDE1A	0.416751	7.19039e-09	2.03118e-07	178	178
ANK2	0.416726	1.00252e-08	2.64669e-07	178	178
MDGA1	0.41655	7.32317e-09	2.05986e-07	178	178
GNA13	0.416533	1.01975e-08	2.68144e-07	178	178
LOC100302650	0.416394	1.03223e-08	2.70706e-07	178	178
C2orf58	0.416107	1.05862e-08	2.7726e-07	178	178
REV3L	0.416022	1.06656e-08	2.78436e-07	178	178
LIN7A	0.415969	1.07156e-08	2.7917e-07	178	178
ABCA9	0.415752	1.09217e-08	2.83683e-07	178	178
GLIPR1	0.415741	1.09319e-08	2.83683e-07	178	178
FIGF	0.415646	7.94962e-09	2.20973e-07	178	175
NCF1	0.415579	1.1088e-08	2.87359e-07	178	178
APBB1IP	0.415428	1.12359e-08	2.89671e-07	178	178
FAIM3	0.415369	1.12947e-08	2.90053e-07	178	178
CUBN	0.415351	8.16536e-09	2.25505e-07	178	178
FAM126A	0.415096	1.15673e-08	2.95902e-07	178	178
SNX14	0.414998	1.16668e-08	2.98062e-07	178	178
CNRIP1	0.414814	8.57217e-09	2.34773e-07	178	178
HACE1	0.414713	8.65088e-09	2.3657e-07	178	178
ELL2	0.414699	8.66171e-09	2.3657e-07	178	178
CDK19	0.414663	8.68991e-09	2.36737e-07	178	178
GPR65	0.41466	8.69176e-09	2.36737e-07	178	178
CRHBP	0.414569	8.7636e-09	2.38038e-07	178	171
LOC338758	0.414508	8.81228e-09	2.39031e-07	178	178
ATP11C	0.41449	8.82669e-09	2.39094e-07	178	178
PTGER3	0.414145	1.257e-08	3.19484e-07	178	178
P2RX5	0.413888	9.31975e-09	2.50392e-07	178	178
RGL4	0.413741	1.3021e-08	3.29016e-07	178	177
ABCD2	0.413738	9.44647e-09	2.53133e-07	178	176
PKNOX1	0.413737	9.44737e-09	2.53133e-07	178	178
ZBTB32	0.413734	1.30282e-08	3.29016e-07	178	177
FNBP1	0.413686	9.49114e-09	2.53962e-07	178	178
KIAA1755	0.413645	1.313e-08	3.31111e-07	178	178
DENND5A	0.413632	1.31446e-08	3.31111e-07	178	178
NIN	0.413521	9.63321e-09	2.57383e-07	178	178
KIAA0125	0.413474	9.67376e-09	2.57455e-07	178	170
CDC37L1	0.413117	9.99018e-09	2.64099e-07	178	178
MAP1LC3C	0.412999	1.00967e-08	2.66203e-07	178	169
GPR4	0.412898	1.01888e-08	2.68144e-07	178	178
TSPAN11	0.412413	1.46141e-08	3.63954e-07	178	178
GPC3	0.412381	1.46546e-08	3.64046e-07	178	178
GRRP1	0.412198	1.0849e-08	2.82273e-07	178	178
PCBP3	0.412194	1.48945e-08	3.67694e-07	178	178
CD226	0.412111	1.5002e-08	3.69618e-07	178	177
FLT3	0.411908	1.11355e-08	2.88039e-07	178	175
PMP22	0.4119	1.11434e-08	2.88039e-07	178	178
ANKRD6	0.411865	1.11777e-08	2.88547e-07	178	178
CMKLR1	0.411789	1.12546e-08	2.89777e-07	178	178
CD209	0.411781	1.54366e-08	3.78714e-07	178	178
DNAJC5B	0.411621	1.14253e-08	2.92647e-07	178	176
PAIP2	0.411356	1.60154e-08	3.91434e-07	178	178
FAM129C	0.411023	1.20528e-08	3.07525e-07	178	167
SLFN11	0.4108	1.6802e-08	4.05175e-07	178	178
TRPM6	0.410667	1.24418e-08	3.17041e-07	178	175
MOXD1	0.410018	1.31823e-08	3.31636e-07	178	178
LCP1	0.409638	1.85696e-08	4.41871e-07	178	178
ABCA6	0.409609	1.86172e-08	4.42471e-07	178	178
PODN	0.409509	1.87778e-08	4.45752e-07	178	178
SAMHD1	0.409499	1.38054e-08	3.46432e-07	178	178
RC3H1	0.409474	1.38368e-08	3.46661e-07	178	178
ODC1	0.409463	1.38496e-08	3.46661e-07	178	178
ARID1B	0.409309	1.9103e-08	4.52387e-07	178	178
LAIR1	0.409287	1.9138e-08	4.52672e-07	178	178
RGS2	0.409161	1.42267e-08	3.552e-07	178	178
PI15	0.409123	1.94089e-08	4.57606e-07	178	178
CYBB	0.409119	1.9416e-08	4.57606e-07	178	178
FCER2	0.409112	1.42892e-08	3.56311e-07	178	163
MMP25	0.408844	1.46326e-08	3.63957e-07	178	178
WDR37	0.40881	1.46766e-08	3.64134e-07	178	178
ATG4C	0.408747	1.47585e-08	3.65708e-07	178	178
USP45	0.408665	1.48664e-08	3.67694e-07	178	178
RNF138P1	0.408644	1.48942e-08	3.67694e-07	178	177
LOC100190938	0.408626	2.02551e-08	4.7395e-07	178	178
C12orf24	0.408613	2.02772e-08	4.7395e-07	178	178
C6orf35	0.408557	1.50098e-08	3.69618e-07	178	178
FOXN3	0.408404	1.52149e-08	3.73738e-07	178	178
CHL1	0.408198	2.10101e-08	4.89345e-07	178	177
2020-03-01	0.408057	2.12639e-08	4.93957e-07	178	178
CLEC2L	0.408057	1.56892e-08	3.84435e-07	178	171
JARID2	0.40789	1.59228e-08	3.89674e-07	178	178
CD19	0.407811	1.60343e-08	3.91434e-07	178	165
CLECL1	0.407649	1.62653e-08	3.9561e-07	178	174
TXNDC3	0.40757	1.63797e-08	3.97902e-07	178	166
CASS4	0.407517	1.64557e-08	3.99076e-07	178	177
CLEC4C	0.407508	1.64684e-08	3.99076e-07	178	83
ELMO1	0.407381	2.25284e-08	5.1981e-07	178	178
RSPO3	0.407349	2.25898e-08	5.20619e-07	178	178
TNFRSF8	0.407291	2.27008e-08	5.22567e-07	178	178
CORO2B	0.407286	1.67946e-08	4.05175e-07	178	178
ACSM5	0.407243	1.68596e-08	4.06068e-07	178	174
CDK17	0.407041	1.71626e-08	4.12864e-07	178	178
C6orf70	0.406747	1.76123e-08	4.23165e-07	178	178
TKTL1	0.406731	1.76373e-08	4.23254e-07	178	151
CCDC3	0.406649	2.39777e-08	5.48767e-07	178	178
TMEM119	0.406545	2.41913e-08	5.53015e-07	178	178
HAVCR2	0.406514	1.79777e-08	4.30376e-07	178	178
ZNF101	0.406498	2.42878e-08	5.5458e-07	178	178
C10orf128	0.406467	1.80522e-08	4.31638e-07	178	175
FCGR2B	0.406313	1.82982e-08	4.36992e-07	178	177
CD7	0.406189	1.84983e-08	4.40705e-07	178	178
IL16	0.406042	2.52458e-08	5.7249e-07	178	178
KEL	0.4059	1.8975e-08	4.49895e-07	178	173
DCUN1D3	0.405706	1.93002e-08	4.55964e-07	178	178
CLEC9A	0.40561	1.94644e-08	4.58202e-07	178	168
FCAR	0.405581	1.95132e-08	4.58804e-07	178	155
RASIP1	0.405421	1.97892e-08	4.6474e-07	178	178
LSP1	0.405381	2.67032e-08	6.03462e-07	178	178
DHH	0.405125	2.72869e-08	6.13846e-07	178	177
LRRK2	0.405057	2.74446e-08	6.15992e-07	178	178
KCNJ8	0.404891	2.07296e-08	4.83952e-07	178	178
TRDMT1	0.404774	2.81094e-08	6.29486e-07	178	178
ZNF542	0.40471	2.82615e-08	6.32176e-07	178	178
HYMAI	0.404625	2.12192e-08	4.93634e-07	178	172
LMO2	0.404544	2.86607e-08	6.38936e-07	178	178
TMEM150C	0.404487	2.88001e-08	6.406e-07	178	178
A2M	0.404461	2.88623e-08	6.41262e-07	178	178
DTX1	0.404172	2.95761e-08	6.5418e-07	178	178
LOC100233209	0.404157	2.96133e-08	6.54271e-07	178	178
ATP8B2	0.404132	2.96771e-08	6.5495e-07	178	178
FCRL5	0.403773	2.2858e-08	5.25575e-07	178	174
GALNTL1	0.403683	3.08219e-08	6.74196e-07	178	178
MCM9	0.403645	2.31153e-08	5.30873e-07	178	178
FABP4	0.403627	3.09659e-08	6.7585e-07	178	178
BNC1	0.403612	2.31812e-08	5.31769e-07	178	158
CILP	0.403212	3.20665e-08	6.95265e-07	178	178
SIGLEC14	0.402963	2.45294e-08	5.58599e-07	178	166
SYNM	0.402954	2.45485e-08	5.58599e-07	178	178
MS4A1	0.402697	2.51038e-08	5.70578e-07	178	174
KLF9	0.402678	3.35385e-08	7.25591e-07	178	178
SLC10A6	0.402655	2.51955e-08	5.72004e-07	178	174
CD79A	0.402197	3.49193e-08	7.53814e-07	178	178
INPP5B	0.402059	3.53264e-08	7.61772e-07	178	178
FGL2	0.401968	3.55983e-08	7.65963e-07	178	178
CRLF3	0.401887	2.69322e-08	6.07943e-07	178	178
MMP19	0.401866	2.6982e-08	6.08371e-07	178	178
SCARF1	0.401794	2.71492e-08	6.11444e-07	178	178
COL15A1	0.401712	2.73426e-08	6.144e-07	178	178
EPS15	0.401627	3.66275e-08	7.86399e-07	178	178
ESR1	0.401618	2.75678e-08	6.18056e-07	178	178
TCEB3	0.401557	3.68434e-08	7.90174e-07	178	178
FAM20A	0.401327	3.75582e-08	8.03763e-07	178	178
RERGL	0.40125	2.84603e-08	6.35903e-07	178	171
C11orf95	0.401188	2.86127e-08	6.38587e-07	178	178
MMRN2	0.401124	2.87706e-08	6.406e-07	178	178
DOCK8	0.400858	2.94397e-08	6.52624e-07	178	178
OR52N4	0.400837	2.94951e-08	6.53121e-07	178	133
DNAJC8	0.400829	3.91532e-08	8.36989e-07	178	178
FOSB	0.400772	3.93413e-08	8.40103e-07	178	178
SH3BGRL	0.400755	3.93973e-08	8.4039e-07	178	178
CD40LG	0.400718	2.97995e-08	6.56919e-07	178	176
ZNF671	0.400591	3.99394e-08	8.49206e-07	178	178
NTRK2	0.40057	4.00103e-08	8.498e-07	178	178
EPAS1	0.40054	3.02602e-08	6.6633e-07	178	178
SLC4A7	0.400536	4.01241e-08	8.50389e-07	178	178
CXCR2P1	0.400475	3.04304e-08	6.68281e-07	178	164
KLHL14	0.400468	3.04501e-08	6.68281e-07	178	168
TNFSF14	0.400448	3.05006e-08	6.68646e-07	178	172
ACSS3	0.400245	3.10393e-08	6.76706e-07	178	178
RLTPR	0.400244	4.11108e-08	8.66657e-07	178	178
HIF1A	0.400161	4.13959e-08	8.70811e-07	178	178
C16orf72	0.400149	3.12983e-08	6.81601e-07	178	178
BTN3A1	0.400148	4.14399e-08	8.70811e-07	178	178
PSTPIP1	0.400123	3.13685e-08	6.82376e-07	178	178
BLK	0.400074	3.15016e-08	6.83768e-07	178	174
ZNF22	0.399906	4.22852e-08	8.86689e-07	178	178
DLG2	0.399891	4.23376e-08	8.86848e-07	178	177
GBP5	0.399623	4.32923e-08	9.03972e-07	178	178
RGL1	0.399559	4.35226e-08	9.06866e-07	178	178
TCF4	0.399389	3.34148e-08	7.23706e-07	178	178
TBC1D10C	0.399118	4.51442e-08	9.36766e-07	178	178
NCF1B	0.398893	4.59969e-08	9.52401e-07	178	177
LILRB5	0.398642	4.69644e-08	9.70401e-07	178	177
GHR	0.39855	4.73218e-08	9.7609e-07	178	178
PPAP2A	0.398491	3.60927e-08	7.75758e-07	178	178
SLC2A4	0.398393	4.79429e-08	9.86166e-07	178	178
MSX1	0.398384	4.79767e-08	9.86166e-07	178	178
LILRB1	0.398352	4.81037e-08	9.87748e-07	178	178
IFI16	0.398265	4.84523e-08	9.93875e-07	178	178
POU2F2	0.39814	4.89583e-08	1.0001e-06	178	178
CIITA	0.398131	3.7222e-08	7.9743e-07	178	178
CLEC14A	0.397818	5.02764e-08	1.0228e-06	178	178
IL2RB	0.397742	5.05957e-08	1.02824e-06	178	178
EPB41L3	0.397697	5.07828e-08	1.03098e-06	178	178
FAM26F	0.397644	5.10064e-08	1.03446e-06	178	178
KCNA3	0.397367	5.21847e-08	1.05548e-06	178	177
LILRB4	0.397327	5.23591e-08	1.05756e-06	178	178
CLEC17A	0.397256	4.01144e-08	8.50389e-07	178	160
ANKRD53	0.397135	5.31928e-08	1.07221e-06	178	178
DPT	0.396986	4.10507e-08	8.66315e-07	178	178
THSD7A	0.396914	5.4172e-08	1.08972e-06	178	178
RNFT1	0.396702	4.20571e-08	8.82843e-07	178	178
C14orf49	0.39652	5.59569e-08	1.11993e-06	178	178
2020-09-06	0.396484	4.28428e-08	8.95532e-07	178	178
RANBP9	0.396403	5.64984e-08	1.12962e-06	178	178
NKIRAS1	0.396378	5.66172e-08	1.13086e-06	178	178
NCF1C	0.396102	4.42583e-08	9.2099e-07	178	177
CADM3	0.395869	4.51471e-08	9.36766e-07	178	177
GFRA2	0.395835	5.91992e-08	1.17433e-06	178	178
HEMGN	0.395761	4.5561e-08	9.44364e-07	178	118
SVEP1	0.39571	5.98125e-08	1.18167e-06	178	178
SLAMF8	0.395552	4.63794e-08	9.59317e-07	178	178
BCL2A1	0.395497	6.0866e-08	1.20116e-06	178	178
FAM184A	0.395337	6.16678e-08	1.21335e-06	178	178
GZMM	0.395291	4.74176e-08	9.76704e-07	178	178
ZEB2	0.395276	6.19805e-08	1.21588e-06	178	178
ITGAX	0.395201	6.236e-08	1.22211e-06	178	178
C5orf20	0.395009	4.85636e-08	9.95127e-07	178	167
CFH	0.394842	6.42239e-08	1.25739e-06	178	178
N4BP2L1	0.394797	6.44592e-08	1.26075e-06	178	178
CCNA1	0.394731	4.97206e-08	1.01463e-06	178	176
RFTN2	0.39455	6.57741e-08	1.28393e-06	178	178
FAM46A	0.394524	6.59115e-08	1.28534e-06	178	178
RELT	0.394361	5.1303e-08	1.03941e-06	178	178
CD6	0.394299	6.7138e-08	1.30283e-06	178	178
FRMD4A	0.394193	6.77241e-08	1.31035e-06	178	178
SLC2A14	0.394092	5.24836e-08	1.05899e-06	178	177
GOLGA7	0.39392	5.32484e-08	1.07224e-06	178	178
SIRPA	0.393918	6.9259e-08	1.33743e-06	178	178
SSR1	0.393679	5.43441e-08	1.09207e-06	178	178
ZC3HAV1	0.393643	5.45112e-08	1.09432e-06	178	178
MFAP4	0.393597	7.10981e-08	1.36893e-06	178	178
TRIM22	0.393492	5.52102e-08	1.10723e-06	178	178
LINS1	0.393367	7.24422e-08	1.39012e-06	178	178
CLEC4A	0.393303	7.28199e-08	1.39259e-06	178	178
BMP6	0.393143	5.6858e-08	1.13452e-06	178	178
IL21R	0.392941	7.4996e-08	1.43161e-06	178	177
C1QA	0.392718	7.63711e-08	1.45068e-06	178	178
CYTH4	0.392712	5.89578e-08	1.17169e-06	178	178
SPATC1	0.392601	5.95096e-08	1.1781e-06	178	172
ARID5B	0.392573	7.72745e-08	1.46503e-06	178	178
PPP3CB	0.392539	5.98184e-08	1.18167e-06	178	178
LGI4	0.39249	7.77973e-08	1.47353e-06	178	178
RRAGD	0.392242	6.13333e-08	1.20907e-06	178	178
MUTED	0.392231	6.13892e-08	1.20907e-06	178	178
P2RY14	0.392165	7.98811e-08	1.50722e-06	178	177
DOK3	0.392131	6.19068e-08	1.21564e-06	178	178
TDO2	0.392069	8.05042e-08	1.51609e-06	178	177
FYB	0.391777	8.24298e-08	1.5494e-06	178	178
LBP	0.391435	6.56281e-08	1.28234e-06	178	163
AIM2	0.391342	6.61389e-08	1.2885e-06	178	175
SERPING1	0.391288	8.57625e-08	1.60525e-06	178	178
NFYB	0.391282	8.58069e-08	1.60525e-06	178	178
TIFAB	0.391281	6.64785e-08	1.29384e-06	178	168
BEND4	0.391144	6.72437e-08	1.3036e-06	178	160
PNRC2	0.391078	6.76179e-08	1.30958e-06	178	178
HEYL	0.390944	6.83815e-08	1.32177e-06	178	178
STX12	0.390729	6.96209e-08	1.34311e-06	178	178
IL2RA	0.390682	9.0072e-08	1.67552e-06	178	178
MAP3K14	0.390537	7.07435e-08	1.36343e-06	178	178
NKG7	0.390363	7.17814e-08	1.38074e-06	178	178
RORA	0.3903	7.21584e-08	1.38665e-06	178	178
SUSD3	0.390267	9.31395e-08	1.71922e-06	178	178
2020-09-01	0.390258	9.32035e-08	1.71922e-06	178	178
ROBO4	0.390235	7.25501e-08	1.39012e-06	178	178
USP36	0.390196	9.36685e-08	1.72619e-06	178	178
UBE2CBP	0.390135	9.41357e-08	1.73318e-06	178	178
CACNA1I	0.390114	9.42973e-08	1.73454e-06	178	177
FILIP1	0.390065	9.46701e-08	1.73817e-06	178	178
LRFN5	0.38985	9.63237e-08	1.76198e-06	178	177
ARRDC5	0.389836	7.50048e-08	1.43161e-06	178	172
GNG2	0.389701	7.58524e-08	1.445e-06	178	178
TBC1D4	0.389686	9.76031e-08	1.78374e-06	178	178
MRAP	0.389684	7.59616e-08	1.44568e-06	178	60
ATP6V1B2	0.389639	7.62418e-08	1.44962e-06	178	178
TMEM155	0.389545	7.68454e-08	1.45829e-06	178	152
DAB2	0.389503	9.90512e-08	1.8052e-06	178	178
C6orf162	0.389192	1.01557e-07	1.84271e-06	178	178
SERPINE1	0.389182	1.01644e-07	1.84271e-06	178	178
FBXO10	0.389179	1.01661e-07	1.84271e-06	178	178
TTC24	0.389092	7.97904e-08	1.50722e-06	178	140
CLEC3B	0.389092	1.02377e-07	1.85259e-06	178	178
RGPD1	0.38908	7.98744e-08	1.50722e-06	178	178
HLA-E	0.389062	1.02622e-07	1.85489e-06	178	178
C17orf48	0.388927	8.08962e-08	1.52202e-06	178	178
MALT1	0.38892	1.03804e-07	1.87283e-06	178	178
psiTPTE22	0.388847	1.04409e-07	1.8786e-06	178	177
NCRNA00181	0.388543	1.0699e-07	1.91665e-06	178	177
NLRC4	0.388541	1.07008e-07	1.91665e-06	178	178
SLC16A10	0.388382	8.46396e-08	1.58641e-06	178	178
ZNF135	0.387873	1.12893e-07	2.0057e-06	178	178
RTN4IP1	0.387816	8.8702e-08	1.65627e-06	178	178
CXCR5	0.387745	1.14052e-07	2.02448e-06	178	178
TMEM217	0.387715	1.14324e-07	2.02648e-06	178	178
CNR2	0.387699	8.95651e-08	1.67081e-06	178	146
SNX2	0.387644	8.99742e-08	1.67528e-06	178	178
PSIP1	0.387622	1.15184e-07	2.0318e-06	178	178
RECK	0.387622	1.15184e-07	2.0318e-06	178	178
GNB4	0.38761	9.02215e-08	1.67601e-06	178	178
LCN6	0.387604	9.02677e-08	1.67601e-06	178	132
SIGLEC5	0.38752	1.16128e-07	2.04525e-06	178	177
TACC1	0.387449	9.14357e-08	1.69452e-06	178	178
ZFP82	0.387408	9.17436e-08	1.69863e-06	178	178
NHEDC1	0.387335	9.23001e-08	1.70734e-06	178	172
FCRL1	0.387218	9.3191e-08	1.71922e-06	178	146
EVL	0.387109	1.20002e-07	2.10926e-06	178	178
CTSG	0.387034	9.46179e-08	1.73817e-06	178	173
LST1	0.387004	9.48564e-08	1.73971e-06	178	178
DOK2	0.386826	1.22743e-07	2.15362e-06	178	178
CCR1	0.386732	1.23663e-07	2.16495e-06	178	178
NPL	0.386726	1.23726e-07	2.16495e-06	178	178
SOX17	0.386713	1.23852e-07	2.16495e-06	178	178
CYP19A1	0.386616	9.79435e-08	1.78831e-06	178	176
TREML2	0.38654	9.85587e-08	1.79788e-06	178	175
FCGR2C	0.386309	1.00445e-07	1.82724e-06	178	176
MT1A	0.386075	1.02401e-07	1.85259e-06	178	177
SERINC1	0.385892	1.32225e-07	2.2855e-06	178	178
VAMP7	0.385883	1.04036e-07	1.8753e-06	178	178
LPL	0.38586	1.04225e-07	1.877e-06	178	178
KIAA1009	0.385658	1.05973e-07	1.90501e-06	178	178
C3orf36	0.385643	1.34868e-07	2.32915e-06	178	178
TXNDC5	0.385641	1.06121e-07	1.90594e-06	178	178
FHL5	0.385569	1.06754e-07	1.91556e-06	178	178
VASH2	0.385422	1.3726e-07	2.36633e-06	178	178
SOAT1	0.385421	1.08056e-07	1.93367e-06	178	178
C9orf72	0.385402	1.08228e-07	1.93499e-06	178	178
COL4A3	0.385385	1.08372e-07	1.93582e-06	178	175
ZNF781	0.385273	1.09377e-07	1.95025e-06	178	176
ASGR2	0.385243	1.39221e-07	2.39597e-06	178	177
ISCU	0.385182	1.102e-07	1.96314e-06	178	178
NLRC5	0.385158	1.40165e-07	2.41011e-06	178	178
LOC606724	0.384937	1.42647e-07	2.4464e-06	178	178
TCTEX1D1	0.384923	1.12563e-07	2.00343e-06	178	178
TNFAIP8L2	0.384892	1.12848e-07	2.0057e-06	178	178
PRKRIR	0.384727	1.14382e-07	2.02648e-06	178	178
DLC1	0.384718	1.14472e-07	2.02648e-06	178	178
TNFRSF13B	0.384703	1.14612e-07	2.02714e-06	178	161
CMTM5	0.384529	1.16257e-07	2.04525e-06	178	153
CD163	0.384451	1.48237e-07	2.53568e-06	178	178
MCL1	0.384332	1.49642e-07	2.55141e-06	178	178
ENTPD1	0.384298	1.50046e-07	2.55336e-06	178	178
PTPRCAP	0.384256	1.50552e-07	2.55977e-06	178	178
CERKL	0.3842	1.51212e-07	2.56658e-06	178	178
NSMAF	0.384053	1.2087e-07	2.12263e-06	178	178
BLMH	0.383813	1.55913e-07	2.63507e-06	178	178
HINT3	0.383708	1.24323e-07	2.16787e-06	178	178
RGS1	0.38359	1.58689e-07	2.67091e-06	178	178
IRF8	0.383564	1.59009e-07	2.67368e-06	178	178
TTL	0.38334	1.28113e-07	2.23e-06	178	178
LMCD1	0.383249	1.6301e-07	2.73303e-06	178	178
SSH2	0.383245	1.29106e-07	2.24335e-06	178	178
ZNF331	0.383243	1.63092e-07	2.73303e-06	178	178
CCL16	0.383169	1.29904e-07	2.25524e-06	178	144
JAK1	0.38314	1.30216e-07	2.25868e-06	178	178
TXK	0.383038	1.31306e-07	2.2736e-06	178	178
ZNF292	0.382673	1.35263e-07	2.33393e-06	178	178
BRD2	0.38246	1.37621e-07	2.37049e-06	178	178
GPR174	0.382037	1.42436e-07	2.4449e-06	178	171
SCRG1	0.381961	1.43318e-07	2.45578e-06	178	176
MYO5A	0.381758	1.83308e-07	3.01559e-06	178	178
TREML1	0.381478	1.49037e-07	2.54495e-06	178	165
DUSP1	0.381426	1.49673e-07	2.55141e-06	178	178
CPXM1	0.381312	1.51059e-07	2.56619e-06	178	178
NEGR1	0.381253	1.90704e-07	3.12789e-06	178	178
ROBO1	0.381249	1.90767e-07	3.12789e-06	178	178
TLR2	0.381211	1.91341e-07	3.13469e-06	178	178
MSC	0.381191	1.5255e-07	2.58485e-06	178	178
DPYS	0.381127	1.53341e-07	2.59604e-06	178	164
CSF3R	0.381094	1.93103e-07	3.16094e-06	178	178
HMGN3	0.38107	1.93457e-07	3.16363e-06	178	178
MUSTN1	0.380972	1.94946e-07	3.17795e-06	178	178
UBASH3A	0.380772	1.57808e-07	2.66028e-06	178	178
NAPSB	0.380701	1.58709e-07	2.67091e-06	178	178
TMEM88	0.380504	2.02218e-07	3.28027e-06	178	178
MFNG	0.380457	2.02959e-07	3.2896e-06	178	178
PRKX	0.380373	1.62977e-07	2.73303e-06	178	178
ZNF697	0.380341	1.634e-07	2.73588e-06	178	178
CNTFR	0.380319	1.63686e-07	2.73835e-06	178	173
FBXO31	0.380245	1.64665e-07	2.75007e-06	178	178
KCNE4	0.380225	1.64936e-07	2.75228e-06	178	178
TGFB3	0.380187	2.0729e-07	3.34882e-06	178	178
FAM105B	0.380148	1.65956e-07	2.76696e-06	178	178
WNT10B	0.380036	1.67461e-07	2.78735e-06	178	177
INMT	0.38003	2.09854e-07	3.38471e-06	178	178
CCL23	0.379937	1.68805e-07	2.80532e-06	178	169
MAMLD1	0.37984	2.12978e-07	3.42951e-06	178	178
GFI1	0.379642	1.72872e-07	2.86296e-06	178	178
MPP1	0.379629	1.7305e-07	2.86351e-06	178	178
HCK	0.379417	2.20126e-07	3.52737e-06	178	178
DTNBP1	0.379349	2.21297e-07	3.5404e-06	178	178
HGF	0.379299	1.77705e-07	2.93562e-06	178	177
SULT1C4	0.379291	2.2229e-07	3.5534e-06	178	178
LOC100188949	0.379021	2.27015e-07	3.62548e-06	178	177
FXYD1	0.379013	2.27165e-07	3.62548e-06	178	178
ADIPOQ	0.378979	1.82332e-07	3.00704e-06	178	131
ANGPTL7	0.378919	1.83219e-07	3.01559e-06	178	162
CLEC2D	0.378917	1.83242e-07	3.01559e-06	178	178
CNTN2	0.378843	1.84338e-07	3.03e-06	178	172
HLA-DPB2	0.378644	1.87306e-07	3.07623e-06	178	172
TMEM170B	0.378513	2.3617e-07	3.74501e-06	178	178
HOXD8	0.378423	2.37815e-07	3.76506e-06	178	178
DTHD1	0.378233	1.93587e-07	3.16363e-06	178	164
CHODL	0.378151	1.94864e-07	3.17795e-06	178	171
ZCCHC18	0.378098	2.43902e-07	3.84909e-06	178	178
C6orf145	0.377904	1.98761e-07	3.23657e-06	178	178
TRIM63	0.377897	1.98869e-07	3.23657e-06	178	168
C8orf42	0.377811	2.00239e-07	3.25351e-06	178	178
C8orf85	0.377804	2.49519e-07	3.92521e-06	178	177
MGAT4A	0.377432	2.06404e-07	3.33724e-06	178	178
ADCY4	0.37741	2.57244e-07	4.0339e-06	178	178
IGFBP7	0.377364	2.58178e-07	4.04213e-06	178	178
PIM2	0.377364	2.58178e-07	4.04213e-06	178	178
SLCO2A1	0.377302	2.59414e-07	4.05826e-06	178	178
RNF130	0.377081	2.12275e-07	3.42097e-06	178	178
METAP2	0.376915	2.15106e-07	3.46095e-06	178	178
LOC653653	0.376844	2.68755e-07	4.17795e-06	178	178
ADAM33	0.376687	2.72044e-07	4.21252e-06	178	177
LILRB3	0.376491	2.76187e-07	4.26999e-06	178	178
HAAO	0.376378	2.78601e-07	4.29388e-06	178	178
DSE	0.376181	2.82885e-07	4.34975e-06	178	178
LILRA4	0.375956	2.32176e-07	3.6965e-06	178	168
HVCN1	0.375882	2.33556e-07	3.71248e-06	178	178
LSAMP	0.375846	2.34228e-07	3.72018e-06	178	178
ZFAND5	0.375775	2.35556e-07	3.73826e-06	178	178
PAR-SN	0.375738	2.92699e-07	4.48668e-06	178	178
LOC221710	0.375684	2.37258e-07	3.75925e-06	178	178
MDS2	0.375523	2.4032e-07	3.80167e-06	178	129
SLFN12L	0.375498	2.40794e-07	3.80612e-06	178	177
S100Z	0.375435	2.41995e-07	3.82205e-06	178	167
PM20D2	0.375378	3.00911e-07	4.60187e-06	178	178
ABCC9	0.375302	3.02689e-07	4.62548e-06	178	178
TLR10	0.375202	3.05025e-07	4.64324e-06	178	177
CUX2	0.375133	2.47859e-07	3.90531e-06	178	171
CASP8AP2	0.375127	3.06776e-07	4.66271e-06	178	178
TMEM156	0.375078	3.07932e-07	4.6731e-06	178	178
MNDA	0.374921	3.11679e-07	4.72271e-06	178	178
VAV3	0.374906	3.12036e-07	4.7245e-06	178	178
CBLN4	0.374673	2.57075e-07	4.0339e-06	178	175
ZNF382	0.374436	2.61939e-07	4.09092e-06	178	177
MAN1C1	0.374423	3.23818e-07	4.88419e-06	178	178
CAMK2A	0.374417	2.62332e-07	4.09092e-06	178	177
C9orf91	0.374407	2.62535e-07	4.09092e-06	178	178
SIRPB2	0.374407	2.62535e-07	4.09092e-06	178	178
GTF2H5	0.374389	3.24664e-07	4.89322e-06	178	178
GZMA	0.374138	3.30971e-07	4.98448e-06	178	178
GRB2	0.37409	2.69201e-07	4.17894e-06	178	178
JAKMIP1	0.374003	2.71071e-07	4.20404e-06	178	174
S100B	0.373972	2.71725e-07	4.21089e-06	178	178
EMILIN2	0.373948	3.35806e-07	5.04194e-06	178	178
HDAC9	0.373842	3.38552e-07	5.07546e-06	178	178
RGS22	0.373749	2.76549e-07	4.27226e-06	178	175
EBF2	0.373736	2.76828e-07	4.27323e-06	178	175
ICAM3	0.373714	3.41875e-07	5.11752e-06	178	178
FREM1	0.373536	3.46581e-07	5.17734e-06	178	177
ZNF518B	0.373523	3.46919e-07	5.17734e-06	178	178
ENPEP	0.37345	2.83164e-07	4.35066e-06	178	178
PTGER4	0.373299	3.52894e-07	5.25461e-06	178	178
C16orf89	0.373263	3.5387e-07	5.25942e-06	178	178
UTRN	0.373121	3.57744e-07	5.30287e-06	178	178
FAS	0.373047	2.92299e-07	4.48404e-06	178	178
SLC16A2	0.372942	2.94718e-07	4.51414e-06	178	178
EXOC2	0.372912	3.63484e-07	5.35583e-06	178	178
GPR162	0.372729	3.68593e-07	5.42303e-06	178	178
CCDC141	0.372522	3.04621e-07	4.64066e-06	178	176
GCH1	0.372446	3.06461e-07	4.66151e-06	178	178
LOC282997	0.372414	3.07231e-07	4.66604e-06	178	178
TMC8	0.37235	3.79388e-07	5.55293e-06	178	178
TNRC6C	0.372199	3.83777e-07	5.60474e-06	178	178
ARL11	0.371771	3.23134e-07	4.8776e-06	178	178
LXN	0.371027	4.19537e-07	6.05542e-06	178	178
CCL21	0.371016	4.19875e-07	6.05588e-06	178	178
SLC43A3	0.370955	4.21845e-07	6.07739e-06	178	178
ADAMTS8	0.37095	4.21981e-07	6.07739e-06	178	178
HLA-DQA2	0.370916	4.23072e-07	6.08866e-06	178	178
FPR3	0.370833	4.25742e-07	6.12263e-06	178	178
GZMH	0.370697	4.30158e-07	6.16373e-06	178	178
KIF17	0.370672	4.30991e-07	6.17119e-06	178	178
NDN	0.370612	4.3294e-07	6.18566e-06	178	178
CSF1R	0.370605	3.54015e-07	5.25942e-06	178	178
FHL1	0.370526	3.56198e-07	5.28789e-06	178	178
KIAA1033	0.370514	4.36161e-07	6.22719e-06	178	178
KIAA1432	0.370489	3.57236e-07	5.29931e-06	178	178
OSR1	0.370382	3.60215e-07	5.32753e-06	178	177
KATNAL2	0.370365	3.60694e-07	5.33062e-06	178	178
DDX20	0.370214	3.64972e-07	5.37376e-06	178	178
SFMBT2	0.370099	4.50073e-07	6.39349e-06	178	177
CLEC7A	0.370069	4.51088e-07	6.40331e-06	178	178
INPP5D	0.37003	3.70243e-07	5.44327e-06	178	178
C19orf12	0.370019	3.70587e-07	5.44427e-06	178	178
SLCO5A1	0.369915	3.7358e-07	5.47334e-06	178	177
GPR155	0.369914	4.56415e-07	6.46965e-06	178	178
NTRK1	0.369612	3.82509e-07	5.59035e-06	178	176
GGA2	0.369597	4.67478e-07	6.62171e-06	178	178
CLEC2B	0.369365	3.89928e-07	5.69036e-06	178	178
DCP2	0.369206	4.81493e-07	6.81047e-06	178	178
RCL1	0.36919	3.9527e-07	5.76406e-06	178	178
PKIG	0.369149	3.96533e-07	5.77821e-06	178	178
C14orf180	0.369125	3.97299e-07	5.78512e-06	178	140
CD244	0.369107	3.97847e-07	5.78883e-06	178	178
FCN1	0.369051	3.99561e-07	5.8095e-06	178	178
DDHD1	0.369015	4.00688e-07	5.82161e-06	178	178
SPN	0.368933	4.91479e-07	6.93176e-06	178	178
GLCCI1	0.368916	4.9211e-07	6.93176e-06	178	178
TRIM58	0.368817	4.06907e-07	5.90762e-06	178	175
TLE4	0.368726	4.09793e-07	5.94271e-06	178	178
PAX5	0.368722	4.09925e-07	5.94271e-06	178	158
CUTC	0.368608	4.1356e-07	5.99101e-06	178	178
TRPM2	0.368558	4.15167e-07	6.00406e-06	178	178
TUSC5	0.368552	4.15371e-07	6.00406e-06	178	143
CLN8	0.368494	4.17235e-07	6.02659e-06	178	178
PHACTR1	0.368484	5.08374e-07	7.1442e-06	178	177
CD74	0.368476	5.087e-07	7.1442e-06	178	178
FMNL1	0.368461	5.0927e-07	7.14713e-06	178	178
VIM	0.368316	5.14842e-07	7.22021e-06	178	178
PLA2G7	0.368217	4.26308e-07	6.12632e-06	178	178
ADAP2	0.368161	4.28146e-07	6.14826e-06	178	178
C12orf42	0.368149	4.28552e-07	6.14963e-06	178	125
ARRB2	0.368114	4.29695e-07	6.16156e-06	178	178
WASF3	0.368108	5.22975e-07	7.31869e-06	178	178
SGTB	0.368038	4.32259e-07	6.18266e-06	178	178
GPR182	0.368033	4.32417e-07	6.18266e-06	178	164
FERMT2	0.367911	4.36517e-07	6.22777e-06	178	178
FGD3	0.367801	5.35149e-07	7.45739e-06	178	178
CD33	0.367682	4.44313e-07	6.33442e-06	178	178
AKAP2	0.367631	4.46071e-07	6.35033e-06	178	176
PKNOX2	0.367546	5.455e-07	7.58027e-06	178	178
TNF	0.367299	5.55689e-07	7.71101e-06	178	177
FCHSD2	0.366993	5.6859e-07	7.85695e-06	178	178
SLC16A14	0.366848	5.74782e-07	7.92037e-06	178	178
SDS	0.366833	5.75423e-07	7.92368e-06	178	178
NCRNA00120	0.366737	5.7956e-07	7.96401e-06	178	178
S100A12	0.366523	4.85908e-07	6.86801e-06	178	163
SPTA1	0.366512	4.86312e-07	6.86881e-06	178	144
CXCL2	0.366461	5.91672e-07	8.11354e-06	178	178
ITPRIP	0.366364	4.91897e-07	6.93176e-06	178	178
SLC31A2	0.366357	4.92171e-07	6.93176e-06	178	178
PDSS2	0.366249	4.96268e-07	6.98448e-06	178	178
MT2A	0.366084	6.08553e-07	8.3277e-06	178	178
NKAPL	0.366083	5.02647e-07	7.06923e-06	178	176
CCRN4L	0.36599	6.12821e-07	8.37451e-06	178	178
POU6F1	0.3657	5.17662e-07	7.2546e-06	178	178
C8orf80	0.365668	5.1894e-07	7.26737e-06	178	176
PRKCQ	0.365569	6.32381e-07	8.61205e-06	178	177
NRK	0.365407	6.40047e-07	8.69847e-06	178	177
FEZ1	0.365355	5.31583e-07	7.42864e-06	178	178
ABCB5	0.365316	5.33164e-07	7.44546e-06	178	167
PTEN	0.365294	5.34079e-07	7.44955e-06	178	178
MICAL1	0.365139	6.52952e-07	8.84112e-06	178	178
THBD	0.365098	5.42159e-07	7.54975e-06	178	178
RPGR	0.365063	6.56684e-07	8.87631e-06	178	178
RSPO1	0.365054	5.43999e-07	7.5681e-06	178	173
HIVEP2	0.365048	5.44242e-07	7.5681e-06	178	178
NES	0.36481	5.54273e-07	7.69676e-06	178	178
SH2D2A	0.364563	6.81556e-07	9.16809e-06	178	178
NOD1	0.364505	5.67333e-07	7.85695e-06	178	178
ZNF257	0.364478	5.6854e-07	7.85695e-06	178	176
NRIP2	0.364475	6.85987e-07	9.2089e-06	178	178
RFPL4A	0.364443	5.70069e-07	7.87189e-06	178	108
GPR124	0.364342	5.74494e-07	7.92037e-06	178	178
FAM120B	0.364211	5.80263e-07	7.96814e-06	178	178
MAK16	0.363919	5.93343e-07	8.13081e-06	178	178
TLR4	0.363848	7.18688e-07	9.59577e-06	178	178
SORCS1	0.363646	7.29533e-07	9.7174e-06	178	177
ANKRD44	0.363641	7.29763e-07	9.7174e-06	178	178
HLA-DMA	0.363592	7.32413e-07	9.74612e-06	178	178
MYOT	0.363545	6.10521e-07	8.34885e-06	178	168
TPO	0.363324	6.20907e-07	8.47916e-06	178	152
SCN2B	0.363256	7.50866e-07	9.96485e-06	178	177
BASP1	0.363207	7.53589e-07	9.9923e-06	178	178
JAK2	0.363207	6.26481e-07	8.54937e-06	178	178
PTPN5	0.363137	6.29819e-07	8.58899e-06	178	174
GJA5	0.363103	6.31444e-07	8.60523e-06	178	178
2020-09-04	0.36309	7.60139e-07	1.00475e-05	178	178
C19orf35	0.362897	7.71096e-07	1.01381e-05	178	178
MOCS1	0.362845	7.74011e-07	1.01625e-05	178	178
SETDB2	0.362837	7.74498e-07	1.01625e-05	178	178
CCL8	0.362659	6.53153e-07	8.84112e-06	178	175
MTMR9	0.362658	6.53226e-07	8.84112e-06	178	178
ZCCHC24	0.362633	7.8627e-07	1.03033e-05	178	178
PAPOLG	0.362587	6.56723e-07	8.87631e-06	178	178
P2RX1	0.362349	6.68736e-07	9.00789e-06	178	178
STAG3	0.362218	8.10711e-07	1.05606e-05	178	178
TTC28	0.362218	8.10711e-07	1.05606e-05	178	178
CYGB	0.362135	6.79675e-07	9.149e-06	178	178
TCN2	0.362088	6.82104e-07	9.16922e-06	178	178
ING3	0.362025	6.85361e-07	9.20675e-06	178	178
SCN11A	0.361797	6.97347e-07	9.34871e-06	178	176
AKAP12	0.3617	7.02495e-07	9.40497e-06	178	178
MAP7D3	0.361533	7.11444e-07	9.50546e-06	178	178
FAM65C	0.361526	8.53068e-07	1.10686e-05	178	178
WISP2	0.361409	8.60442e-07	1.1157e-05	178	177
RPP40	0.361254	7.2662e-07	9.69513e-06	178	178
C6orf225	0.361068	7.36929e-07	9.79962e-06	178	178
TCF21	0.360988	8.87498e-07	1.14702e-05	178	178
DIMT1L	0.360943	7.43899e-07	9.87902e-06	178	178
LTB	0.360941	8.90554e-07	1.15022e-05	178	178
DUSP22	0.360709	7.57176e-07	1.00284e-05	178	178
SLC7A10	0.3607	7.57718e-07	1.00289e-05	178	115
KLF13	0.360687	7.58455e-07	1.00319e-05	178	178
MGC29506	0.360607	9.12656e-07	1.17587e-05	178	178
MAL	0.360506	7.68885e-07	1.01193e-05	178	176
ADCY5	0.360372	7.76705e-07	1.01847e-05	178	178
ZNF667	0.36022	9.38933e-07	1.2064e-05	178	178
PKD1L1	0.360192	7.87329e-07	1.03104e-05	178	175
SLC2A3	0.360169	7.88703e-07	1.03215e-05	178	178
PGM5	0.360022	9.52638e-07	1.22083e-05	178	178
UHRF1BP1L	0.359922	8.03514e-07	1.04945e-05	178	178
PTGFR	0.359888	9.62031e-07	1.23128e-05	178	178
JPH4	0.35979	9.68945e-07	1.23852e-05	178	177
FMO2	0.359779	8.1219e-07	1.05729e-05	178	178
PDE7A	0.359652	9.78796e-07	1.24869e-05	178	178
PTN	0.359567	9.84905e-07	1.25567e-05	178	178
FOXP3	0.359537	9.87052e-07	1.25679e-05	178	178
BOC	0.359509	9.8905e-07	1.25852e-05	178	178
MGC42105	0.359496	9.89973e-07	1.25889e-05	178	178
E2F3	0.359355	8.38555e-07	1.09018e-05	178	178
CR1L	0.3592	8.48406e-07	1.10154e-05	178	121
CEACAM21	0.359184	1.01285e-06	1.2855e-05	178	178
NCR3	0.359126	1.01711e-06	1.28925e-05	178	177
TAF11	0.358954	8.64191e-07	1.11982e-05	178	178
DCN	0.358875	1.03591e-06	1.31057e-05	178	178
COL4A4	0.358854	1.03752e-06	1.31176e-05	178	178
PPP2R3C	0.358811	8.73516e-07	1.13117e-05	178	178
SAA1	0.35878	8.75541e-07	1.13305e-05	178	176
GSTM5	0.358698	1.04934e-06	1.32501e-05	178	178
C1QTNF2	0.358466	1.06722e-06	1.34245e-05	178	178
PLP1	0.358465	8.96503e-07	1.15714e-05	178	175
MRO	0.358407	1.07187e-06	1.34572e-05	178	178
CD84	0.35822	1.08658e-06	1.3629e-05	178	178
MADCAM1	0.358194	1.0886e-06	1.36413e-05	178	177
MSN	0.357969	9.30465e-07	1.19784e-05	178	178
CHRNE	0.357946	9.32022e-07	1.1983e-05	178	178
SEPP1	0.357815	1.119e-06	1.39692e-05	178	178
ZNF527	0.357758	1.12368e-06	1.40099e-05	178	178
GRAP	0.357747	1.12455e-06	1.40119e-05	178	178
FBLN1	0.357717	1.12699e-06	1.40334e-05	178	178
CMA1	0.357685	9.50393e-07	1.21954e-05	178	127
HEY1	0.357634	9.54086e-07	1.2219e-05	178	178
C3AR1	0.357596	1.13696e-06	1.41398e-05	178	178
TCEAL5	0.357541	1.14154e-06	1.417e-05	178	178
KANK3	0.357383	1.15467e-06	1.4306e-05	178	178
ADAMTSL1	0.357346	9.74787e-07	1.24438e-05	178	178
HSPA12B	0.35719	1.171e-06	1.44903e-05	178	178
CCL3	0.357122	1.1768e-06	1.45529e-05	178	178
CCDC152	0.357094	1.17916e-06	1.4573e-05	178	178
AASS	0.357087	9.93863e-07	1.26302e-05	178	178
GP1BA	0.357044	9.97019e-07	1.26622e-05	178	172
GGT5	0.356826	1.2023e-06	1.48219e-05	178	178
CBFA2T3	0.356809	1.20379e-06	1.4831e-05	178	178
ZNF569	0.356783	1.20602e-06	1.48492e-05	178	178
PLCG2	0.356779	1.01692e-06	1.28925e-05	178	178
ADAMDEC1	0.356643	1.02729e-06	1.30132e-05	178	176
GTSF1	0.356551	1.03434e-06	1.30941e-05	178	151
FBLN2	0.356466	1.23402e-06	1.51217e-05	178	178
TMOD2	0.35639	1.04683e-06	1.32269e-05	178	178
TLR1	0.356366	1.24298e-06	1.52002e-05	178	178
SLC25A18	0.356307	1.24835e-06	1.5247e-05	178	177
HPS5	0.356213	1.0607e-06	1.33594e-05	178	178
GPSM3	0.356185	1.25935e-06	1.53718e-05	178	178
WBSCR17	0.356162	1.26148e-06	1.53789e-05	178	177
FAM120C	0.356083	1.26868e-06	1.54476e-05	178	178
GPM6B	0.35608	1.07124e-06	1.34572e-05	178	178
NAV3	0.355988	1.27749e-06	1.55453e-05	178	178
ELP2	0.355934	1.28241e-06	1.55956e-05	178	178
TIAM1	0.355885	1.08693e-06	1.3629e-05	178	178
VWCE	0.355829	1.09143e-06	1.36681e-05	178	178
DMGDH	0.355805	1.29449e-06	1.57231e-05	178	178
HPR	0.35579	1.09463e-06	1.36995e-05	178	157
ARHGAP19	0.35569	1.30527e-06	1.58346e-05	178	178
POM121L8P	0.355463	1.12149e-06	1.39913e-05	178	160
SNRK	0.355411	1.33179e-06	1.60872e-05	178	178
IGFBP4	0.3553	1.34246e-06	1.61963e-05	178	178
KCNN3	0.355253	1.13916e-06	1.41571e-05	178	178
PMCH	0.355204	1.14331e-06	1.4183e-05	178	167
VWF	0.355175	1.14574e-06	1.42043e-05	178	178
LONRF1	0.354624	1.4095e-06	1.68917e-05	178	178
KCNG2	0.354606	1.19507e-06	1.47512e-05	178	157
GPR116	0.354543	1.41772e-06	1.69697e-05	178	178
DBX2	0.354444	1.20943e-06	1.4882e-05	178	150
CLDN5	0.354426	1.4297e-06	1.70821e-05	178	178
GPR34	0.354334	1.43913e-06	1.7174e-05	178	178
UVRAG	0.354315	1.22108e-06	1.50066e-05	178	178
HRH2	0.35429	1.22333e-06	1.50155e-05	178	178
FAM55C	0.354274	1.22477e-06	1.50239e-05	178	178
MEOX2	0.354169	1.23427e-06	1.51217e-05	178	175
FAM8A1	0.35406	1.24427e-06	1.52066e-05	178	178
PRG4	0.353909	1.4838e-06	1.7675e-05	178	178
MED23	0.3539	1.4847e-06	1.76752e-05	178	178
PNOC	0.353846	1.26406e-06	1.54008e-05	178	176
CDH23	0.353615	1.51538e-06	1.79971e-05	178	178
SLCO1C1	0.353353	1.31086e-06	1.5883e-05	178	171
IGF2R	0.353296	1.31638e-06	1.59364e-05	178	178
SLC12A3	0.353291	1.31689e-06	1.59364e-05	178	164
HRC	0.353265	1.31939e-06	1.59569e-05	178	178
DYNC1LI1	0.353166	1.32911e-06	1.60646e-05	178	178
LIX1L	0.353092	1.57329e-06	1.85954e-05	178	178
CXCL9	0.352992	1.58459e-06	1.87066e-05	178	178
TNFRSF13C	0.352889	1.35648e-06	1.63455e-05	178	170
MUM1L1	0.352863	1.35899e-06	1.63658e-05	178	173
NCF4	0.352844	1.36094e-06	1.63794e-05	178	178
GAS1	0.352726	1.37281e-06	1.65122e-05	178	178
ZNF187	0.352694	1.37605e-06	1.65319e-05	178	178
CHRD	0.352598	1.62983e-06	1.91493e-05	178	178
2020-09-07	0.352593	1.3863e-06	1.66365e-05	178	178
CR2	0.352591	1.38652e-06	1.66365e-05	178	169
SIK2	0.352511	1.64002e-06	1.92576e-05	178	178
FCER1G	0.352337	1.41254e-06	1.6918e-05	178	178
RBM24	0.352326	1.66185e-06	1.94561e-05	178	177
DNAH8	0.352278	1.41874e-06	1.69716e-05	178	138
POU2AF1	0.352262	1.66944e-06	1.95334e-05	178	177
PARP15	0.352241	1.42262e-06	1.70078e-05	178	178
FAM124B	0.352101	1.43722e-06	1.71616e-05	178	178
MYBPC2	0.352037	1.44398e-06	1.72215e-05	178	165
SIRPB1	0.352028	1.69755e-06	1.97921e-05	178	178
STAR	0.351977	1.70375e-06	1.98526e-05	178	178
C11orf21	0.351968	1.70478e-06	1.9853e-05	178	177
MS4A14	0.351853	1.71881e-06	1.9981e-05	178	177
PDGFRL	0.35184	1.72037e-06	1.99875e-05	178	178
LAP3	0.351757	1.73058e-06	2.00471e-05	178	178
LOC254559	0.351715	1.73584e-06	2.00626e-05	178	177
CACNB4	0.351519	1.76021e-06	2.02835e-05	178	178
SACS	0.351362	1.51726e-06	1.80085e-05	178	178
PARVB	0.351113	1.54514e-06	1.83065e-05	178	178
LOC342346	0.351104	1.54619e-06	1.8308e-05	178	156
AFF2	0.351102	1.81324e-06	2.08338e-05	178	178
UHRF2	0.351086	1.54815e-06	1.83202e-05	178	178
IL34	0.351011	1.82507e-06	2.09242e-05	178	178
TNFSF13B	0.350983	1.82867e-06	2.09381e-05	178	178
MYO1G	0.350853	1.84561e-06	2.11199e-05	178	178
GPNMB	0.350709	1.59146e-06	1.87587e-05	178	178
TSPAN33	0.350676	1.59527e-06	1.87768e-05	178	178
PRSS35	0.350604	1.60362e-06	1.88637e-05	178	178
MYOC	0.350449	1.62187e-06	1.90671e-05	178	138
TLR8	0.350351	1.9126e-06	2.18107e-05	178	178
ARHGDIB	0.350264	1.92448e-06	2.19335e-05	178	178
LOC400759	0.350198	1.6519e-06	1.93741e-05	178	175
KCNA2	0.350163	1.65603e-06	1.94109e-05	178	139
CCL11	0.350143	1.65854e-06	1.94289e-05	178	176
LAT2	0.350012	1.67443e-06	1.95802e-05	178	178
SNTG2	0.349972	1.67931e-06	1.96257e-05	178	157
ENG	0.349743	1.70754e-06	1.98734e-05	178	178
SLC14A2	0.349721	1.71023e-06	1.9893e-05	178	128
IRAK4	0.349614	1.72359e-06	2.0013e-05	178	178
TMEM30A	0.349586	1.7271e-06	2.00186e-05	178	178
RUNDC3B	0.349543	1.73259e-06	2.00587e-05	178	178
PTGS1	0.349521	1.73527e-06	2.00626e-05	178	178
ARHGAP31	0.34947	2.03576e-06	2.30293e-05	178	178
VPREB3	0.349459	1.74312e-06	2.01217e-05	178	175
C5AR1	0.349383	2.04836e-06	2.31057e-05	178	178
PADI4	0.349351	1.75684e-06	2.02564e-05	178	160
PIK3CG	0.349344	2.05392e-06	2.3142e-05	178	178
EGR2	0.349242	2.0688e-06	2.32832e-05	178	178
RAB3C	0.349153	1.78232e-06	2.05024e-05	178	176
VIPR2	0.348924	1.81216e-06	2.08336e-05	178	177
SLCO2B1	0.348845	1.82269e-06	2.09201e-05	178	178
COL21A1	0.348838	2.12874e-06	2.38761e-05	178	178
TTN	0.348825	1.82534e-06	2.09242e-05	178	178
LASS4	0.348821	2.1313e-06	2.38913e-05	178	178
ZNF25	0.348802	2.13418e-06	2.38946e-05	178	178
PLA1A	0.348793	2.13546e-06	2.38946e-05	178	178
SPOCK2	0.348787	2.13642e-06	2.38946e-05	178	178
STK17B	0.348725	2.14575e-06	2.39853e-05	178	178
NEFH	0.348708	2.14833e-06	2.40006e-05	178	178
AOC3	0.348491	2.18147e-06	2.43571e-05	178	178
TSC22D3	0.348334	2.20582e-06	2.45596e-05	178	178
TMEM100	0.348249	2.21909e-06	2.46934e-05	178	178
RASGRP4	0.348225	2.22275e-06	2.47203e-05	178	178
TNFRSF17	0.348202	1.9096e-06	2.1789e-05	178	167
SLC16A6	0.348195	2.22742e-06	2.47583e-05	178	178
CDO1	0.348166	2.2321e-06	2.47769e-05	178	178
KIAA1919	0.348134	2.23712e-06	2.48104e-05	178	178
ZIK1	0.347976	2.26206e-06	2.50448e-05	178	178
TFB1M	0.347814	1.96397e-06	2.23193e-05	178	178
CSN1S1	0.347692	1.98136e-06	2.2504e-05	178	46
MPO	0.347655	1.98667e-06	2.25513e-05	178	174
MDN1	0.347615	1.99241e-06	2.26035e-05	178	178
P2RY12	0.347539	2.00339e-06	2.2715e-05	178	175
STX2	0.347468	2.01365e-06	2.28183e-05	178	178
ADRBK2	0.347425	2.01985e-06	2.28754e-05	178	178
PRDM1	0.347399	2.02373e-06	2.29063e-05	178	178
HEPACAM	0.347295	2.03897e-06	2.30523e-05	178	119
C21orf7	0.347275	2.04184e-06	2.30716e-05	178	178
CNOT6L	0.347254	2.04497e-06	2.30892e-05	178	178
SPI1	0.347249	2.04573e-06	2.30892e-05	178	178
BCL2L11	0.34721	2.05142e-06	2.3127e-05	178	178
REM1	0.347059	2.41268e-06	2.65046e-05	178	178
CRTAP	0.346893	2.09885e-06	2.35811e-05	178	178
NPY5R	0.346662	2.13406e-06	2.38946e-05	178	143
CETP	0.34637	2.53215e-06	2.76634e-05	178	178
ITPKB	0.346236	2.20057e-06	2.4515e-05	178	178
C9orf139	0.346033	2.23285e-06	2.47769e-05	178	174
CAMK1D	0.345961	2.60559e-06	2.83716e-05	178	178
SYNE1	0.345761	2.27702e-06	2.51822e-05	178	178
JAM3	0.345748	2.64463e-06	2.87651e-05	178	178
DDX5	0.345685	2.65646e-06	2.88778e-05	178	178
CNST	0.34561	2.67031e-06	2.89807e-05	178	178
GUSBL2	0.345588	2.30539e-06	2.54675e-05	178	178
TMX3	0.345569	2.30856e-06	2.54857e-05	178	178
LOC729603	0.345562	2.30962e-06	2.54857e-05	178	178
GPR31	0.345554	2.311e-06	2.54867e-05	178	85
EXOG	0.345348	2.71956e-06	2.94827e-05	178	178
SIGLEC7	0.345303	2.35301e-06	2.59355e-05	178	178
ACTN2	0.345223	2.36647e-06	2.60549e-05	178	177
ID4	0.344963	2.7936e-06	3.01696e-05	178	178
CWF19L2	0.344861	2.4286e-06	2.66499e-05	178	178
TAF4B	0.344842	2.43193e-06	2.6671e-05	178	178
NDST2	0.344657	2.46431e-06	2.69968e-05	178	178
TMEM149	0.344488	2.49432e-06	2.72954e-05	178	178
FAM70A	0.344476	2.89003e-06	3.1106e-05	178	178
ABCA10	0.34447	2.89132e-06	3.1106e-05	178	178
KCTD20	0.344468	2.49793e-06	2.73197e-05	178	178
RIPK1	0.344126	2.55961e-06	2.79391e-05	178	178
FILIP1L	0.344088	2.56661e-06	2.7978e-05	178	178
UCHL1	0.343719	3.04627e-06	3.25605e-05	178	178
IL10	0.343595	2.65833e-06	2.88823e-05	178	177
CPXM2	0.343536	3.0852e-06	3.28982e-05	178	178
PDGFRA	0.343234	2.72772e-06	2.95551e-05	178	178
FGF10	0.343213	2.73181e-06	2.95831e-05	178	156
LAMA2	0.343165	3.16542e-06	3.3598e-05	178	178
MCTP1	0.342948	2.7836e-06	3.00946e-05	178	178
RBPMS2	0.342807	2.81174e-06	3.03489e-05	178	178
VSIG4	0.342799	3.24667e-06	3.43865e-05	178	178
WIT1	0.342752	2.82271e-06	3.04508e-05	178	168
C2orf76	0.342646	3.28127e-06	3.47344e-05	178	178
SERPINF2	0.342584	3.2953e-06	3.48335e-05	178	178
NFIA	0.342565	2.86038e-06	3.08067e-05	178	178
DNAJC27	0.342557	3.30161e-06	3.48751e-05	178	178
CXCR2	0.342401	2.89394e-06	3.11173e-05	178	174
EMR1	0.342262	2.92269e-06	3.13924e-05	178	175
BMPER	0.342242	3.37426e-06	3.55854e-05	178	177
TPK1	0.342055	3.41818e-06	3.59719e-05	178	178
BAALC	0.34203	2.97104e-06	3.1877e-05	178	178
ITGA7	0.341942	3.44489e-06	3.6176e-05	178	178
CSTF2T	0.341891	3.00052e-06	3.21236e-05	178	178
UBE2E2	0.341729	3.49584e-06	3.66525e-05	178	178
TCL6	0.341689	3.04373e-06	3.25509e-05	178	154
LRRC2	0.341657	3.51332e-06	3.68163e-05	178	178
PLEKHA2	0.341607	3.06143e-06	3.27044e-05	178	178
C6orf204	0.341598	3.06331e-06	3.27044e-05	178	178
EFHD1	0.341592	3.06469e-06	3.27044e-05	178	178
TRDN	0.341486	3.08785e-06	3.28982e-05	178	79
NT5DC1	0.341416	3.10318e-06	3.30082e-05	178	178
SMAP1	0.341382	3.11062e-06	3.30518e-05	178	178
KIAA1949	0.341265	3.1363e-06	3.33068e-05	178	178
MAPK10	0.341246	3.61415e-06	3.77928e-05	178	178
POPDC2	0.341133	3.64232e-06	3.80075e-05	178	178
ASB2	0.341084	3.65461e-06	3.81151e-05	178	178
TMC2	0.341081	3.17735e-06	3.37065e-05	178	161
TYROBP	0.34098	3.68092e-06	3.83288e-05	178	178
TIMD4	0.340829	3.23445e-06	3.42755e-05	178	165
CTSW	0.340708	3.75051e-06	3.89714e-05	178	178
ADAM6	0.340669	3.76039e-06	3.90536e-05	178	178
CD1C	0.340562	3.29592e-06	3.48335e-05	178	176
HDX	0.340495	3.80574e-06	3.94532e-05	178	178
TLR7	0.340301	3.85668e-06	3.98356e-05	178	178
CNTNAP4	0.34028	3.36205e-06	3.54756e-05	178	105
IGDCC4	0.340225	3.877e-06	3.99916e-05	178	178
SDCBP	0.340199	3.8838e-06	4.002e-05	178	178
KRT72	0.340181	3.38572e-06	3.56872e-05	178	86
KIAA1045	0.34005	3.41697e-06	3.59719e-05	178	175
C11orf46	0.340018	3.42457e-06	3.602e-05	178	178
NFIB	0.339983	3.43304e-06	3.60707e-05	178	178
IDO1	0.339786	3.99531e-06	4.10193e-05	178	178
PTP4A1	0.339782	3.4819e-06	3.65426e-05	178	178
C5orf58	0.33964	3.51682e-06	3.68335e-05	178	169
ADAM23	0.339399	4.10268e-06	4.2078e-05	178	178
LAT	0.339208	4.15678e-06	4.26108e-05	178	178
MSL2	0.339207	3.6256e-06	3.78925e-05	178	178
AGAP2	0.339082	4.19262e-06	4.29114e-05	178	178
CAMKK1	0.33907	3.66063e-06	3.81577e-05	178	178
DDX19A	0.339051	3.66532e-06	3.81865e-05	178	178
MCART6	0.339046	4.203e-06	4.29732e-05	178	178
MAGEH1	0.338939	4.23367e-06	4.31974e-05	178	178
TCL1B	0.338913	3.70107e-06	3.85184e-05	178	105
LRRK1	0.338736	3.74713e-06	3.89567e-05	178	178
ECM2	0.338735	4.29316e-06	4.37142e-05	178	178
CHORDC1	0.338716	4.29878e-06	4.37263e-05	178	178
PI4K2A	0.338589	3.78604e-06	3.92829e-05	178	178
CLEC4G	0.338587	3.78644e-06	3.92829e-05	178	160
HLA-DQA1	0.338498	3.81019e-06	3.94671e-05	178	178
DNAJB5	0.338484	4.36737e-06	4.42839e-05	178	178
THBS1	0.338478	4.36927e-06	4.42839e-05	178	178
TMEM27	0.338439	3.82606e-06	3.959e-05	178	178
UBE2G2	0.338407	4.39025e-06	4.44283e-05	178	178
CYP7B1	0.338378	3.84238e-06	3.97381e-05	178	177
CLK1	0.338369	3.84467e-06	3.9741e-05	178	178
PRR16	0.338369	4.40174e-06	4.44989e-05	178	178
KLRC1	0.33832	3.85785e-06	3.98356e-05	178	176
GRM7	0.338234	3.88125e-06	4.00145e-05	178	160
ZNF451	0.338127	4.47513e-06	4.51486e-05	178	178
CYLD	0.338115	3.91365e-06	4.02855e-05	178	178
C16orf5	0.337997	4.51488e-06	4.55032e-05	178	178
AICDA	0.337976	3.95175e-06	4.06271e-05	178	157
C6orf115	0.33779	4.57879e-06	4.60768e-05	178	178
NLGN4X	0.337499	4.67051e-06	4.6952e-05	178	178
ADPGK	0.337458	4.09746e-06	4.20463e-05	178	178
KLHL13	0.337403	4.70102e-06	4.72107e-05	178	178
PDCD1LG2	0.337295	4.73582e-06	4.7512e-05	178	178
SLC24A4	0.337221	4.1658e-06	4.26773e-05	178	176
CECR2	0.337214	4.16759e-06	4.26773e-05	178	173
SOCS5	0.337201	4.76605e-06	4.77426e-05	178	178
ATP1A2	0.337135	4.78745e-06	4.79327e-05	178	178
AKIRIN1	0.3371	4.20089e-06	4.29732e-05	178	178
FBXW7	0.337084	4.20556e-06	4.29771e-05	178	178
CITED2	0.337012	4.22675e-06	4.31491e-05	178	178
MMD	0.336965	4.2406e-06	4.32458e-05	178	178
CTGF	0.336795	4.89939e-06	4.89295e-05	178	178
THPO	0.336774	4.29734e-06	4.37263e-05	178	175
HERPUD1	0.336754	4.91284e-06	4.89897e-05	178	178
FRZB	0.33673	4.31057e-06	4.38237e-05	178	178
NRP1	0.33665	4.94771e-06	4.92876e-05	178	178
CYP26B1	0.336571	4.97419e-06	4.95159e-05	178	178
XCL2	0.336564	4.36055e-06	4.42636e-05	178	173
CCIN	0.336528	4.37159e-06	4.42848e-05	178	177
ZDHHC14	0.336495	4.38163e-06	4.43637e-05	178	178
CFL2	0.336434	4.40013e-06	4.44989e-05	178	178
ALPL	0.336324	5.05809e-06	5.01096e-05	178	178
CCDC117	0.33616	5.11453e-06	5.0618e-05	178	178
GPR141	0.336049	4.51951e-06	4.55266e-05	178	168
ITPR1	0.335792	5.24352e-06	5.17392e-05	178	178
C6orf170	0.335746	5.26015e-06	5.18515e-05	178	178
CASQ2	0.335731	5.26544e-06	5.18779e-05	178	177
CCDC59	0.335652	5.29354e-06	5.21028e-05	178	178
PDE1B	0.335652	5.29354e-06	5.21028e-05	178	178
LMO3	0.335629	5.30192e-06	5.21593e-05	178	178
FCGR2A	0.335584	5.31796e-06	5.22406e-05	178	178
ST6GALNAC6	0.335556	5.32791e-06	5.23108e-05	178	178
RELN	0.335535	5.33557e-06	5.23601e-05	178	178
ZNF549	0.335477	5.35632e-06	5.25377e-05	178	178
SMTNL2	0.335423	4.71991e-06	4.73764e-05	178	175
OMD	0.335362	4.73994e-06	4.75292e-05	178	176
ZNF439	0.335254	5.43774e-06	5.32043e-05	178	178
MATK	0.335237	5.444e-06	5.32391e-05	178	178
SCN4B	0.335194	4.79536e-06	4.79876e-05	178	178
FGFR1	0.335073	5.50452e-06	5.37778e-05	178	178
DDX26B	0.335052	5.51242e-06	5.38285e-05	178	178
ARHGAP18	0.33493	4.88373e-06	4.87978e-05	178	178
CNTNAP1	0.334922	5.56089e-06	5.41947e-05	178	178
ZNF366	0.334856	5.58567e-06	5.43559e-05	178	178
LOC257358	0.334852	4.90989e-06	4.89849e-05	178	171
ACAT2	0.334775	5.6162e-06	5.45992e-05	178	178
FGFBP2	0.334751	4.94437e-06	4.92792e-05	178	177
FAM35B	0.334624	4.98817e-06	4.96157e-05	178	178
GPIHBP1	0.334598	4.99703e-06	4.96307e-05	178	178
STAT5B	0.334594	5.68505e-06	5.51601e-05	178	178
HPD	0.334545	5.01534e-06	4.97858e-05	178	170
CHI3L1	0.334523	5.02279e-06	4.98348e-05	178	178
PCDH19	0.334497	5.72265e-06	5.54161e-05	178	178
SOD3	0.334365	5.07805e-06	5.02821e-05	178	178
TDRD9	0.334241	5.12146e-06	5.06612e-05	178	176
IGJ	0.334109	5.87373e-06	5.66762e-05	178	178
ZDHHC15	0.333915	5.23807e-06	5.17112e-05	178	178
BRDT	0.333707	5.31347e-06	5.22406e-05	178	54
C8orf34	0.333695	5.31811e-06	5.22406e-05	178	178
POLR1E	0.333486	6.12494e-06	5.8765e-05	178	178
EIF2C3	0.333139	5.52515e-06	5.39261e-05	178	178
PCGF6	0.333106	5.53768e-06	5.39951e-05	178	178
TLR6	0.333043	6.30944e-06	6.03302e-05	178	178
P2RY13	0.332886	6.37635e-06	6.07921e-05	178	178
OXCT2	0.332869	6.38362e-06	6.08043e-05	178	178
ZNF540	0.332807	6.41005e-06	6.09973e-05	178	178
PDE6B	0.332739	6.43933e-06	6.1217e-05	178	177
PLSCR4	0.332707	5.69144e-06	5.51949e-05	178	178
MCF2	0.332659	5.71014e-06	5.53221e-05	178	156
HIAT1	0.33254	5.75701e-06	5.5667e-05	178	178
NOVA1	0.332537	6.52703e-06	6.18426e-05	178	178
KLF8	0.332501	6.54284e-06	6.19627e-05	178	178
PABPC4	0.332488	6.54843e-06	6.19739e-05	178	178
FAM125B	0.332484	6.55029e-06	6.19739e-05	178	178
ZFP106	0.332354	6.60739e-06	6.24245e-05	178	178
PDK4	0.332337	6.61491e-06	6.24658e-05	178	178
DKFZP434L187	0.332242	5.87571e-06	5.66762e-05	178	88
TSPAN7	0.332164	6.69154e-06	6.31154e-05	178	178
P2RX2	0.332146	5.91475e-06	5.7025e-05	178	155
C1QB	0.332125	5.923e-06	5.70767e-05	178	178
KIAA1328	0.332013	6.75941e-06	6.36479e-05	178	178
PARK2	0.331978	5.98282e-06	5.7569e-05	178	178
TSPYL4	0.331931	6.00238e-06	5.77291e-05	178	178
FUCA2	0.331898	6.01593e-06	5.78313e-05	178	178
ARMCX1	0.331781	6.06428e-06	5.82394e-05	178	178
PMP2	0.33169	6.10212e-06	5.85744e-05	178	162
HAS2	0.331339	7.07046e-06	6.62927e-05	178	178
CRTC3	0.331278	6.276e-06	6.01267e-05	178	178
DPEP3	0.331222	6.30037e-06	6.03018e-05	178	142
XIRP1	0.331181	7.14501e-06	6.68965e-05	178	178
LRRC32	0.331141	6.33505e-06	6.05166e-05	178	178
PHIP	0.331126	7.17138e-06	6.70481e-05	178	178
AHI1	0.331053	6.37325e-06	6.07921e-05	178	178
TMEM188	0.331039	6.37926e-06	6.07921e-05	178	178
MEOX1	0.330969	7.24693e-06	6.76266e-05	178	178
ARAP1	0.330828	6.47161e-06	6.14943e-05	178	178
EIF1B	0.330789	6.48892e-06	6.16292e-05	178	178
C1QC	0.330718	6.52059e-06	6.18426e-05	178	178
COQ10A	0.330713	6.52248e-06	6.18426e-05	178	178
NKAIN2	0.330605	6.57069e-06	6.21372e-05	178	167
STYX	0.330598	6.57404e-06	6.21391e-05	178	178
COPS8	0.330588	7.43283e-06	6.91005e-05	178	178
EVC2	0.33039	7.53119e-06	6.98731e-05	178	178
FASLG	0.33038	6.67204e-06	6.29751e-05	178	178
TACR1	0.330208	6.75072e-06	6.35963e-05	178	176
VIT	0.330014	6.84059e-06	6.4351e-05	178	167
CPNE5	0.329966	7.74583e-06	7.14728e-05	178	178
MFSD1	0.329949	6.8708e-06	6.46045e-05	178	178
ITIH5	0.329924	7.76773e-06	7.16079e-05	178	178
LRRN3	0.329871	7.79517e-06	7.17707e-05	178	178
DEK	0.329687	6.99409e-06	6.56701e-05	178	178
RAB39B	0.329658	7.90588e-06	7.26107e-05	178	177
SLC26A11	0.329512	7.0773e-06	6.63254e-05	178	178
SFRP1	0.329422	8.03051e-06	7.36527e-05	178	178
IL12RB2	0.329376	7.14305e-06	6.68965e-05	178	177
MBD2	0.32935	7.15586e-06	6.69664e-05	178	178
FLJ40330	0.329338	7.16154e-06	6.69878e-05	178	178
ATP2B1	0.329283	8.10436e-06	7.42611e-05	178	178
XCR1	0.329222	7.2183e-06	6.74231e-05	178	142
KRT222	0.329188	8.15586e-06	7.46098e-05	178	178
OAZ2	0.328981	7.3371e-06	6.8339e-05	178	178
EGR3	0.328928	8.29705e-06	7.56761e-05	178	178
CIDEA	0.328806	7.42424e-06	6.90531e-05	178	104
SIGLEC9	0.328766	8.38618e-06	7.63505e-05	178	178
NAP1L2	0.328745	8.39797e-06	7.64204e-05	178	178
GPR133	0.328631	7.5125e-06	6.97755e-05	178	178
ZNF614	0.328615	7.52061e-06	6.98181e-05	178	178
GPX7	0.32859	7.5336e-06	6.98731e-05	178	178
C1orf96	0.328564	8.49886e-06	7.71609e-05	178	178
RASSF8	0.328495	7.58198e-06	7.02889e-05	178	178
SHANK3	0.328494	8.53834e-06	7.74838e-05	178	178
DIRC1	0.328424	7.61874e-06	7.05635e-05	178	147
STARD13	0.328396	8.59366e-06	7.795e-05	178	178
ZDHHC17	0.328354	7.65483e-06	7.07982e-05	178	178
SOCS1	0.328296	7.68459e-06	7.09739e-05	178	178
LOC96610	0.328277	8.66147e-06	7.83853e-05	178	178
MIS12	0.328221	7.72362e-06	7.13011e-05	178	178
EFHA2	0.328164	7.75336e-06	7.15088e-05	178	178
ZBTB10	0.328156	8.73101e-06	7.88703e-05	178	178
FAM13C	0.328047	7.81485e-06	7.19082e-05	178	177
TM4SF18	0.328009	7.83507e-06	7.20608e-05	178	178
NRG1	0.327975	8.83569e-06	7.97067e-05	178	178
SV2B	0.327939	7.87228e-06	7.23693e-05	178	178
LCNL1	0.327925	7.87975e-06	7.24044e-05	178	164
SYT15	0.327868	8.89783e-06	8.0121e-05	178	178
TINF2	0.327744	7.97613e-06	7.32219e-05	178	178
THBS4	0.32773	8.97922e-06	8.07803e-05	178	178
HOOK3	0.327702	7.99923e-06	7.33999e-05	178	178
LRRC55	0.327493	8.11241e-06	7.43005e-05	178	176
PITPNC1	0.327379	9.18902e-06	8.25926e-05	178	178
SGCE	0.327359	8.18597e-06	7.4801e-05	178	178
BTF3L4	0.32733	8.20182e-06	7.49112e-05	178	178
RRAGA	0.327112	8.32307e-06	7.58785e-05	178	178
GPRASP1	0.327034	9.39953e-06	8.43313e-05	178	178
PHACTR2	0.326999	8.38644e-06	7.63505e-05	178	178
RAB39	0.326944	8.41775e-06	7.65651e-05	178	170
VNN2	0.326732	9.5878e-06	8.58647e-05	178	178
RYR3	0.326692	9.61326e-06	8.60537e-05	178	177
RNF125	0.326677	9.62266e-06	8.60989e-05	178	178
LOC90586	0.326581	8.6254e-06	7.8202e-05	178	168
RET	0.326557	8.63955e-06	7.82944e-05	178	178
MDC1	0.326547	8.6451e-06	7.83089e-05	178	178
S1PR4	0.326543	9.70762e-06	8.67021e-05	178	178
C12orf41	0.326525	8.65798e-06	7.83853e-05	178	178
ARHGAP20	0.32649	9.74153e-06	8.68873e-05	178	178
LPXN	0.326487	8.68036e-06	7.85204e-05	178	178
APOD	0.326477	9.74969e-06	8.69208e-05	178	178
ZBTB16	0.326468	8.69091e-06	7.85798e-05	178	177
SGPP1	0.326368	8.74942e-06	7.90005e-05	178	178
MMRN1	0.32626	9.88933e-06	8.80466e-05	178	178
PTCRA	0.326143	8.88245e-06	8.00189e-05	178	163
GLT1D1	0.326045	8.94112e-06	8.04742e-05	178	176
AGTPBP1	0.325883	1.01362e-05	9.00415e-05	178	178
C14orf149	0.325838	1.01658e-05	9.0224e-05	178	178
WDR91	0.325717	1.02468e-05	9.07794e-05	178	178
PROS1	0.325674	9.16634e-06	8.24262e-05	178	178
GAB2	0.325641	1.02982e-05	9.11924e-05	178	178
LIFR	0.325607	1.03212e-05	9.13157e-05	178	178
RPGRIP1	0.325603	9.21005e-06	8.2744e-05	178	176
NEDD9	0.325487	9.28178e-06	8.33505e-05	178	178
ZCWPW2	0.325409	1.04555e-05	9.22151e-05	178	178
ZNF318	0.325392	1.04671e-05	9.22765e-05	178	178
C1QTNF1	0.325383	1.04729e-05	9.22867e-05	178	178
BRD7P3	0.325085	9.5343e-06	8.54878e-05	178	117
LOC440461	0.32486	9.67858e-06	8.64818e-05	178	176
LRRC37A3	0.324637	9.82332e-06	8.74983e-05	178	178
NDNL2	0.324381	1.118e-05	9.76476e-05	178	178
ZNF275	0.324292	1.00523e-05	8.94169e-05	178	178
C13orf27	0.324249	1.00808e-05	8.96304e-05	178	178
SATB1	0.324136	1.01568e-05	9.01842e-05	178	178
GDF6	0.324132	1.13626e-05	9.90071e-05	178	177
ARL5A	0.324128	1.13657e-05	9.90071e-05	178	178
DOC2B	0.324119	1.1372e-05	9.90183e-05	178	177
C10orf26	0.324111	1.01741e-05	9.02565e-05	178	178
ADRB2	0.324099	1.0182e-05	9.02863e-05	178	178
CCR8	0.323922	1.03026e-05	9.11924e-05	178	170
MUSK	0.323826	1.03688e-05	9.16506e-05	178	143
LILRA3	0.32382	1.03729e-05	9.16506e-05	178	159
EAF2	0.323817	1.15976e-05	0.000100716	178	178
PRR3	0.323777	1.04024e-05	9.18702e-05	178	178
LOC100272216	0.323764	1.04118e-05	9.19117e-05	178	174
ABT1	0.323747	1.16506e-05	0.000101043	178	178
PRKAR2B	0.323655	1.172e-05	0.000101556	178	178
PTPLAD2	0.323615	1.17508e-05	0.000101779	178	178
KCNE1	0.323585	1.05363e-05	9.27209e-05	178	172
BEND6	0.323502	1.18371e-05	0.000102348	178	178
C17orf51	0.323479	1.06106e-05	9.32921e-05	178	178
RNF175	0.323479	1.18551e-05	0.000102458	178	177
TCEAL7	0.323353	1.06994e-05	9.39893e-05	178	178
MTERFD2	0.323344	1.0706e-05	9.40052e-05	178	178
RNF166	0.323295	1.0741e-05	9.42713e-05	178	178
PHF20	0.323186	1.0819e-05	9.48213e-05	178	178
FPR2	0.32318	1.08229e-05	9.48213e-05	178	174
SLC12A1	0.322998	1.09543e-05	9.58457e-05	178	135
MIAT	0.322979	1.22457e-05	0.000105327	178	178
CA5B	0.322913	1.22982e-05	0.000105732	178	178
NOS3	0.322859	1.23406e-05	0.000105959	178	178
HEG1	0.322732	1.11494e-05	9.74658e-05	178	178
USPL1	0.322703	1.11706e-05	9.76082e-05	178	178
C14orf64	0.322648	1.12112e-05	9.78591e-05	178	174
PENK	0.322598	1.12491e-05	9.81203e-05	178	175
CC2D2B	0.322553	1.1282e-05	9.8364e-05	178	178
CSGALNACT2	0.322415	1.27009e-05	0.000108674	178	178
CCND2	0.322289	1.28043e-05	0.000109465	178	178
ZNF673	0.322234	1.28502e-05	0.000109762	178	178
RBMS3	0.322191	1.28856e-05	0.000110017	178	178
LIMS3	0.322089	1.29709e-05	0.000110507	178	177
UBE2N	0.321829	1.18353e-05	0.000102348	178	178
ZNF200	0.321827	1.18372e-05	0.000102348	178	178
HNRNPH1	0.321704	1.19332e-05	0.000103042	178	178
CHN1	0.32167	1.33265e-05	0.000112953	178	178
MKNK1	0.32167	1.33265e-05	0.000112953	178	178
EID1	0.321625	1.19961e-05	0.000103405	178	178
HLA-DRB6	0.321556	1.20502e-05	0.00010369	178	176
OLFML2B	0.32123	1.37102e-05	0.000115808	178	178
SIK3	0.321163	1.23669e-05	0.000106139	178	178
FGFR1OP2	0.321093	1.24241e-05	0.000106583	178	178
GABPA	0.320999	1.25011e-05	0.000107197	178	178
NEXN	0.320979	1.25177e-05	0.000107247	178	178
KCNE1L	0.320934	1.39737e-05	0.00011788	178	178
APOL3	0.320838	1.406e-05	0.000118459	178	178
ZNF131	0.320674	1.42089e-05	0.000119155	178	178
STAT3	0.320625	1.28119e-05	0.000109483	178	178
PHF23	0.320613	1.42654e-05	0.000119578	178	178
HELB	0.320551	1.43221e-05	0.000119951	178	178
NFKBIZ	0.32052	1.29009e-05	0.000110101	178	178
KRT73	0.320479	1.29356e-05	0.000110349	178	77
CBLN1	0.320462	1.29502e-05	0.000110378	178	175
PXK	0.320349	1.45092e-05	0.000121313	178	178
ZRANB1	0.320331	1.30621e-05	0.000111236	178	178
HDGFRP3	0.320323	1.4533e-05	0.000121461	178	178
ZNF804A	0.320262	1.31214e-05	0.000111645	178	175
FAM53B	0.320165	1.32054e-05	0.000112301	178	178
LOC440896	0.320118	1.32464e-05	0.000112511	178	117
ZNF286A	0.320054	1.33018e-05	0.000112888	178	178
KLHL4	0.319889	1.49434e-05	0.000124277	178	177
PILRA	0.319764	1.50641e-05	0.000125106	178	178
ERVFRDE1	0.31976	1.35604e-05	0.000114836	178	171
INPP4A	0.319681	1.51444e-05	0.000125615	178	178
SLC7A2	0.319668	1.51568e-05	0.000125665	178	178
TSPYL2	0.319661	1.36493e-05	0.000115401	178	178
PBX2	0.319659	1.36504e-05	0.000115401	178	178
SLC25A32	0.319645	1.36635e-05	0.000115462	178	178
TMEM71	0.31961	1.52126e-05	0.000126075	178	178
ARSB	0.319336	1.54823e-05	0.000127934	178	178
GBGT1	0.319217	1.56008e-05	0.000128644	178	178
CNTN4	0.3192	1.40673e-05	0.00011847	178	178
PTPN22	0.319149	1.56688e-05	0.000129044	178	178
PARP11	0.319131	1.41309e-05	0.000118851	178	178
PRDM4	0.319118	1.41426e-05	0.000118851	178	178
ZNF184	0.319056	1.41999e-05	0.000119155	178	178
HSPA12A	0.318912	1.59072e-05	0.000130789	178	178
FAM19A2	0.318885	1.59353e-05	0.000130966	178	177
WHAMML2	0.318883	1.43619e-05	0.000120234	178	177
ANXA6	0.318782	1.4457e-05	0.000120979	178	178
ATXN7L2	0.318672	1.45609e-05	0.000121591	178	178
FLCN	0.318672	1.45609e-05	0.000121591	178	178
RAP1B	0.318633	1.45982e-05	0.000121851	178	178
RNF217	0.318513	1.47133e-05	0.000122656	178	177
YPEL2	0.318432	1.47911e-05	0.000123253	178	178
ZNF43	0.318278	1.65641e-05	0.000135067	178	178
ZNF876P	0.318204	1.66429e-05	0.000135598	178	178
C4orf7	0.318184	1.50322e-05	0.000124893	178	169
THRSP	0.318139	1.50759e-05	0.000125151	178	130
IFFO1	0.318108	1.67448e-05	0.00013626	178	178
SUB1	0.318093	1.67607e-05	0.000136333	178	178
SLC41A1	0.318071	1.51428e-05	0.000125615	178	178
SPON1	0.31798	1.68815e-05	0.000137034	178	178
C13orf36	0.317977	1.52355e-05	0.000126211	178	169
RNF112	0.317939	1.52736e-05	0.000126474	178	178
GADD45B	0.317918	1.52948e-05	0.000126597	178	178
ZNF492	0.31783	1.53827e-05	0.000127271	178	155
TENC1	0.317771	1.54415e-05	0.00012765	178	178
ABCC4	0.31777	1.71094e-05	0.000138713	178	178
TBC1D9	0.317707	1.55059e-05	0.000128076	178	178
PDE3B	0.317659	1.55543e-05	0.000128315	178	178
ZNF10	0.317592	1.56222e-05	0.000128768	178	178
C17orf91	0.317587	1.73098e-05	0.000140223	178	178
GMEB1	0.317557	1.56579e-05	0.000129008	178	178
C10orf72	0.317437	1.57808e-05	0.000129858	178	178
MYRIP	0.317436	1.74768e-05	0.000141344	178	178
WBP4	0.317316	1.59055e-05	0.000130789	178	178
FBXO33	0.317222	1.60027e-05	0.000131465	178	178
GNG7	0.317161	1.77843e-05	0.00014342	178	178
PRICKLE2	0.317033	1.62003e-05	0.000132758	178	178
OR2W3	0.317023	1.62111e-05	0.000132791	178	136
IGSF6	0.317007	1.62275e-05	0.000132816	178	178
PALM	0.316937	1.63016e-05	0.000133312	178	178
FLJ36031	0.316927	1.63117e-05	0.00013334	178	178
OLFML3	0.316923	1.80554e-05	0.000145286	178	178
RGS13	0.316746	1.65047e-05	0.00013475	178	174
GABPB1	0.316738	1.82687e-05	0.000146688	178	178
C5orf39	0.316731	1.82761e-05	0.000146688	178	178
SIGLEC1	0.316729	1.82786e-05	0.000146688	178	178
LPHN3	0.316636	1.6623e-05	0.000135492	178	178
IL12RB1	0.316601	1.66609e-05	0.000135689	178	178
NPHS1	0.316577	1.66865e-05	0.000135842	178	167
RASD1	0.316472	1.85793e-05	0.000148462	178	178
HPCAL4	0.316457	1.68164e-05	0.00013673	178	173
CXorf65	0.316433	1.68429e-05	0.000136833	178	158
CSRP2	0.316336	1.87403e-05	0.0001496	178	178
CCDC66	0.316144	1.89689e-05	0.000151246	178	178
RNF144B	0.316125	1.71823e-05	0.000139247	178	178
ENPP6	0.315885	1.74505e-05	0.000141247	178	175
PAPD5	0.315874	1.74631e-05	0.000141291	178	178
ZNF295	0.315847	1.74931e-05	0.000141418	178	178
ZNF677	0.315798	1.75485e-05	0.00014175	178	178
RANBP6	0.31573	1.76259e-05	0.000142317	178	178
ZNF684	0.315714	1.94915e-05	0.000155101	178	178
LOC144438	0.315683	1.76801e-05	0.000142638	178	178
METT10D	0.31568	1.95335e-05	0.000155247	178	178
ZHX2	0.315667	1.95493e-05	0.00015531	178	178
AOC2	0.315608	1.9623e-05	0.000155833	178	178
TRA2B	0.315541	1.78424e-05	0.00014383	178	178
BFSP2	0.315487	1.79052e-05	0.000144278	178	132
ME2	0.315367	1.80448e-05	0.000145284	178	178
GRAPL	0.315326	1.80919e-05	0.000145486	178	173
GXYLT2	0.31517	2.01735e-05	0.000159565	178	178
RASGEF1B	0.315156	1.82916e-05	0.000146734	178	178
ASXL1	0.315122	1.83316e-05	0.000146995	178	178
RDX	0.315085	1.83759e-05	0.00014723	178	178
KIAA0355	0.315055	2.03202e-05	0.000160404	178	178
LAIR2	0.31502	1.8452e-05	0.000147781	178	153
HCP5	0.315006	2.0383e-05	0.000160772	178	178
TEAD2	0.315002	1.84744e-05	0.00014784	178	178
GAP43	0.314976	2.04214e-05	0.000160945	178	178
MORF4L1	0.314911	1.85821e-05	0.000148462	178	178
MCAM	0.314821	2.06222e-05	0.000162205	178	178
IL5RA	0.31479	1.87279e-05	0.000149566	178	144
SNN	0.314393	2.1185e-05	0.000165666	178	178
TMCO7	0.314391	2.11879e-05	0.000165666	178	178
NGF	0.314206	2.1436e-05	0.000167188	178	177
IL27RA	0.314167	2.14877e-05	0.00016748	178	178
THY1	0.314153	1.95115e-05	0.000155197	178	178
ANKLE1	0.314137	1.95315e-05	0.000155247	178	178
PVRIG	0.314044	2.1655e-05	0.000168585	178	178
CDHR1	0.313915	1.98116e-05	0.000157268	178	174
LRRC18	0.313909	1.98197e-05	0.000157269	178	145
FCN2	0.313891	1.9842e-05	0.000157335	178	83
IGFN1	0.313889	1.9844e-05	0.000157335	178	171
CSRNP1	0.313859	2.19082e-05	0.000170422	178	178
ASCC3	0.313728	2.00504e-05	0.000158845	178	178
NUDT3	0.313704	2.00815e-05	0.000158964	178	178
PPP1R8	0.313627	2.22295e-05	0.000172582	178	178
GPAM	0.313616	2.01945e-05	0.000159667	178	178
OBFC2A	0.313565	2.02608e-05	0.000160062	178	178
SNRPN	0.313544	2.02882e-05	0.000160215	178	178
C6orf59	0.313473	2.03809e-05	0.000160772	178	173
GADD45A	0.313419	2.04521e-05	0.000161123	178	178
NLRP6	0.313366	2.05207e-05	0.0001616	178	173
SEC14L1	0.31335	2.05417e-05	0.0001617	178	178
KLHL5	0.313289	2.27062e-05	0.000175937	178	178
PGCP	0.313271	2.06469e-05	0.000162335	178	178
LOC375190	0.313182	2.0765e-05	0.000163198	178	178
S100A8	0.31318	2.28611e-05	0.00017693	178	178
FADS3	0.313134	2.08289e-05	0.000163506	178	178
ZEB1	0.313116	2.08518e-05	0.000163621	178	178
GRM2	0.313061	2.09256e-05	0.000164134	178	176
RNF115	0.313015	2.09881e-05	0.000164494	178	178
TEKT3	0.312925	2.11089e-05	0.00016531	178	177
CSGALNACT1	0.31284	2.12241e-05	0.000165818	178	178
ZNF486	0.312759	2.13338e-05	0.000166609	178	178
PRPF38B	0.312713	2.13965e-05	0.000167033	178	178
AP1B1	0.312688	2.14314e-05	0.000167188	178	178
RERG	0.312576	2.37422e-05	0.00018289	178	178
LILRA1	0.312543	2.16303e-05	0.000168459	178	164
PGF	0.312446	2.39356e-05	0.000184164	178	178
BNC2	0.312412	2.39866e-05	0.000184413	178	178
EIF4A1	0.31232	2.41241e-05	0.000185182	178	178
VNN3	0.312226	2.20727e-05	0.000171499	178	173
CWC25	0.312141	2.21928e-05	0.000172364	178	178
GM2A	0.31208	2.4489e-05	0.000187619	178	178
RAPGEF4	0.312031	2.23484e-05	0.000173437	178	178
KAT2B	0.312012	2.23757e-05	0.00017358	178	178
HERC1	0.311927	2.47242e-05	0.00018908	178	178
TM7SF4	0.311925	2.47275e-05	0.00018908	178	177
PSTPIP2	0.311888	2.47833e-05	0.000189434	178	178
TRAM2	0.311805	2.49119e-05	0.000190196	178	178
ASNSD1	0.311757	2.27427e-05	0.000176151	178	178
TMEM132C	0.311678	2.51109e-05	0.000191642	178	177
TUBD1	0.311586	2.52545e-05	0.000192663	178	178
CDC14A	0.311561	2.30276e-05	0.000178009	178	178
C19orf38	0.31148	2.31467e-05	0.00017886	178	178
H19	0.311468	2.31639e-05	0.000178923	178	178
NR4A1	0.311401	2.55474e-05	0.000194522	178	178
OLAH	0.311333	2.33641e-05	0.000180258	178	157
ESR2	0.311207	2.35526e-05	0.000181571	178	178
AFF3	0.311165	2.59257e-05	0.000196872	178	178
RORB	0.311055	2.37814e-05	0.000183121	178	176
ANGPT1	0.310932	2.39669e-05	0.000184334	178	178
NCR1	0.310864	2.40705e-05	0.000184915	178	126
C17orf60	0.310863	2.64174e-05	0.000200277	178	177
ITGB2	0.310852	2.64349e-05	0.000200277	178	178
C22orf34	0.310842	2.41042e-05	0.000185101	178	157
AOX1	0.310814	2.64979e-05	0.000200678	178	178
LOH3CR2A	0.310715	2.42994e-05	0.000186383	178	178
SLC7A6	0.310698	2.43256e-05	0.000186512	178	178
TGFBR3	0.31062	2.44457e-05	0.000187361	178	178
PCDHB4	0.310614	2.68292e-05	0.000202643	178	178
KLF12	0.310393	2.48009e-05	0.000189495	178	178
SCD5	0.310344	2.7283e-05	0.0002056	178	178
COLEC12	0.310325	2.49081e-05	0.000190196	178	178
ZNF727	0.310081	2.5295e-05	0.000192897	178	168
HTR2A	0.310019	2.53956e-05	0.00019359	178	169
FLRT2	0.30998	2.79054e-05	0.00020997	178	178
MPHOSPH9	0.30996	2.54906e-05	0.000194164	178	178
FAM162B	0.309784	2.82458e-05	0.000211646	178	177
BCL11A	0.309767	2.5803e-05	0.000196166	178	178
RBM11	0.309741	2.58464e-05	0.000196421	178	177
CD1B	0.30972	2.58804e-05	0.000196604	178	155
SF3B5	0.309495	2.87562e-05	0.0002149	178	178
AGPAT4	0.309397	2.89308e-05	0.00021596	178	178
MTHFD1L	0.309397	2.89308e-05	0.00021596	178	178
OLFML1	0.309316	2.90758e-05	0.000216552	178	178
FKBP5	0.309282	2.91371e-05	0.000216927	178	178
MEX3C	0.309276	2.66165e-05	0.000201421	178	178
GREB1	0.309267	2.6631e-05	0.000201455	178	178
NLRP4	0.309255	2.66523e-05	0.000201538	178	86
MOBKL2A	0.309167	2.67996e-05	0.000202503	178	178
UNC45B	0.309167	2.68003e-05	0.000202503	178	146
EGFLAM	0.309131	2.68609e-05	0.000202805	178	178
KIAA1310	0.309117	2.68838e-05	0.000202901	178	178
ADD2	0.30902	2.96121e-05	0.000219636	178	178
ECEL1	0.309014	2.70596e-05	0.00020415	178	176
CD300LF	0.308768	2.74823e-05	0.000206944	178	178
ZNF682	0.308714	3.01774e-05	0.000223326	178	178
XCL1	0.308609	2.77595e-05	0.000208952	178	172
LOC283070	0.308516	3.05479e-05	0.000225731	178	178
EHD3	0.308485	2.79764e-05	0.000210344	178	178
CD300E	0.308461	2.80196e-05	0.000210565	178	150
DOCK4	0.308443	2.80515e-05	0.000210668	178	178
PNMA3	0.308412	2.81051e-05	0.000210911	178	175
TAF9B	0.30837	2.81791e-05	0.000211322	178	178
F8	0.30836	2.81983e-05	0.00021137	178	178
SH3RF3	0.308344	3.08741e-05	0.0002278	178	178
GPN3	0.308319	2.82698e-05	0.000211745	178	178
PLCG1	0.308309	2.8289e-05	0.000211809	178	178
MAF	0.308188	3.11709e-05	0.000229819	178	178
PDCD7	0.308173	3.11995e-05	0.000229863	178	178
PBX3	0.308167	3.12118e-05	0.000229863	178	178
[truncated: 17,775 more rows]

## Sheet: VIRMA
Query	Statistic	P-value	FDR (BH)	Event_SD	Event_TD
KIAA1429	1	1e-44	1e-40	178	178
UTP23	0.818987	2.5565e-44	2.52761e-40	178	178
PRKDC	0.79718	2.02053e-40	1.3318e-36	178	178
ARMC1	0.780658	9.00217e-38	4.45022e-34	178	178
CPNE3	0.776511	3.83189e-37	1.51543e-33	178	178
UBR5	0.763872	2.62973e-35	8.66673e-32	178	178
ZNF623	0.76026	8.39018e-35	2.37011e-31	178	178
RAD21	0.75208	1.07813e-33	2.56118e-30	178	178
TAF2	0.751824	1.1657e-33	2.56118e-30	178	178
NUDCD1	0.751269	1.38089e-33	2.73058e-30	178	178
MTDH	0.747296	4.58412e-33	8.24058e-30	178	178
NBN	0.745813	7.13329e-33	1.17545e-29	178	178
KIAA0196	0.733503	2.4968e-31	3.79783e-28	178	178
ATP6V1C1	0.728434	1.01979e-30	1.44038e-27	178	178
SMC3	0.718294	1.55094e-29	2.04455e-26	178	178
VPS13B	0.708233	2.05765e-28	2.39341e-25	178	178
RB1CC1	0.704274	5.52216e-28	6.0664e-25	178	178
NUP160	0.700599	1.36098e-27	1.41643e-24	178	178
NUP155	0.699744	1.67562e-27	1.65669e-24	178	178
ARFGEF1	0.695286	4.8951e-27	4.60932e-24	178	178
API5	0.685016	5.37846e-26	4.83426e-23	178	178
VCPIP1	0.682648	9.21907e-26	7.92599e-23	178	178
AZIN1	0.676503	3.64441e-25	3.00269e-22	178	178
UBE2W	0.669119	1.82002e-24	1.43956e-21	178	178
ASXL2	0.661894	8.40333e-24	6.39106e-21	178	178
PAFAH1B2	0.660656	1.08763e-23	7.83015e-21	178	178
DDI2	0.660563	1.10875e-23	7.83015e-21	178	178
NCOA2	0.656086	2.78811e-23	1.9011e-20	178	178
PTDSS1	0.655556	3.10638e-23	2.04752e-20	178	178
ANAPC1	0.655059	3.43711e-23	2.19243e-20	178	178
HNRNPK	0.649893	9.73186e-23	6.01368e-20	178	178
DHX9	0.64933	1.08893e-22	6.525e-20	178	178
PABPC3	0.648023	1.41163e-22	8.20985e-20	178	178
SRP72	0.646309	1.98e-22	1.11864e-19	178	178
KDM5A	0.645307	2.41111e-22	1.29311e-19	178	178
RIF1	0.645283	2.42221e-22	1.29311e-19	178	178
PPP4R2	0.645153	2.48499e-22	1.29311e-19	178	178
C9orf41	0.64465	2.74196e-22	1.39025e-19	178	178
GTF2A1	0.643877	3.18946e-22	1.57671e-19	178	178
LNPEP	0.642155	4.45757e-22	2.14985e-19	178	178
CSNK2A1P	0.641459	5.10034e-22	2.40129e-19	178	178
RBL1	0.6406	6.0202e-22	2.74951e-19	178	178
TRIM44	0.640517	6.11805e-22	2.74951e-19	178	178
SGK196	0.639154	7.95066e-22	3.4937e-19	178	175
SBNO1	0.637223	1.14958e-21	4.76497e-19	178	178
IPO7	0.637191	1.15666e-21	4.76497e-19	178	178
EFR3A	0.634504	1.9241e-21	7.76474e-19	178	178
GTF3C4	0.634024	2.10618e-21	8.3295e-19	178	178
NCOA3	0.633705	2.23646e-21	8.67134e-19	178	178
KIF2A	0.631179	3.5868e-21	1.33821e-18	178	178
TGS1	0.63056	4.02483e-21	1.44804e-18	178	178
PTK2	0.630459	4.10084e-21	1.44804e-18	178	178
PIK3R4	0.628148	6.28686e-21	2.14339e-18	178	178
HUWE1	0.627649	6.89135e-21	2.30965e-18	178	178
RFC1	0.626971	7.80595e-21	2.57258e-18	178	178
CKAP5	0.626698	8.206e-21	2.66009e-18	178	178
CNOT1	0.626406	8.65641e-21	2.76084e-18	178	178
SLC30A6	0.624498	1.22604e-20	3.7298e-18	178	178
SUPT16H	0.624216	1.29031e-20	3.79662e-18	178	178
SMARCA5	0.624107	1.31623e-20	3.79662e-18	178	178
GTF2H3	0.62409	1.32026e-20	3.79662e-18	178	178
YTHDF3	0.624071	1.3248e-20	3.79662e-18	178	178
ZHX1	0.623447	1.4833e-20	4.19011e-18	178	178
DDX6	0.622855	1.65111e-20	4.53459e-18	178	178
MAPK8	0.622066	1.90346e-20	5.15604e-18	178	178
RBM27	0.620736	2.41786e-20	6.46092e-18	178	178
GTF3C3	0.62052	2.5129e-20	6.62534e-18	178	178
G3BP1	0.619674	2.92366e-20	7.60691e-18	178	178
PRKAR2A	0.618137	3.84464e-20	9.75511e-18	178	178
EIF3E	0.61806	3.89731e-20	9.75511e-18	178	178
C20orf177	0.617829	4.06088e-20	1.00375e-17	178	178
GIGYF2	0.617342	4.42677e-20	1.08068e-17	178	178
CUL2	0.616734	4.92935e-20	1.18869e-17	178	178
UBXN7	0.616476	5.15941e-20	1.22918e-17	178	178
PHF20L1	0.615952	5.65857e-20	1.3219e-17	178	178
NIPBL	0.615929	5.68229e-20	1.3219e-17	178	178
TGFBRAP1	0.615664	5.9534e-20	1.36887e-17	178	178
PPAT	0.614833	6.89076e-20	1.56618e-17	178	178
ATF2	0.614564	7.22352e-20	1.62316e-17	178	178
BAZ1B	0.614405	7.42808e-20	1.65037e-17	178	178
ITCH	0.613536	8.64748e-20	1.88257e-17	178	178
WDR3	0.613525	8.66357e-20	1.88257e-17	178	178
TFAM	0.613109	9.31629e-20	1.97832e-17	178	178
RC3H2	0.613055	9.40437e-20	1.97832e-17	178	178
ABCE1	0.612841	9.76296e-20	2.03213e-17	178	178
LASS6	0.61194	1.14193e-19	2.32788e-17	178	178
POLR2B	0.611353	1.26455e-19	2.55155e-17	178	178
DPY19L4	0.610793	1.39328e-19	2.78289e-17	178	178
ADNP	0.610327	1.51035e-19	2.98657e-17	178	178
NAA15	0.61014	1.55983e-19	3.05387e-17	178	178
UHMK1	0.608965	1.90972e-19	3.66629e-17	178	178
DAAM1	0.607038	2.65729e-19	5.00431e-17	178	178
BRAF	0.606959	2.69326e-19	5.0242e-17	178	178
PDS5A	0.605679	3.34945e-19	6.13259e-17	178	178
NUDT21	0.605253	3.6007e-19	6.53212e-17	178	178
DDX21	0.60494	3.7973e-19	6.82617e-17	178	178
YIPF6	0.604774	3.9052e-19	6.95689e-17	178	178
DPP8	0.604651	3.98792e-19	7.04081e-17	178	178
SEC24B	0.604035	4.42592e-19	7.74497e-17	178	178
ARFGEF2	0.603941	4.49673e-19	7.79986e-17	178	178
NUP205	0.603454	4.88133e-19	8.39333e-17	178	178
DHX36	0.603249	5.05362e-19	8.54916e-17	178	178
OXR1	0.603243	5.05842e-19	8.54916e-17	178	178
REST	0.602539	5.69505e-19	9.54355e-17	178	178
EIF3A	0.602174	6.05511e-19	1.00617e-16	178	178
STAG2	0.602025	6.20806e-19	1.02298e-16	178	178
NIPAL2	0.60124	7.08053e-19	1.15711e-16	178	178
MAPK1	0.600831	7.58263e-19	1.22901e-16	178	178
CTR9	0.600541	7.95897e-19	1.27952e-16	178	178
PHAX	0.600409	8.13615e-19	1.29745e-16	178	178
PTPLB	0.599656	9.2231e-19	1.43604e-16	178	178
CHD8	0.598315	1.15236e-18	1.75283e-16	178	178
UGGT1	0.598258	1.16324e-18	1.75587e-16	178	178
RBBP5	0.596592	1.53165e-18	2.29445e-16	178	178
NPAT	0.59592	1.7107e-18	2.52444e-16	178	178
CAPRIN1	0.59446	2.17281e-18	3.18261e-16	178	178
RAB2A	0.594368	2.20593e-18	3.20735e-16	178	178
STAG1	0.594013	2.3377e-18	3.37414e-16	178	178
ZFR	0.593317	2.61811e-18	3.72449e-16	178	178
IREB2	0.592537	2.97235e-18	4.19823e-16	178	178
ADAT1	0.592354	3.0621e-18	4.29433e-16	178	178
CCDC75	0.591903	3.29426e-18	4.54151e-16	178	178
MAN1A2	0.591894	3.29898e-18	4.54151e-16	178	178
USP1	0.591858	3.31836e-18	4.54151e-16	178	178
STT3B	0.591836	3.33022e-18	4.54151e-16	178	178
EBAG9	0.591674	3.41874e-18	4.63029e-16	178	178
POLR3A	0.59151	3.5106e-18	4.72235e-16	178	178
TERF1	0.591368	3.5923e-18	4.7996e-16	178	178
RSF1	0.590992	3.81725e-18	5.06592e-16	178	178
UBE3C	0.590863	3.89741e-18	5.13783e-16	178	178
SMC2	0.590054	4.44049e-18	5.81498e-16	178	178
SRFBP1	0.589438	4.90258e-18	6.37787e-16	178	178
CCNT1	0.589094	5.18114e-18	6.6962e-16	178	178
ZFP91	0.588674	5.54195e-18	7.02477e-16	178	178
ATAD2	0.58821	5.9694e-18	7.5184e-16	178	178
MED1	0.587922	6.24991e-18	7.82188e-16	178	178
COPB1	0.586817	7.4553e-18	9.21381e-16	178	178
STAU2	0.586089	8.36896e-18	1.02787e-15	178	178
ATF7IP	0.585759	8.81981e-18	1.07656e-15	178	178
UEVLD	0.585237	9.57978e-18	1.15676e-15	178	178
FAM175A	0.585228	9.59384e-18	1.15676e-15	178	178
TAOK1	0.584922	1.00692e-17	1.19945e-15	178	178
STRN	0.584497	1.07697e-17	1.27017e-15	178	178
IQGAP1	0.584484	1.07914e-17	1.27017e-15	178	178
QSER1	0.584434	1.08769e-17	1.27267e-15	178	178
ANKRD17	0.584379	1.09718e-17	1.27621e-15	178	178
RAD50	0.583822	1.19786e-17	1.38518e-15	178	178
GLUD2	0.583366	1.2871e-17	1.47116e-15	178	178
N4BP2	0.582645	1.44147e-17	1.62878e-15	178	178
OSGIN2	0.582385	1.50145e-17	1.67738e-15	178	178
PLEKHF2	0.581635	1.68854e-17	1.8758e-15	178	178
DERL1	0.581374	1.75888e-17	1.94302e-15	178	178
TMEM48	0.58041	2.04408e-17	2.23313e-15	178	178
ZNF146	0.580096	2.14652e-17	2.33216e-15	178	178
XRN2	0.579033	2.53181e-17	2.73574e-15	178	178
CPSF2	0.578625	2.69687e-17	2.88259e-15	178	178
USP8	0.578243	2.86114e-17	3.03213e-15	178	178
ZZZ3	0.578228	2.86744e-17	3.03213e-15	178	178
TRIP12	0.577767	3.07938e-17	3.23892e-15	178	178
LOC284441	0.577108	3.4084e-17	3.54724e-15	178	178
CLOCK	0.576614	3.6775e-17	3.78744e-15	178	178
IMPAD1	0.575198	4.56968e-17	4.68191e-15	178	178
SDAD1	0.575071	4.65924e-17	4.74906e-15	178	178
RSPRY1	0.574992	4.71577e-17	4.76195e-15	178	178
PBRM1	0.574986	4.72004e-17	4.76195e-15	178	178
RANBP2	0.574878	4.79842e-17	4.81645e-15	178	178
RAPGEF6	0.574591	5.01363e-17	5.00705e-15	178	178
IPMK	0.573855	5.60856e-17	5.57305e-15	178	177
BAG4	0.5738	5.65601e-17	5.59209e-15	178	178
ASCC3	0.573622	5.81171e-17	5.68684e-15	178	178
ZFAND1	0.573592	5.83811e-17	5.68684e-15	178	178
ZBTB33	0.573535	5.88881e-17	5.70811e-15	178	178
PRMT3	0.573502	5.9183e-17	5.7087e-15	178	178
CSNK1G1	0.573264	6.13666e-17	5.89059e-15	178	178
TRIP11	0.572773	6.61127e-17	6.31552e-15	178	178
RAB3GAP1	0.572446	6.94759e-17	6.60489e-15	178	178
TNPO3	0.572256	7.15014e-17	6.76492e-15	178	178
CDC5L	0.572166	7.24839e-17	6.82522e-15	178	178
RRN3	0.571857	7.59606e-17	7.11869e-15	178	178
FAM115A	0.571239	8.33831e-17	7.77744e-15	178	178
POLA1	0.570684	9.06664e-17	8.41708e-15	178	178
PUS7L	0.570517	9.29762e-17	8.59117e-15	178	178
NHLRC2	0.570439	9.40696e-17	8.65178e-15	178	178
BIRC6	0.570135	9.84759e-17	9.0151e-15	178	178
RUNDC2A	0.5699	1.02023e-16	9.29678e-15	178	178
ZNF148	0.569221	1.12958e-16	1.0246e-14	178	178
C9orf102	0.568915	1.1827e-16	1.06789e-14	178	178
ALMS1	0.567131	1.54344e-16	1.37477e-14	178	178
MAN2A1	0.567131	1.54344e-16	1.37477e-14	178	178
RNF168	0.566593	1.67208e-16	1.48268e-14	178	178
INTS8	0.566311	1.7435e-16	1.53226e-14	178	178
ATXN1L	0.565854	1.86591e-16	1.62539e-14	178	178
TMED5	0.565182	2.0612e-16	1.77983e-14	178	178
SLC33A1	0.565114	2.08182e-16	1.78717e-14	178	178
YME1L1	0.565095	2.08777e-16	1.78717e-14	178	178
MSH6	0.565053	2.10089e-16	1.79065e-14	178	178
PUM2	0.564843	2.16697e-16	1.83904e-14	178	178
RFWD3	0.564554	2.26155e-16	1.90298e-14	178	178
CSDE1	0.56438	2.32031e-16	1.94415e-14	178	178
LCOR	0.562277	3.16034e-16	2.61475e-14	178	178
TOMM70A	0.562164	3.21309e-16	2.64373e-14	178	178
RPL7L1	0.562096	3.24527e-16	2.65153e-14	178	178
MBNL3	0.562068	3.25843e-16	2.65153e-14	178	178
DLAT	0.562012	3.28514e-16	2.65374e-14	178	178
KIAA0947	0.561632	3.47288e-16	2.78027e-14	178	178
CDKL5	0.561536	3.52213e-16	2.79897e-14	178	175
CAND1	0.561531	3.52454e-16	2.79897e-14	178	178
FAM98B	0.561155	3.72332e-16	2.945e-14	178	178
WNK1	0.560876	3.8782e-16	3.05528e-14	178	178
LATS1	0.560673	3.99429e-16	3.12186e-14	178	178
DCAF13	0.560528	4.08007e-16	3.17635e-14	178	178
RHBDD1	0.560151	4.30975e-16	3.342e-14	178	178
OTUD4	0.560019	4.39349e-16	3.38162e-14	178	178
PIK3CA	0.560016	4.39504e-16	3.38162e-14	178	178
SMEK2	0.559959	4.43189e-16	3.39675e-14	178	178
DDX46	0.559476	4.75341e-16	3.6013e-14	178	178
WAC	0.559476	4.75341e-16	3.6013e-14	178	178
RBBP4	0.55925	4.9122e-16	3.7074e-14	178	178
LRBA	0.559198	4.94912e-16	3.72106e-14	178	178
CTCF	0.559059	5.0502e-16	3.78268e-14	178	178
LEPROT	0.558692	5.32568e-16	3.97396e-14	178	178
WWP1	0.55866	5.34992e-16	3.97704e-14	178	178
MAML2	0.558606	5.39189e-16	3.99323e-14	178	178
ATMIN	0.558202	5.71611e-16	4.20187e-14	178	178
CDK12	0.558104	5.79748e-16	4.2459e-14	178	178
C1orf163	0.557864	6.00196e-16	4.37944e-14	178	178
ZNF252	0.557807	6.05191e-16	4.39965e-14	178	178
TTC35	0.557159	6.64442e-16	4.80764e-14	178	178
RSC1A1	0.556706	7.09168e-16	5.07721e-14	178	178
UBR3	0.556685	7.11231e-16	5.07721e-14	178	178
MTFR1	0.556355	7.45765e-16	5.28961e-14	178	178
UBN1	0.55635	7.46335e-16	5.28961e-14	178	178
TAF1L	0.555842	8.02718e-16	5.66891e-14	178	177
C3orf63	0.555801	8.07505e-16	5.67735e-14	178	178
NCKAP1	0.555782	8.09655e-16	5.67735e-14	178	178
KLHDC10	0.554782	9.34206e-16	6.48175e-14	178	178
KBTBD7	0.554309	9.99343e-16	6.90944e-14	178	178
IARS	0.554079	1.03266e-15	7.1149e-14	178	178
ERCC4	0.553886	1.06156e-15	7.28863e-14	178	178
CNOT6	0.553763	1.08021e-15	7.39101e-14	178	178
MYO9A	0.553464	1.1271e-15	7.68529e-14	178	178
PPP2R5E	0.552561	1.28138e-15	8.66515e-14	178	178
LMBRD2	0.552547	1.28395e-15	8.66515e-14	178	178
SERINC3	0.552422	1.30686e-15	8.77277e-14	178	178
DDX18	0.552221	1.34455e-15	8.98215e-14	178	178
HIPK3	0.551545	1.47935e-15	9.81633e-14	178	178
C10orf118	0.55116	1.56218e-15	1.02968e-13	178	178
ATE1	0.551127	1.56936e-15	1.03098e-13	178	178
C16orf63	0.550894	1.62171e-15	1.05834e-13	178	178
RAD23B	0.550209	1.78602e-15	1.15414e-13	178	178
IPP	0.549797	1.89233e-15	1.21886e-13	178	178
NF1	0.549102	2.08635e-15	1.33946e-13	178	178
MAP3K2	0.548509	2.2667e-15	1.44586e-13	178	178
MYST3	0.547296	2.68498e-15	1.70169e-13	178	178
C8orf37	0.547235	2.70793e-15	1.71075e-13	178	178
MSH2	0.547177	2.72968e-15	1.71673e-13	178	178
C1orf58	0.546573	2.96882e-15	1.85777e-13	178	178
USP9X	0.545965	3.23049e-15	2.01513e-13	178	178
SMC1A	0.545151	3.61574e-15	2.2343e-13	178	178
RNF169	0.544815	3.78787e-15	2.31892e-13	178	178
ZW10	0.544747	3.8235e-15	2.32634e-13	178	178
RBM12	0.544674	3.8623e-15	2.34274e-13	178	178
SLC25A32	0.544404	4.00891e-15	2.41683e-13	178	178
NDUFS1	0.544236	4.10309e-15	2.46609e-13	178	178
TLK1	0.543979	4.251e-15	2.54725e-13	178	178
USP12	0.543882	4.30806e-15	2.57154e-13	178	178
HNRNPR	0.543661	4.44114e-15	2.63721e-13	178	178
USP10	0.543473	4.55733e-15	2.6981e-13	178	178
FZD6	0.543446	4.57457e-15	2.70023e-13	178	178
RALGAPB	0.542932	4.90882e-15	2.88033e-13	178	178
WRN	0.542675	5.085e-15	2.96921e-13	178	178
RNF111	0.542668	5.09034e-15	2.96921e-13	178	178
UBE3A	0.542513	5.19937e-15	3.02389e-13	178	178
ADAM17	0.542205	5.42351e-15	3.145e-13	178	178
ANKRD36BP1	0.542169	5.45044e-15	3.15137e-13	178	177
SLC25A40	0.541972	5.59928e-15	3.22799e-13	178	178
ARIH1	0.54194	5.62394e-15	3.23278e-13	178	178
USP46	0.541581	5.90677e-15	3.38552e-13	178	178
KIAA1715	0.541452	6.01182e-15	3.41603e-13	178	178
KIAA0430	0.541327	6.11513e-15	3.46478e-13	178	178
DCUN1D1	0.54096	6.42923e-15	3.63233e-13	178	178
PDP2	0.540871	6.50806e-15	3.65598e-13	178	178
NUP98	0.540573	6.77814e-15	3.78618e-13	178	178
FRYL	0.540501	6.8448e-15	3.81265e-13	178	178
PHF6	0.539892	7.43556e-15	4.13008e-13	178	178
TNKS2	0.539592	7.74453e-15	4.25839e-13	178	178
TMEM184C	0.539592	7.74535e-15	4.25839e-13	178	178
PRR11	0.539585	7.7527e-15	4.25839e-13	178	174
DDB1	0.539505	7.83731e-15	4.29294e-13	178	178
PSMD5	0.539444	7.90208e-15	4.30424e-13	178	178
ARCN1	0.539424	7.92325e-15	4.30424e-13	178	178
ZBTB6	0.539193	8.17561e-15	4.40503e-13	178	178
C4orf41	0.538951	8.4482e-15	4.52393e-13	178	178
TNPO1	0.538928	8.47446e-15	4.52393e-13	178	178
BTBD8	0.538917	8.4878e-15	4.52393e-13	178	171
FAM73A	0.538751	8.68084e-15	4.61438e-13	178	178
GANAB	0.538254	9.2846e-15	4.90892e-13	178	178
CANX	0.538044	9.55103e-15	5.03632e-13	178	178
YLPM1	0.537821	9.84315e-15	5.16283e-13	178	178
RAD54L2	0.537486	1.02984e-14	5.38729e-13	178	178
ADAM10	0.537455	1.03417e-14	5.39568e-13	178	178
EP300	0.537316	1.05363e-14	5.48274e-13	178	178
FAM168A	0.536584	1.1627e-14	5.98732e-13	178	178
AQR	0.536364	1.19763e-14	6.15113e-13	178	178
SRPK2	0.53544	1.35567e-14	6.9269e-13	178	178
UBR2	0.535351	1.37194e-14	6.99195e-13	178	178
EPRS	0.535217	1.39683e-14	7.1005e-13	178	178
MTBP	0.535194	1.40105e-14	7.1037e-13	178	178
MRE11A	0.534966	1.44438e-14	7.24904e-13	178	178
TUBGCP4	0.534807	1.47553e-14	7.38663e-13	178	178
WDR67	0.534541	1.5289e-14	7.61522e-13	178	178
ALG10	0.534515	1.53412e-14	7.62203e-13	178	178
RNF139	0.534168	1.60689e-14	7.94366e-13	178	178
LUZP6	0.534066	1.62875e-14	8.03165e-13	178	178
C9orf80	0.534045	1.63344e-14	8.03474e-13	178	178
TOR1AIP2	0.533947	1.65493e-14	8.12027e-13	178	178
NMD3	0.533489	1.75895e-14	8.56685e-13	178	178
LRCH3	0.533157	1.83847e-14	8.90197e-13	178	178
CUL5	0.533145	1.84126e-14	8.90197e-13	178	178
BOD1L	0.532429	2.02478e-14	9.64771e-13	178	178
IPO8	0.532168	2.09611e-14	9.9253e-13	178	178
IPO11	0.532023	2.13666e-14	1.00596e-12	178	178
RGP1	0.531429	2.31146e-14	1.08054e-12	178	178
APOOL	0.530995	2.44793e-14	1.14163e-12	178	178
UBE2V2	0.530779	2.51867e-14	1.16911e-12	178	178
ZDHHC20	0.530316	2.67705e-14	1.23394e-12	178	178
CEP97	0.530133	2.74232e-14	1.26108e-12	178	178
UPF2	0.530083	2.7605e-14	1.2665e-12	178	178
LOC402377	0.52998	2.79818e-14	1.28082e-12	178	174
PUM1	0.529941	2.81247e-14	1.28144e-12	178	178
THRAP3	0.52994	2.81286e-14	1.28144e-12	178	178
SMARCC1	0.529541	2.96417e-14	1.34266e-12	178	178
PRDM10	0.529516	2.97404e-14	1.34266e-12	178	178
EIF4G2	0.529428	3.00859e-14	1.35517e-12	178	178
ZNF827	0.529238	3.08444e-14	1.38303e-12	178	178
ASH1L	0.529193	3.10258e-14	1.38802e-12	178	178
EXOC6B	0.529127	3.12954e-14	1.39692e-12	178	178
HMGXB4	0.529106	3.13849e-14	1.39776e-12	178	178
OPA1	0.52883	3.25405e-14	1.44597e-12	178	178
ZNF281	0.528782	3.27441e-14	1.45175e-12	178	178
LRRC58	0.528627	3.34149e-14	1.47611e-12	178	178
TCEA1	0.528576	3.36388e-14	1.48145e-12	178	178
FYTTD1	0.528468	3.4119e-14	1.49927e-12	178	178
NLN	0.527457	3.89357e-14	1.68471e-12	178	178
SPTY2D1	0.527296	3.9764e-14	1.7168e-12	178	178
C5orf41	0.527215	4.01883e-14	1.72967e-12	178	178
SNX12	0.527145	4.05521e-14	1.73831e-12	178	178
ZNF845	0.527134	4.0614e-14	1.73831e-12	178	178
SON	0.526695	4.29994e-14	1.83248e-12	178	178
TAF3	0.526296	4.52936e-14	1.92595e-12	178	178
LRRCC1	0.52628	4.53876e-14	1.92595e-12	178	178
TMEM67	0.525978	4.7204e-14	1.99874e-12	178	178
AASDHPPT	0.525766	4.85171e-14	2.04558e-12	178	178
KLHL11	0.525466	5.04433e-14	2.11776e-12	178	178
FUBP1	0.525115	5.279e-14	2.20691e-12	178	178
SHPRH	0.524642	5.61179e-14	2.33616e-12	178	178
CTDSPL2	0.524465	5.74131e-14	2.38006e-12	178	178
ATRX	0.524261	5.89454e-14	2.43338e-12	178	178
FAM175B	0.5238	6.25625e-14	2.57732e-12	178	178
RAB3GAP2	0.523635	6.39061e-14	2.62174e-12	178	178
USP47	0.523577	6.43807e-14	2.63574e-12	178	178
STK3	0.522614	7.28733e-14	2.94682e-12	178	178
NAA50	0.522393	7.49649e-14	3.02522e-12	178	178
MGA	0.5221	7.78335e-14	3.11555e-12	178	178
RMI1	0.521792	8.09714e-14	3.22808e-12	178	178
UCHL5	0.521752	8.13858e-14	3.23807e-12	178	178
KIAA1430	0.521559	8.34224e-14	3.3058e-12	178	178
ZNF678	0.521456	8.45279e-14	3.34291e-12	178	178
TAB2	0.520827	9.15986e-14	3.60583e-12	178	178
KIF20B	0.520692	9.31949e-14	3.65067e-12	178	178
THOC2	0.520689	9.32329e-14	3.65067e-12	178	178
RBM7	0.520606	9.42217e-14	3.67483e-12	178	178
ROCK2	0.519566	1.07565e-13	4.16241e-12	178	178
SENP1	0.519205	1.12612e-13	4.33227e-12	178	178
NCAPD3	0.518551	1.22338e-13	4.66112e-12	178	178
XPOT	0.518404	1.24651e-13	4.74011e-12	178	178
CSPP1	0.518084	1.29794e-13	4.91676e-12	178	178
KPNB1	0.517556	1.3875e-13	5.23019e-12	178	178
PDPK1	0.51755	1.38862e-13	5.23019e-12	178	178
FOXJ3	0.517372	1.42016e-13	5.32594e-12	178	178
SP3	0.517334	1.42695e-13	5.33393e-12	178	178
RQCD1	0.517085	1.47247e-13	5.49145e-12	178	178
BRWD3	0.517073	1.47464e-13	5.49145e-12	178	178
CEP350	0.516748	1.53639e-13	5.69993e-12	178	178
CWF19L2	0.516432	1.59868e-13	5.89781e-12	178	178
OSBP	0.51595	1.69859e-13	6.23153e-12	178	178
RBM43	0.515687	1.75557e-13	6.41675e-12	178	178
POLR1A	0.51565	1.76379e-13	6.43492e-12	178	178
KLHL8	0.515629	1.76845e-13	6.44002e-12	178	178
NCBP1	0.515417	1.81598e-13	6.60095e-12	178	178
GPR107	0.515378	1.82503e-13	6.62167e-12	178	178
RRM2B	0.515356	1.83008e-13	6.62722e-12	178	178
NSD1	0.515342	1.83326e-13	6.62722e-12	178	178
ATL3	0.51457	2.01921e-13	7.24643e-12	178	178
C12orf11	0.514291	2.091e-13	7.49049e-12	178	178
ETV3	0.51412	2.13601e-13	7.62409e-12	178	178
ZRANB3	0.513844	2.21082e-13	7.8769e-12	178	178
NAF1	0.513606	2.27743e-13	8.08509e-12	178	178
SERINC5	0.51344	2.32511e-13	8.22481e-12	178	178
G2E3	0.512983	2.46129e-13	8.66006e-12	178	178
ANKRD32	0.512671	2.55865e-13	8.98662e-12	178	178
METTL14	0.512611	2.57766e-13	9.03735e-12	178	178
C10orf18	0.51256	2.59423e-13	9.07936e-12	178	178
BCLAF1	0.512511	2.61014e-13	9.10281e-12	178	178
IDE	0.512292	2.68188e-13	9.33654e-12	178	178
DNAJB14	0.512213	2.70848e-13	9.41256e-12	178	178
LIN54	0.511918	2.80941e-13	9.71209e-12	178	178
NFXL1	0.511846	2.83434e-13	9.76415e-12	178	178
GSTCD	0.511381	3.00262e-13	1.0305e-11	178	178
NRAS	0.511374	3.005e-13	1.0305e-11	178	178
GSPT1	0.511369	3.00697e-13	1.0305e-11	178	178
EIF5B	0.511176	3.07957e-13	1.05355e-11	178	178
NUP153	0.510974	3.1575e-13	1.07464e-11	178	178
NR3C1	0.510409	3.38562e-13	1.14244e-11	178	178
SKIV2L2	0.510343	3.41327e-13	1.14591e-11	178	178
MGAT5	0.510175	3.48464e-13	1.16394e-11	178	178
CCNI	0.510065	3.53249e-13	1.17793e-11	178	178
ESF1	0.510043	3.54176e-13	1.17904e-11	178	178
TOPBP1	0.509617	3.73266e-13	1.23841e-11	178	178
DOCK7	0.509374	3.84582e-13	1.27169e-11	178	178
EYA3	0.509348	3.85804e-13	1.27361e-11	178	178
BARD1	0.508836	4.10874e-13	1.34291e-11	178	177
ALKBH8	0.50877	4.14213e-13	1.34937e-11	178	178
RSBN1L	0.508733	4.16082e-13	1.35323e-11	178	178
UBE4B	0.508649	4.20422e-13	1.36098e-11	178	178
HEATR5A	0.507988	4.55886e-13	1.46819e-11	178	178
FBXO45	0.507757	4.6893e-13	1.5053e-11	178	178
POLR1B	0.507657	4.747e-13	1.51889e-11	178	178
USO1	0.507521	4.82668e-13	1.54189e-11	178	178
TMED10P1	0.507198	5.02051e-13	1.60122e-11	178	178
USP7	0.507091	5.08679e-13	1.61975e-11	178	178
GMCL1	0.506426	5.51629e-13	1.74662e-11	178	178
C11orf30	0.50642	5.52058e-13	1.74662e-11	178	178
C5orf51	0.505898	5.88263e-13	1.84347e-11	178	178
NCOA4	0.505789	5.96093e-13	1.86505e-11	178	178
DBT	0.505618	6.08568e-13	1.89808e-11	178	178
ZC3H13	0.505558	6.13046e-13	1.90904e-11	178	178
WDR31	0.505541	6.14335e-13	1.91004e-11	178	178
NRIP1	0.505399	6.24978e-13	1.93973e-11	178	178
C14orf106	0.505222	6.38515e-13	1.96973e-11	178	178
CCNE2	0.504846	6.68319e-13	2.05207e-11	178	178
EGFR	0.504088	7.32492e-13	2.23179e-11	178	178
HNRPLL	0.503845	7.54371e-13	2.29491e-11	178	178
FAM63B	0.503763	7.61844e-13	2.31054e-11	178	178
GTF2H1	0.503672	7.70304e-13	2.33262e-11	178	178
ZFP106	0.503556	7.81084e-13	2.36164e-11	178	178
PABPC1	0.503529	7.83669e-13	2.36584e-11	178	178
TTC26	0.503476	7.88739e-13	2.37752e-11	178	178
ZNF426	0.50339	7.96952e-13	2.39862e-11	178	178
DNAJC21	0.503209	8.14517e-13	2.44776e-11	178	178
ZNF192	0.503143	8.2099e-13	2.46218e-11	178	178
ZBTB11	0.503135	8.21806e-13	2.46218e-11	178	178
DNAJC13	0.503082	8.27063e-13	2.47418e-11	178	178
ZFAT	0.503063	8.28946e-13	2.47607e-11	178	178
MCM4	0.503048	8.30435e-13	2.47677e-11	178	178
SOS1	0.50288	8.47414e-13	2.52361e-11	178	178
C8orf33	0.50261	8.75448e-13	2.59926e-11	178	178
SAP130	0.502497	8.87371e-13	2.63072e-11	178	178
CBLL1	0.502112	9.29368e-13	2.74698e-11	178	178
MLL	0.501641	9.83467e-13	2.88961e-11	178	178
ZNF619	0.501263	1.02903e-12	3.00561e-11	178	178
FAM82B	0.500768	1.09174e-12	3.18408e-11	178	178
PARG	0.500722	1.09773e-12	3.19682e-11	178	178
PRIM1	0.500617	1.11167e-12	3.22791e-11	178	178
SLAIN2	0.500481	1.12986e-12	3.27594e-11	178	178
FCF1	0.500069	1.18678e-12	3.42588e-11	178	178
THUMPD1	0.500002	1.1963e-12	3.44835e-11	178	178
RFX3	0.499379	1.28854e-12	3.68734e-11	178	178
G3BP2	0.49933	1.29606e-12	3.69817e-11	178	178
ANO6	0.499042	1.34115e-12	3.82131e-11	178	178
OTUD6B	0.499021	1.34446e-12	3.82496e-11	178	178
ZNF770	0.499004	1.34727e-12	3.82496e-11	178	178
GAN	0.498892	1.36536e-12	3.86247e-11	178	178
SBF2	0.498805	1.37941e-12	3.89664e-11	178	178
C14orf21	0.498462	1.4369e-12	4.03597e-11	178	178
TMPPE	0.497871	1.54113e-12	4.31036e-11	178	178
APPL1	0.497666	1.579e-12	4.40383e-11	178	178
UBXN2B	0.497434	1.62292e-12	4.51996e-11	178	178
TXLNG	0.496906	1.72739e-12	4.78817e-11	178	178
KIAA0754	0.496802	1.74878e-12	4.83437e-11	178	178
INTS2	0.496758	1.75775e-12	4.84767e-11	178	178
PEX2	0.496636	1.78331e-12	4.91131e-11	178	178
VPRBP	0.496541	1.80339e-12	4.95966e-11	178	178
NEU3	0.496529	1.80588e-12	4.95966e-11	178	178
MBTPS2	0.496322	1.85047e-12	5.06804e-11	178	178
SPEN	0.496197	1.8781e-12	5.1366e-11	178	178
PCYOX1	0.496045	1.91187e-12	5.21879e-11	178	178
KIAA2018	0.496038	1.91343e-12	5.21879e-11	178	178
RBM12B	0.495915	1.94149e-12	5.28075e-11	178	178
NSMAF	0.49573	1.98417e-12	5.38204e-11	178	178
C11orf58	0.495284	2.09076e-12	5.65564e-11	178	178
USP34	0.495088	2.13964e-12	5.77994e-11	178	178
POFUT1	0.495047	2.14995e-12	5.79987e-11	178	178
VPS35	0.494636	2.25609e-12	6.06965e-11	178	178
SMG1	0.4945	2.29237e-12	6.15053e-11	178	178
C12orf66	0.494171	2.38233e-12	6.35737e-11	178	178
FGFR1OP2	0.493946	2.44594e-12	6.51833e-11	178	178
SLC9A7	0.493919	2.4534e-12	6.52942e-11	178	178
XRN1	0.493679	2.52332e-12	6.70648e-11	178	178
MOBKL1B	0.493655	2.53047e-12	6.71645e-11	178	178
NCL	0.493629	2.53819e-12	6.7279e-11	178	178
SKP2	0.493034	2.72077e-12	7.2015e-11	178	178
HEATR5B	0.493023	2.72414e-12	7.2015e-11	178	178
C1orf107	0.492848	2.78011e-12	7.33963e-11	178	178
BAT2L2	0.492394	2.93111e-12	7.72797e-11	178	178
HLTF	0.49238	2.93583e-12	7.73011e-11	178	178
PHF16	0.492354	2.94493e-12	7.74375e-11	178	178
FKTN	0.492193	3.00046e-12	7.87931e-11	178	178
DENND4A	0.492154	3.01395e-12	7.90422e-11	178	178
CREB1	0.491866	3.11683e-12	8.16319e-11	178	178
MTF1	0.491751	3.15869e-12	8.25225e-11	178	178
WAPAL	0.491676	3.18621e-12	8.3119e-11	178	178
RPAP2	0.491573	3.2245e-12	8.4007e-11	178	178
APC	0.491561	3.22898e-12	8.40131e-11	178	178
RNF141	0.491451	3.2705e-12	8.49814e-11	178	178
GEMIN5	0.491297	3.32922e-12	8.63937e-11	178	178
FOXN2	0.490337	3.72056e-12	9.57948e-11	178	178
PAPOLG	0.490287	3.74236e-12	9.61058e-11	178	178
HSP90AB2P	0.489838	3.94123e-12	1.01082e-10	178	178
KBTBD4	0.489747	3.98294e-12	1.02019e-10	178	178
WDFY3	0.489624	4.04003e-12	1.03347e-10	178	178
LIMS1	0.48951	4.09352e-12	1.0458e-10	178	178
AHNAK	0.489388	4.15113e-12	1.05916e-10	178	178
UTP20	0.488981	4.35053e-12	1.10575e-10	178	178
LRPPRC	0.488931	4.37537e-12	1.11064e-10	178	178
WDR92	0.48883	4.42653e-12	1.12218e-10	178	178
DHX57	0.488787	4.44879e-12	1.12357e-10	178	178
TOP1	0.488009	4.86457e-12	1.21961e-10	178	178
AP1G1	0.488005	4.86635e-12	1.21961e-10	178	178
CHM	0.487837	4.96121e-12	1.24024e-10	178	178
NBEAL1	0.487813	4.97514e-12	1.24215e-10	178	178
PDP1	0.487618	5.08738e-12	1.26698e-10	178	178
MAGT1	0.487432	5.19702e-12	1.28779e-10	178	178
FAM91A1	0.487415	5.207e-12	1.28865e-10	178	178
REEP3	0.487096	5.40068e-12	1.33158e-10	178	178
ZCCHC6	0.48694	5.49744e-12	1.35039e-10	178	178
ZC3H15	0.486855	5.5512e-12	1.3619e-10	178	178
LYPLA1	0.486822	5.57214e-12	1.36535e-10	178	178
CLSPN	0.486679	5.66448e-12	1.38522e-10	178	177
LANCL1	0.486591	5.72155e-12	1.39676e-10	178	178
ZNF354C	0.486439	5.82141e-12	1.41939e-10	178	177
MTOR	0.486222	5.96735e-12	1.45139e-10	178	178
PLEKHM3	0.485779	6.2766e-12	1.52421e-10	178	178
SUZ12	0.485771	6.28213e-12	1.52421e-10	178	178
TRUB1	0.485696	6.336e-12	1.53539e-10	178	178
C20orf94	0.485622	6.38954e-12	1.54647e-10	178	178
ERCC6	0.485087	6.79047e-12	1.6355e-10	178	178
CLPX	0.485069	6.80422e-12	1.63682e-10	178	178
DHX33	0.484798	7.01732e-12	1.68399e-10	178	178
SNRNP200	0.484249	7.46789e-12	1.78561e-10	178	178
ELMOD2	0.484043	7.64387e-12	1.82547e-10	178	178
WDHD1	0.483985	7.69465e-12	1.83318e-10	178	178
WDR82	0.483931	7.74113e-12	1.84203e-10	178	178
CDC14C	0.483879	7.78745e-12	1.84861e-10	178	175
PPIG	0.483857	7.80642e-12	1.85089e-10	178	178
UBQLN1	0.483781	7.87441e-12	1.86477e-10	178	178
AGAP1	0.483339	8.27766e-12	1.95325e-10	178	178
NAA30	0.483239	8.37146e-12	1.97303e-10	178	178
UBFD1	0.483209	8.40019e-12	1.97745e-10	178	178
BRCC3	0.483023	8.57835e-12	2.01459e-10	178	178
TAF1	0.482993	8.60698e-12	2.0187e-10	178	178
ACTR2	0.482984	8.61629e-12	2.0187e-10	178	178
RBM18	0.482619	8.9783e-12	2.10103e-10	178	178
NCOR1	0.482337	9.26806e-12	2.16371e-10	178	178
BTBD7	0.482268	9.3405e-12	2.17806e-10	178	178
PHF3	0.482098	9.52119e-12	2.21757e-10	178	178
LONP2	0.482049	9.57349e-12	2.22713e-10	178	178
NUP54	0.481958	9.67137e-12	2.24726e-10	178	178
MCFD2	0.481657	1.00046e-11	2.32196e-10	178	178
PTPN11	0.481422	1.02723e-11	2.37852e-10	178	178
FAM45B	0.481386	1.03141e-11	2.3854e-10	178	178
ARAP2	0.481374	1.0328e-11	2.38582e-10	178	178
PALB2	0.481323	1.03871e-11	2.39666e-10	178	178
HECTD1	0.481171	1.05653e-11	2.43212e-10	178	178
UBE2K	0.480986	1.07876e-11	2.47751e-10	178	178
SNX19	0.480931	1.08541e-11	2.48989e-10	178	178
ZNF28	0.480849	1.09545e-11	2.51002e-10	178	178
KDM3B	0.480788	1.10289e-11	2.52414e-10	178	178
GAPVD1	0.480709	1.11272e-11	2.5437e-10	178	178
SGOL2	0.480504	1.13864e-11	2.59694e-10	178	178
REL	0.480304	1.16438e-11	2.64953e-10	178	178
HIATL1	0.479902	1.21793e-11	2.76184e-10	178	178
CRK	0.479663	1.25082e-11	2.82994e-10	178	178
TSR1	0.479519	1.27114e-11	2.87263e-10	178	178
ZNF704	0.479433	1.28331e-11	2.89681e-10	178	178
NUCKS1	0.479384	1.29045e-11	2.90961e-10	178	178
PPTC7	0.479245	1.31054e-11	2.95155e-10	178	178
YIPF5	0.479167	1.32202e-11	2.97064e-10	178	178
CUL4B	0.478932	1.35707e-11	3.04594e-10	178	178
CAMSAP1	0.47891	1.36041e-11	3.04996e-10	178	178
SIN3A	0.478841	1.37084e-11	3.06989e-10	178	178
CSNK1G3	0.47867	1.39715e-11	3.12525e-10	178	178
SETX	0.478144	1.48136e-11	3.30987e-10	178	178
LEMD3	0.478083	1.49141e-11	3.32482e-10	178	178
MED13L	0.478027	1.5007e-11	3.34175e-10	178	178
TRAM1	0.477942	1.515e-11	3.3698e-10	178	178
EIF2C2	0.477823	1.53516e-11	3.4099e-10	178	178
FEM1B	0.477812	1.53697e-11	3.4099e-10	178	178
IL6ST	0.477795	1.53992e-11	3.4099e-10	178	178
ERGIC2	0.477625	1.56915e-11	3.47073e-10	178	178
SMARCAD1	0.477556	1.58127e-11	3.49364e-10	178	178
ZNF643	0.477367	1.61467e-11	3.56345e-10	178	178
ZBTB44	0.477227	1.64e-11	3.61531e-10	178	178
RFX7	0.477139	1.65596e-11	3.64642e-10	178	178
PGM2	0.476831	1.71348e-11	3.7647e-10	178	178
SLC30A1	0.476723	1.73412e-11	3.7974e-10	178	178
PAK2	0.476545	1.76847e-11	3.86833e-10	178	178
SLC25A46	0.476512	1.77503e-11	3.87838e-10	178	178
GSK3B	0.476349	1.80719e-11	3.94429e-10	178	178
WDR43	0.476103	1.85694e-11	4.03065e-10	178	178
UBR1	0.475803	1.91943e-11	4.15715e-10	178	178
ZNF639	0.475719	1.93736e-11	4.19139e-10	178	178
SETD7	0.47539	2.00874e-11	4.33634e-10	178	178
ASAP1	0.475288	2.03145e-11	4.38059e-10	178	178
NAA35	0.474897	2.12074e-11	4.5582e-10	178	178
VPS4B	0.474843	2.13336e-11	4.58036e-10	178	178
RPRD1B	0.47479	2.14599e-11	4.60248e-10	178	178
PPP1R3D	0.474617	2.18701e-11	4.68031e-10	178	178
EPC2	0.474588	2.19412e-11	4.69044e-10	178	178
EIF2AK4	0.474518	2.21091e-11	4.72123e-10	178	178
NUP133	0.474498	2.21589e-11	4.72676e-10	178	178
GFM1	0.474271	2.27162e-11	4.8352e-10	178	178
RTF1	0.474005	2.33906e-11	4.96805e-10	178	178
FANCM	0.473978	2.34595e-11	4.97505e-10	178	178
ZNF551	0.473785	2.39598e-11	5.0726e-10	178	178
UGCG	0.473601	2.44483e-11	5.16496e-10	178	178
FUBP3	0.47355	2.45846e-11	5.18822e-10	178	178
C9orf5	0.473481	2.47707e-11	5.21711e-10	178	178
ZNF143	0.473147	2.56939e-11	5.39778e-10	178	178
PPM1L	0.472749	2.68354e-11	5.61526e-10	178	178
E2F5	0.472664	2.70851e-11	5.66153e-10	178	178
MAPK14	0.472157	2.86255e-11	5.96298e-10	178	178
SCYL2	0.472119	2.87426e-11	5.97641e-10	178	178
TTBK2	0.472015	2.90717e-11	6.03849e-10	178	178
CLIP1	0.4718	2.97583e-11	6.16169e-10	178	178
C10orf119	0.471699	3.00891e-11	6.22365e-10	178	178
MED13	0.471531	3.06434e-11	6.31849e-10	178	178
RPS6KA3	0.471462	3.08721e-11	6.34853e-10	178	178
ASB7	0.471319	3.1356e-11	6.43856e-10	178	178
HEATR1	0.471277	3.14994e-11	6.4613e-10	178	178
WDR36	0.471116	3.20567e-11	6.5359e-10	178	178
ZNF791	0.471047	3.22966e-11	6.57706e-10	178	178
BRIP1	0.470696	3.35496e-11	6.81118e-10	178	178
EPC1	0.470682	3.36038e-11	6.8152e-10	178	178
ZNF597	0.470437	3.45071e-11	6.98406e-10	178	178
TRIO	0.469875	3.66719e-11	7.38442e-10	178	178
TMX1	0.469819	3.6895e-11	7.42178e-10	178	178
BBX	0.469801	3.69672e-11	7.42876e-10	178	178
C5orf22	0.469758	3.71377e-11	7.45544e-10	178	178
L2HGDH	0.469693	3.74015e-11	7.50078e-10	178	178
PRPF40A	0.469478	3.8278e-11	7.64554e-10	178	178
DHX15	0.469461	3.83486e-11	7.65191e-10	178	178
SNX6	0.469448	3.84015e-11	7.65475e-10	178	178
CUL3	0.469425	3.84984e-11	7.65863e-10	178	178
TM9SF2	0.469314	3.89611e-11	7.72736e-10	178	178
CASP8AP2	0.468912	4.06889e-11	8.02976e-10	178	178
SLU7	0.468832	4.10407e-11	8.09112e-10	178	178
SFRS2IP	0.468817	4.11111e-11	8.09692e-10	178	178
BRCA2	0.468771	4.13143e-11	8.12884e-10	178	178
DOCK9	0.468678	4.1731e-11	8.20266e-10	178	178
C9orf129	0.468617	4.20056e-11	8.24845e-10	178	178
ZNF616	0.468558	4.22723e-11	8.29259e-10	178	178
GTF2I	0.467878	4.54799e-11	8.86029e-10	178	178
RSRC1	0.467336	4.82068e-11	9.34551e-10	178	178
HBS1L	0.467203	4.89006e-11	9.46146e-10	178	178
SYNCRIP	0.46703	4.98125e-11	9.61907e-10	178	178
CAB39	0.46651	5.26648e-11	1.01106e-09	178	178
JMJD1C	0.466434	5.30967e-11	1.01837e-09	178	178
TRIM33	0.466207	5.43975e-11	1.0423e-09	178	178
KRR1	0.46604	5.53815e-11	1.06013e-09	178	178
THAP1	0.466008	5.55677e-11	1.06267e-09	178	178
TMEM209	0.465962	5.58414e-11	1.06584e-09	178	178
CLCN3	0.465714	5.73389e-11	1.09126e-09	178	178
CXorf56	0.465703	5.74106e-11	1.09157e-09	178	178
TTC17	0.465642	5.77832e-11	1.09655e-09	178	178
ZNF609	0.465622	5.7908e-11	1.09697e-09	178	178
PHF20	0.46562	5.79165e-11	1.09697e-09	178	178
ANKIB1	0.465177	6.07194e-11	1.14677e-09	178	178
DHX29	0.465036	6.16414e-11	1.16085e-09	178	178
CEBPZ	0.464975	6.20407e-11	1.16615e-09	178	178
EIF2C3	0.464776	6.33683e-11	1.18885e-09	178	178
CSE1L	0.464726	6.37063e-11	1.19405e-09	178	178
RPGRIP1L	0.464682	6.40042e-11	1.1985e-09	178	178
COG5	0.464593	6.46154e-11	1.20652e-09	178	178
2020-03-08	0.464069	6.83163e-11	1.27202e-09	178	178
TRIM56	0.463776	7.0472e-11	1.31092e-09	178	178
CBL	0.463504	7.25342e-11	1.34675e-09	178	178
AFF1	0.463074	7.59134e-11	1.40554e-09	178	178
BTBD1	0.46302	7.63485e-11	1.41227e-09	178	178
C2orf69	0.462944	7.69629e-11	1.4223e-09	178	178
ZNF644	0.462927	7.70996e-11	1.4235e-09	178	178
ATF6	0.462897	7.73429e-11	1.42666e-09	178	178
RBM16	0.462465	8.09549e-11	1.48912e-09	178	178
PCYT1A	0.462402	8.14954e-11	1.49489e-09	178	178
QTRTD1	0.462372	8.17521e-11	1.49821e-09	178	178
PAPD5	0.462307	8.23211e-11	1.50584e-09	178	178
ELK3	0.462256	8.27588e-11	1.5106e-09	178	178
MMGT1	0.462254	8.27774e-11	1.5106e-09	178	178
FAM199X	0.462133	8.38435e-11	1.52804e-09	178	178
TTC30B	0.461928	8.56764e-11	1.55857e-09	178	178
CDC27	0.461547	8.91864e-11	1.61647e-09	178	178
2020-03-06	0.461536	8.92841e-11	1.61651e-09	178	178
TRPS1	0.461464	8.99689e-11	1.62485e-09	178	178
TMED7-TICAM2	0.461463	8.99775e-11	1.62485e-09	178	171
IMPA1	0.46127	9.18208e-11	1.65512e-09	178	178
SF3A1	0.460912	9.53478e-11	1.71049e-09	178	178
ANKRD50	0.460905	9.54118e-11	1.71049e-09	178	178
FBXO5	0.460792	9.65546e-11	1.72569e-09	178	178
NUBPL	0.460775	9.67307e-11	1.72631e-09	178	178
TCF20	0.460713	9.73562e-11	1.73591e-09	178	178
UHRF1BP1	0.460547	9.90698e-11	1.76011e-09	178	178
PPP2R5C	0.460511	9.94465e-11	1.76364e-09	178	178
SMC4	0.460415	1.00453e-10	1.77989e-09	178	178
TMEM131	0.460376	1.00866e-10	1.78561e-09	178	178
BDP1	0.460246	1.02251e-10	1.80851e-09	178	178
HS2ST1	0.459872	1.06331e-10	1.87226e-09	178	178
AFF4	0.459866	1.06402e-10	1.87226e-09	178	178
KIDINS220	0.459787	1.07289e-10	1.88582e-09	178	178
SLC30A9	0.459741	1.07805e-10	1.89319e-09	178	178
CDC23	0.45943	1.11371e-10	1.94546e-09	178	178
MLL3	0.459277	1.13164e-10	1.97328e-09	178	178
ZNF699	0.459075	1.15582e-10	2.0119e-09	178	178
RBAK	0.45862	1.21195e-10	2.1059e-09	178	178
PHKB	0.458524	1.22421e-10	2.12533e-09	178	178
C1orf124	0.458396	1.24064e-10	2.1482e-09	178	178
DCLRE1B	0.458242	1.26071e-10	2.17913e-09	178	178
ZBTB41	0.458207	1.26522e-10	2.18502e-09	178	178
ZNF92	0.457839	1.31467e-10	2.26252e-09	178	178
MPZL3	0.457733	1.32927e-10	2.28366e-09	178	177
BAGE2	0.457713	1.33198e-10	2.28436e-09	178	150
METAP1	0.457695	1.33446e-10	2.28662e-09	178	178
DENND2C	0.457565	1.3527e-10	2.31387e-09	178	178
LZIC	0.45738	1.37897e-10	2.35068e-09	178	178
DENND1B	0.457346	1.38374e-10	2.35677e-09	178	178
COL4A3BP	0.457151	1.41212e-10	2.40303e-09	178	178
ATP6V1A	0.456779	1.46761e-10	2.48889e-09	178	178
PIKFYVE	0.456689	1.48143e-10	2.51018e-09	178	178
SP4	0.456644	1.48831e-10	2.51967e-09	178	178
AGPS	0.45655	1.50294e-10	2.54072e-09	178	178
KIAA0090	0.456474	1.51479e-10	2.55793e-09	178	178
RNF20	0.45611	1.57294e-10	2.6516e-09	178	178
TWISTNB	0.456004	1.59029e-10	2.67628e-09	178	178
CWC22	0.455954	1.59857e-10	2.68794e-09	178	178
MKL2	0.455935	1.60166e-10	2.69084e-09	178	178
PRRC1	0.455879	1.61102e-10	2.70428e-09	178	178
MED14	0.455811	1.62236e-10	2.721e-09	178	178
LOC729020	0.455783	1.62709e-10	2.72661e-09	178	178
ZBTB10	0.455752	1.63232e-10	2.73307e-09	178	178
TRPM7	0.455577	1.66201e-10	2.78042e-09	178	178
XPR1	0.455383	1.69575e-10	2.83447e-09	178	178
GOLGA4	0.45524	1.72088e-10	2.87162e-09	178	178
HIPK1	0.454576	1.84273e-10	3.05945e-09	178	178
ACAP2	0.454351	1.8859e-10	3.12081e-09	178	178
CLTC	0.454351	1.886e-10	3.12081e-09	178	178
KIAA0586	0.45389	1.97739e-10	3.26931e-09	178	178
ZNF217	0.45384	1.98762e-10	3.28348e-09	178	178
C8orf83	0.453779	1.99999e-10	3.30115e-09	178	178
WDR44	0.453741	2.00787e-10	3.31139e-09	178	178
SECISBP2L	0.453473	2.06399e-10	3.387e-09	178	178
FXR1	0.453417	2.07574e-10	3.40346e-09	178	178
ROCK1	0.453347	2.09067e-10	3.42509e-09	178	178
HMBOX1	0.453187	2.12528e-10	3.47891e-09	178	178
MYCBP2	0.453123	2.13927e-10	3.49603e-09	178	178
C11orf57	0.453075	2.14974e-10	3.50734e-09	178	178
WIPF2	0.452945	2.17861e-10	3.55152e-09	178	178
RSBN1	0.45287	2.19547e-10	3.57605e-09	178	178
ZNF507	0.452713	2.23109e-10	3.63107e-09	178	178
ZFP1	0.45266	2.24307e-10	3.64757e-09	178	178
TMEM64	0.452436	2.29516e-10	3.72309e-09	178	178
KPNA6	0.452317	2.32328e-10	3.76562e-09	178	178
CDYL2	0.452256	2.33778e-10	3.78602e-09	178	178
STXBP5	0.452199	2.3513e-10	3.80479e-09	178	178
SLC30A4	0.451991	2.40177e-10	3.88115e-09	178	178
HAT1	0.451989	2.40241e-10	3.88115e-09	178	178
RECQL	0.451888	2.42713e-10	3.91468e-09	178	178
ERC1	0.451698	2.47467e-10	3.98486e-09	178	178
AP3B1	0.451555	2.51099e-10	4.04005e-09	178	178
MDN1	0.451489	2.52805e-10	4.0642e-09	178	178
C15orf38	0.451311	2.57429e-10	4.13182e-09	178	178
CRKL	0.45127	2.58507e-10	4.14239e-09	178	178
TTC21B	0.451151	2.61662e-10	4.17694e-09	178	178
MED21	0.450927	2.67686e-10	4.26185e-09	178	178
ARID4B	0.450754	2.72449e-10	4.33419e-09	178	178
ARID2	0.450698	2.73985e-10	4.35234e-09	178	178
ATF1	0.450697	2.7403e-10	4.35234e-09	178	178
RPAP3	0.45062	2.76163e-10	4.38271e-09	178	178
ARNTL2	0.450454	2.8086e-10	4.45298e-09	178	178
KIF1B	0.450346	2.83972e-10	4.4949e-09	178	178
LMTK2	0.45034	2.84142e-10	4.4949e-09	178	178
HNRNPH2	0.449975	2.94861e-10	4.65702e-09	178	178
C4orf34	0.449457	3.10755e-10	4.90413e-09	178	178
OSBPL8	0.449298	3.15797e-10	4.97575e-09	178	178
ZNF800	0.449073	3.23077e-10	5.0864e-09	178	178
ERN1	0.448937	3.27528e-10	5.15237e-09	178	178
TMF1	0.448817	3.31551e-10	5.20737e-09	178	178
LOC729176	0.448766	3.33238e-10	5.22972e-09	178	178
FBXW11	0.44849	3.42668e-10	5.3607e-09	178	178
FRS2	0.448391	3.46115e-10	5.41034e-09	178	178
ARMC8	0.448247	3.5116e-10	5.48053e-09	178	178
CHD6	0.448159	3.54307e-10	5.52093e-09	178	178
AHCTF1	0.44735	3.84367e-10	5.97522e-09	178	178
NIPAL1	0.447322	3.85438e-10	5.98716e-09	178	177
CHD9	0.447046	3.96294e-10	6.14613e-09	178	178
HOMER1	0.446951	4.00071e-10	6.19985e-09	178	178
MYNN	0.446847	4.04291e-10	6.26034e-09	178	178
KIF27	0.446525	4.17547e-10	6.44039e-09	178	178
DYNC1H1	0.446464	4.20129e-10	6.47516e-09	178	178
VKORC1L1	0.446434	4.21401e-10	6.48873e-09	178	178
SOCS7	0.445897	4.44696e-10	6.79553e-09	178	178
MATR3	0.445871	4.45834e-10	6.80766e-09	178	178
UTP15	0.445858	4.46441e-10	6.81166e-09	178	178
XRCC5	0.445828	4.47773e-10	6.82673e-09	178	178
RRAGC	0.445632	4.56628e-10	6.94566e-09	178	178
COPS2	0.445576	4.59209e-10	6.97956e-09	178	178
ZNHIT6	0.445543	4.60704e-10	6.9969e-09	178	178
PDS5B	0.445352	4.6959e-10	7.12091e-09	178	178
CKAP2	0.445291	4.72471e-10	7.15911e-09	178	178
EXOC5	0.445154	4.78951e-10	7.24066e-09	178	178
ITPRIPL2	0.445077	4.82679e-10	7.29069e-09	178	178
VTA1	0.445036	4.84645e-10	7.3044e-09	178	178
SDCCAG1	0.444915	4.90543e-10	7.38766e-09	178	178
SNIP1	0.444635	5.04441e-10	7.57332e-09	178	178
PAPOLA	0.444628	5.04786e-10	7.57332e-09	178	178
NR1D2	0.444414	5.15669e-10	7.73073e-09	178	178
NOLC1	0.444286	5.22242e-10	7.82334e-09	178	178
UTP14C	0.444223	5.2554e-10	7.86679e-09	178	178
MRPL19	0.444123	5.30828e-10	7.93994e-09	178	178
C16orf72	0.443866	5.44527e-10	8.1264e-09	178	178
SENP2	0.443714	5.52851e-10	8.2444e-09	178	178
MFAP3	0.443624	5.57782e-10	8.31166e-09	178	178
HELZ	0.443615	5.58326e-10	8.3135e-09	178	178
DPH3B	0.443603	5.58975e-10	8.31691e-09	178	178
RCAN3	0.443432	5.68552e-10	8.44669e-09	178	178
ZNF510	0.443286	5.76838e-10	8.56335e-09	178	178
HSPA4	0.443196	5.8201e-10	8.63365e-09	178	178
TAF13	0.443029	5.9176e-10	8.76513e-09	178	177
BMPR2	0.442948	5.96522e-10	8.82246e-09	178	178
TBCEL	0.442805	6.05025e-10	8.92152e-09	178	178
RAPGEF2	0.442556	6.20114e-10	9.1304e-09	178	178
RNASEN	0.442352	6.32801e-10	9.29643e-09	178	178
SEC23IP	0.44232	6.34765e-10	9.31836e-09	178	178
ROR1	0.442277	6.3751e-10	9.34478e-09	178	177
MPHOSPH9	0.442123	6.47257e-10	9.47361e-09	178	178
SETD2	0.442081	6.49932e-10	9.50574e-09	178	178
KPNA4	0.442069	6.50738e-10	9.51048e-09	178	178
SEC62	0.441917	6.60595e-10	9.62609e-09	178	178
LARP4	0.44186	6.64285e-10	9.67274e-09	178	178
TTC5	0.441786	6.69174e-10	9.72959e-09	178	178
RPS6KC1	0.441757	6.71091e-10	9.7495e-09	178	178
ASPH	0.441751	6.71529e-10	9.7495e-09	178	178
RNF160	0.441659	6.77663e-10	9.81693e-09	178	178
SEL1L	0.441491	6.88958e-10	9.96595e-09	178	178
AGGF1	0.441082	7.17318e-10	1.03384e-08	178	178
ZNF81	0.441028	7.21121e-10	1.03856e-08	178	178
ZNF828	0.440762	7.40241e-10	1.06455e-08	178	178
SESN3	0.44071	7.44048e-10	1.06925e-08	178	178
SAMD8	0.440563	7.54892e-10	1.08325e-08	178	178
ARHGAP42	0.440061	7.93131e-10	1.13401e-08	178	178
TNRC6B	0.439758	8.17016e-10	1.16732e-08	178	178
KTN1	0.43975	8.17707e-10	1.16746e-08	178	178
MED17	0.439368	8.48909e-10	1.20678e-08	178	178
SFMBT1	0.439252	8.58609e-10	1.21882e-08	178	178
TMED7	0.438988	8.81077e-10	1.24624e-08	178	178
DHFRL1	0.438932	8.8588e-10	1.25214e-08	178	178
KIAA1109	0.438877	8.90688e-10	1.25803e-08	178	178
ZBTB26	0.438869	8.9139e-10	1.25813e-08	178	178
CSNK1A1L	0.438749	9.01873e-10	1.27111e-08	178	165
PARD3B	0.43861	9.14286e-10	1.28585e-08	178	178
NOL8	0.438469	9.26962e-10	1.30183e-08	178	178
CREBBP	0.43844	9.29588e-10	1.30445e-08	178	178
SMURF2	0.438394	9.3373e-10	1.30855e-08	178	178
RAB6A	0.438359	9.36938e-10	1.31211e-08	178	178
WBP11	0.438203	9.51333e-10	1.32851e-08	178	178
RPRD2	0.437655	1.0036e-09	1.39656e-08	178	178
C1orf83	0.4376	1.00892e-09	1.40214e-08	178	178
ZNF641	0.437582	1.0107e-09	1.40348e-08	178	178
KIRREL	0.437486	1.02017e-09	1.41563e-08	178	178
C22orf30	0.437398	1.02895e-09	1.42612e-08	178	178
SPAST	0.437241	1.04482e-09	1.44579e-08	178	178
SPOPL	0.437106	1.05865e-09	1.46192e-08	178	178
UBA2	0.437049	1.06449e-09	1.4689e-08	178	178
ZNF484	0.436442	1.12924e-09	1.54744e-08	178	178
KIF5B	0.43633	1.14154e-09	1.56322e-08	178	178
LARP1	0.436136	1.16319e-09	1.59175e-08	178	178
MBD5	0.435789	1.20302e-09	1.64058e-08	178	178
ATP10D	0.435774	1.20478e-09	1.64185e-08	178	178
WDFY1	0.4353	1.26126e-09	1.71528e-08	178	178
BCL2L13	0.43521	1.27238e-09	1.72803e-08	178	178
TRIM32	0.435185	1.27535e-09	1.73018e-08	178	178
KIAA0240	0.434971	1.30208e-09	1.76231e-08	178	178
RAD18	0.434672	1.34014e-09	1.81258e-08	178	178
ATRN	0.434651	1.34286e-09	1.81502e-08	178	178
USP38	0.434429	1.37199e-09	1.85133e-08	178	178
BMPR1A	0.434269	1.39324e-09	1.87798e-08	178	178
CSNK2A1	0.434183	1.40486e-09	1.89235e-08	178	178
LMBR1	0.434126	1.41266e-09	1.90027e-08	178	178
PRKRIR	0.434115	1.41411e-09	1.90092e-08	178	178
COPB2	0.434101	1.41602e-09	1.90221e-08	178	178
IPO9	0.433653	1.47837e-09	1.98192e-08	178	178
DPYD	0.433428	1.51075e-09	2.02396e-08	178	178
ZMYM4	0.433394	1.51577e-09	2.0293e-08	178	178
RAD1	0.433382	1.51753e-09	2.03029e-08	178	178
TAF4B	0.433084	1.56149e-09	2.08769e-08	178	178
UBXN4	0.432841	1.59843e-09	2.13275e-08	178	178
PTPN4	0.432622	1.63234e-09	2.1736e-08	178	178
HIAT1	0.432549	1.64374e-09	2.1873e-08	178	178
PURA	0.432436	1.66163e-09	2.20962e-08	178	178
ATG4C	0.432397	1.66783e-09	2.21638e-08	178	178
ZNF41	0.432154	1.70706e-09	2.26243e-08	178	178
TTC37	0.431972	1.73708e-09	2.30067e-08	178	178
PTPN14	0.431919	1.74594e-09	2.31086e-08	178	178
EPT1	0.431846	1.7582e-09	2.32553e-08	178	178
LPP	0.4317	1.78291e-09	2.35506e-08	178	178
YY1	0.431627	1.79538e-09	2.36995e-08	178	178
FAM49B	0.43134	1.84517e-09	2.43405e-08	178	178
SLFN5	0.43133	1.84709e-09	2.43491e-08	178	178
PARP11	0.431316	1.84954e-09	2.43494e-08	178	178
THAP5	0.43104	1.89876e-09	2.49397e-08	178	178
TOP2B	0.43103	1.90069e-09	2.49397e-08	178	178
BRPF3	0.430957	1.914e-09	2.50811e-08	178	178
RNF19A	0.430816	1.93988e-09	2.54034e-08	178	178
DEK	0.430793	1.94416e-09	2.54427e-08	178	178
SEC31A	0.430738	1.95428e-09	2.55582e-08	178	178
FBXO38	0.430716	1.95848e-09	2.55961e-08	178	178
FAM179B	0.430386	2.02088e-09	2.63769e-08	178	178
HERC3	0.430301	2.03732e-09	2.65738e-08	178	178
ZNF813	0.430218	2.05346e-09	2.67491e-08	178	177
RAD54B	0.429985	2.09951e-09	2.7277e-08	178	178
NOTCH2	0.429715	2.1541e-09	2.79496e-08	178	178
XIAP	0.429571	2.18358e-09	2.83135e-08	178	178
ARHGAP5	0.429472	2.20436e-09	2.85268e-08	178	178
TRRAP	0.429422	2.21476e-09	2.86427e-08	178	178
RDX	0.428775	2.35472e-09	3.02943e-08	178	178
DCAF10	0.428597	2.39484e-09	3.07105e-08	178	178
AKAP9	0.428473	2.42307e-09	3.10121e-08	178	178
SNX13	0.428286	2.46624e-09	3.15239e-08	178	178
LOC647979	0.428202	2.48596e-09	3.17554e-08	178	178
SPTLC2	0.428054	2.52099e-09	3.21406e-08	178	178
AGL	0.428036	2.52525e-09	3.21741e-08	178	178
PWWP2A	0.427949	2.54608e-09	3.23978e-08	178	178
XPO5	0.427918	2.55362e-09	3.24728e-08	178	178
TTF1	0.427682	2.61106e-09	3.31394e-08	178	178
EDEM1	0.427658	2.61694e-09	3.31927e-08	178	178
SKIL	0.427611	2.62852e-09	3.33182e-08	178	178
MYST4	0.427567	2.63957e-09	3.34368e-08	178	178
USP24	0.427369	2.68921e-09	3.40003e-08	178	178
GMFB	0.427081	2.7633e-09	3.49147e-08	178	178
EIF2S1	0.426936	2.80107e-09	3.53468e-08	178	178
CTDSP2	0.426911	2.80765e-09	3.54072e-08	178	178
OSTCL	0.42687	2.81869e-09	3.55012e-08	178	178
CACNA2D1	0.426849	2.82428e-09	3.55489e-08	178	177
ZFX	0.426691	2.86648e-09	3.60342e-08	178	178
STAM	0.426652	2.87711e-09	3.61448e-08	178	178
FER	0.426618	2.88633e-09	3.62377e-08	178	178
NBAS	0.426565	2.90062e-09	3.63939e-08	178	178
XPO4	0.426502	2.91796e-09	3.65883e-08	178	178
ROD1	0.426391	2.94856e-09	3.69486e-08	178	178
ATAD1	0.426186	3.00586e-09	3.76189e-08	178	178
CENPL	0.426124	3.02326e-09	3.78127e-08	178	178
NXT2	0.425932	3.07813e-09	3.84504e-08	178	178
KLHL24	0.425905	3.08606e-09	3.85251e-08	178	178
KIAA1958	0.425467	3.21523e-09	4.00617e-08	178	178
RASA2	0.425229	3.2877e-09	4.08874e-08	178	178
SLC38A2	0.424906	3.3886e-09	4.20365e-08	178	178
MPP5	0.424896	3.3919e-09	4.20511e-08	178	178
SGK3	0.42474	3.44157e-09	4.26135e-08	178	178
KIAA0564	0.424713	3.45048e-09	4.2697e-08	178	178
NOC3L	0.424646	3.47195e-09	4.29358e-08	178	178
FAF2	0.424622	3.47982e-09	4.30063e-08	178	178
PTPN9	0.424574	3.49549e-09	4.31729e-08	178	178
ZNF134	0.424509	3.51666e-09	4.34073e-08	178	178
PHC3	0.424343	3.57149e-09	4.40565e-08	178	178
IGF2R	0.424328	3.57646e-09	4.40903e-08	178	178
GTF2E1	0.424124	3.64533e-09	4.48834e-08	178	178
C14orf126	0.424084	3.65902e-09	4.50239e-08	178	178
RRM1	0.42398	3.69447e-09	4.54318e-08	178	178
RBL2	0.423942	3.7076e-09	4.5565e-08	178	178
RICTOR	0.423791	3.76031e-09	4.61554e-08	178	178
ATP11B	0.423782	3.76322e-09	4.61624e-08	178	178
FAM20B	0.423642	3.81283e-09	4.67131e-08	178	178
PGAM4	0.423452	3.88093e-09	4.7518e-08	178	178
RLIM	0.423376	3.90838e-09	4.77949e-08	178	178
NEK4	0.423286	3.941e-09	4.81046e-08	178	178
PCNP	0.422863	4.09917e-09	4.98505e-08	178	178
TARS	0.422806	4.12109e-09	5.00556e-08	178	178
MYO3B	0.422562	4.2152e-09	5.11045e-08	178	174
DR1	0.422548	4.22087e-09	5.11418e-08	178	178
TPR	0.422528	4.22849e-09	5.12028e-08	178	178
KPNA3	0.422387	4.2841e-09	5.18445e-08	178	178
FTSJD1	0.422274	4.32925e-09	5.23268e-08	178	178
YAP1	0.42212	4.39145e-09	5.30138e-08	178	178
FAM168B	0.422014	4.43494e-09	5.35061e-08	178	178
BPTF	0.421775	4.53431e-09	5.4605e-08	178	178
SRP54	0.421584	4.61516e-09	5.55111e-08	178	178
TAF1B	0.421394	4.69687e-09	5.63909e-08	178	178
DDX3X	0.42134	4.72028e-09	5.66376e-08	178	178
POP1	0.421279	4.74713e-09	5.69253e-08	178	178
PIK3CB	0.421263	4.7538e-09	5.69362e-08	178	178
EIF3H	0.421181	4.79011e-09	5.73017e-08	178	178
METTL2B	0.421107	4.82287e-09	5.76586e-08	178	178
ENOX2	0.420882	4.92414e-09	5.87274e-08	178	178
LRP6	0.42063	5.03978e-09	6.00703e-08	178	178
RALGPS2	0.420552	5.0762e-09	6.04679e-08	178	178
NBPF1	0.420486	5.10705e-09	6.07988e-08	178	178
FAM10A4	0.420439	5.12962e-09	6.09574e-08	178	178
INCENP	0.420412	5.14231e-09	6.10715e-08	178	178
METAP2	0.420317	5.18725e-09	6.15683e-08	178	178
EHF	0.42023	5.22898e-09	6.20263e-08	178	178
MSH3	0.420212	5.2377e-09	6.20807e-08	178	178
SLC26A2	0.420206	5.24048e-09	6.20807e-08	178	178
AVL9	0.4202	5.24356e-09	6.20807e-08	178	178
CCPG1	0.420195	5.24613e-09	6.20807e-08	178	178
KIAA1143	0.420176	5.25517e-09	6.21505e-08	178	178
ARID1B	0.419971	5.3551e-09	6.32946e-08	178	178
ARHGEF12	0.419894	5.39338e-09	6.36709e-08	178	178
USP28	0.419783	5.44854e-09	6.42447e-08	178	178
VANGL1	0.419658	5.51177e-09	6.48363e-08	178	178
LUZP1	0.419596	5.54311e-09	6.51662e-08	178	178
PYGO1	0.419288	5.70194e-09	6.69141e-08	178	175
CDC42EP3	0.419279	5.70698e-09	6.69335e-08	178	178
YWHAB	0.419077	5.81382e-09	6.81461e-08	178	178
USP25	0.419012	5.84841e-09	6.85109e-08	178	178
DMXL1	0.418994	5.85811e-09	6.8584e-08	178	178
BIRC2	0.418775	5.97699e-09	6.99343e-08	178	178
RAB14	0.418756	5.98719e-09	7.00123e-08	178	178
SNX29	0.418679	6.02978e-09	7.04686e-08	178	178
MOSPD2	0.41866	6.04024e-09	7.05491e-08	178	178
IARS2	0.418505	6.12652e-09	7.14303e-08	178	178
OSMR	0.418286	6.25029e-09	7.27875e-08	178	178
DFFA	0.418248	6.27223e-09	7.3e-08	178	178
FNDC3B	0.417907	6.47065e-09	7.51766e-08	178	178
TBC1D23	0.417682	6.6052e-09	7.65599e-08	178	178
SLC10A7	0.417402	6.77591e-09	7.84466e-08	178	178
NFATC3	0.417199	6.9025e-09	7.97721e-08	178	178
ARL10	0.41715	6.93364e-09	8.00852e-08	178	178
MICALCL	0.416493	7.36082e-09	8.47223e-08	178	177
DCLRE1A	0.41639	7.43065e-09	8.53769e-08	178	178
CEP76	0.416141	7.60026e-09	8.72243e-08	178	178
DBR1	0.416	7.6981e-09	8.82447e-08	178	178
DCK	0.4158	7.8393e-09	8.96036e-08	178	178
SLC4A1AP	0.415729	7.89001e-09	9.00791e-08	178	178
PSD3	0.415683	7.92298e-09	9.03512e-08	178	178
ANKHD1	0.415639	7.95471e-09	9.06607e-08	178	178
ATL2	0.415612	7.97392e-09	9.08273e-08	178	178
DHX8	0.415414	8.11856e-09	9.23685e-08	178	178
FBXW2	0.415136	8.32553e-09	9.43974e-08	178	178
KLHL28	0.414872	8.52692e-09	9.65147e-08	178	178
INTS7	0.414536	8.7901e-09	9.91531e-08	178	178
RBBP6	0.414367	8.92565e-09	1.0051e-07	178	178
NCOA6	0.414106	9.13818e-09	1.02728e-07	178	178
VPS13C	0.413924	9.28922e-09	1.04248e-07	178	178
URB1	0.413785	9.40669e-09	1.05506e-07	178	178
FASTKD2	0.413721	9.46078e-09	1.05993e-07	178	178
CHD7	0.413546	9.61181e-09	1.07502e-07	178	178
SERBP1	0.41348	9.66835e-09	1.08012e-07	178	178
MAP3K7	0.41342	9.7209e-09	1.08477e-07	178	178
ARID4A	0.413405	9.73433e-09	1.08566e-07	178	178
PIAS1	0.413258	9.86383e-09	1.09948e-07	178	178
KIAA1524	0.412982	1.01114e-08	1.12571e-07	178	178
DIP2B	0.412977	1.01162e-08	1.12571e-07	178	178
RALGAPA2	0.412771	1.03054e-08	1.14612e-07	178	178
PCNX	0.412634	1.04333e-08	1.15773e-07	178	178
C9orf64	0.41259	1.0474e-08	1.16095e-07	178	178
UBXN2A	0.412328	1.07234e-08	1.18328e-07	178	178
ITGAV	0.411686	1.13589e-08	1.25201e-07	178	178
TTPAL	0.411627	1.14185e-08	1.25788e-07	178	178
ZC3H14	0.411504	1.15456e-08	1.26976e-07	178	178
SEC63	0.411494	1.15553e-08	1.27011e-07	178	178
KIF13A	0.411383	1.16713e-08	1.28145e-07	178	178
SPCS3	0.41123	1.18321e-08	1.29837e-07	178	178
ATP13A3	0.411028	1.20471e-08	1.31977e-07	178	178
PTPN13	0.410986	1.2093e-08	1.32406e-07	178	178
DCAF17	0.410654	1.24567e-08	1.36012e-07	178	178
CENPC1	0.410644	1.24673e-08	1.36054e-07	178	178
TOX4	0.410616	1.24983e-08	1.36242e-07	178	178
ARPP19	0.410585	1.2533e-08	1.36545e-07	178	178
ZNF131	0.410432	1.2705e-08	1.38342e-07	178	178
SCRN3	0.410379	1.27651e-08	1.3892e-07	178	178
BACH1	0.410304	1.28511e-08	1.39779e-07	178	178
SORL1	0.410191	1.29812e-08	1.40961e-07	178	178
LOC150786	0.410017	1.31835e-08	1.42844e-07	178	178
C6orf72	0.409951	1.32616e-08	1.43612e-07	178	178
SLC30A5	0.409855	1.33749e-08	1.44759e-07	178	178
DIS3	0.409707	1.35528e-08	1.46335e-07	178	178
NCAPG2	0.409697	1.35646e-08	1.46335e-07	178	178
SCAPER	0.409696	1.35656e-08	1.46335e-07	178	178
GART	0.40955	1.37434e-08	1.48018e-07	178	178
CENPI	0.409442	1.38761e-08	1.49313e-07	178	177
TMED2	0.40944	1.38787e-08	1.49313e-07	178	178
CDK6	0.409385	1.39468e-08	1.49965e-07	178	178
SEC24A	0.409279	1.4078e-08	1.51292e-07	178	178
ZC3H7A	0.409006	1.44242e-08	1.54761e-07	178	178
STT3A	0.408993	1.44403e-08	1.54849e-07	178	178
ATP2C1	0.408909	1.45481e-08	1.55836e-07	178	178
RASSF3	0.408877	1.45899e-08	1.56115e-07	178	178
KPNA5	0.408815	1.467e-08	1.56887e-07	178	178
CKAP2L	0.408714	1.48017e-08	1.58125e-07	178	178
FNTA	0.408644	1.48945e-08	1.5903e-07	178	178
PJA2	0.408575	1.4986e-08	1.5988e-07	178	178
EEA1	0.408035	1.57191e-08	1.67203e-07	178	178
DYNC1I2	0.407925	1.58737e-08	1.68756e-07	178	178
SNX16	0.407813	1.6031e-08	1.70337e-07	178	178
PGBD3	0.407784	1.60717e-08	1.70678e-07	178	178
XPO7	0.407338	1.67187e-08	1.77168e-07	178	178
RNF13	0.407198	1.69259e-08	1.79172e-07	178	178
ESRP1	0.406985	1.72462e-08	1.8227e-07	178	178
PKP2	0.406886	1.73976e-08	1.83772e-07	178	178
C5orf24	0.406515	1.7976e-08	1.89073e-07	178	178
CYP7B1	0.406484	1.80245e-08	1.89382e-07	178	177
2020-09-11	0.406456	1.80688e-08	1.89746e-07	178	178
LSM14A	0.406369	1.82081e-08	1.91107e-07	178	178
EPS8	0.406153	1.85572e-08	1.94565e-07	178	178
EARS2	0.406072	1.8691e-08	1.95864e-07	178	178
LMAN1	0.405949	1.8893e-08	1.97876e-07	178	178
AKAP11	0.405906	1.89648e-08	1.98418e-07	178	178
FAM160A1	0.405866	1.90316e-08	1.99012e-07	178	178
WDR12	0.405664	1.93717e-08	2.02354e-07	178	178
YWHAZ	0.405424	1.97851e-08	2.06237e-07	178	178
STRBP	0.405347	1.99181e-08	2.07404e-07	178	178
LCA5	0.405261	2.00699e-08	2.08765e-07	178	178
CCDC47	0.405217	2.01464e-08	2.09451e-07	178	178
CCDC138	0.4052	2.01765e-08	2.09653e-07	178	178
CLASP1	0.405183	2.0207e-08	2.0975e-07	178	178
NEDD1	0.405155	2.02564e-08	2.10042e-07	178	178
CNIH	0.404897	2.07192e-08	2.14391e-07	178	178
ITFG1	0.404478	2.14932e-08	2.2182e-07	178	178
HBP1	0.40443	2.15838e-08	2.22638e-07	178	178
MMADHC	0.404349	2.17369e-08	2.23867e-07	178	178
DCAF7	0.404316	2.17996e-08	2.24396e-07	178	178
ZRANB1	0.404224	2.19758e-08	2.26092e-07	178	178
USP33	0.404145	2.21274e-08	2.27416e-07	178	178
TSPAN5	0.403988	2.2433e-08	2.30077e-07	178	178
UBE2D3	0.40389	2.26258e-08	2.31914e-07	178	178
PPP1R2P3	0.40382	2.2764e-08	2.3311e-07	178	178
DLG1	0.403787	2.28296e-08	2.33661e-07	178	178
PDCL	0.403595	2.32163e-08	2.37495e-07	178	178
ZMPSTE24	0.403408	2.35965e-08	2.41136e-07	178	178
OSBPL11	0.402841	2.479e-08	2.52679e-07	178	178
PIK3C2A	0.402741	2.5007e-08	2.5476e-07	178	178
FAM123B	0.402459	2.56279e-08	2.60682e-07	178	178
SSH1	0.402428	2.56979e-08	2.60991e-07	178	178
HCG11	0.402168	2.62841e-08	2.66671e-07	178	178
SPATA5	0.401833	2.70582e-08	2.73403e-07	178	178
VAPB	0.401738	2.72812e-08	2.75515e-07	178	178
CTCFL	0.401712	2.73426e-08	2.75853e-07	178	178
ZC3HAV1	0.40165	2.74912e-08	2.77211e-07	178	178
RBM26	0.401484	2.78892e-08	2.80795e-07	178	178
SF3B3	0.401349	2.82167e-08	2.83392e-07	178	178
SRBD1	0.401296	2.83469e-08	2.84534e-07	178	178
PDPR	0.401122	2.87759e-08	2.88401e-07	178	178
HAUS2	0.400887	2.93667e-08	2.94024e-07	178	178
MAML1	0.400736	2.9753e-08	2.97741e-07	178	178
SPATA13	0.400637	3.00083e-08	3.00144e-07	178	178
LOC728323	0.400584	3.01465e-08	3.01373e-07	178	178
USP14	0.40055	3.02349e-08	3.02104e-07	178	178
ZNF585A	0.400418	3.05813e-08	3.05412e-07	178	178
KDM4A	0.400215	3.11214e-08	3.10492e-07	178	178
EXOC8	0.400016	3.16582e-08	3.15688e-07	178	178
KLHL5	0.399834	3.21603e-08	3.20372e-07	178	178
EHHADH	0.39982	3.2198e-08	3.20586e-07	178	178
ARL5B	0.399754	3.23814e-08	3.22088e-07	178	178
SNX30	0.399675	3.26016e-08	3.23952e-07	178	178
SGPL1	0.399657	3.26518e-08	3.24287e-07	178	178
DCTN4	0.399482	3.31487e-08	3.28727e-07	178	178
PPP3CA	0.399444	3.32562e-08	3.29463e-07	178	178
ZNF420	0.399435	3.32836e-08	3.29569e-07	178	178
LRRC40	0.399409	3.33561e-08	3.30122e-07	178	178
MOBKL3	0.399383	3.34325e-08	3.30713e-07	178	178
CDC73	0.39927	3.37576e-08	3.33761e-07	178	178
POLR3B	0.3992	3.39625e-08	3.35285e-07	178	178
C5orf42	0.399119	3.41993e-08	3.37316e-07	178	178
ATP11C	0.399118	3.42024e-08	3.37316e-07	178	178
RASAL2	0.399109	3.42281e-08	3.37401e-07	178	178
PPIP5K2	0.399024	3.44792e-08	3.39569e-07	178	178
YWHAQ	0.398975	3.46238e-08	3.40622e-07	178	178
GOLIM4	0.398943	3.47188e-08	3.41387e-07	178	178
FAM190B	0.39893	3.47575e-08	3.41598e-07	178	178
C1orf55	0.398898	3.48548e-08	3.42384e-07	178	178
PAG1	0.398754	3.52884e-08	3.45784e-07	178	178
GOSR1	0.398744	3.53193e-08	3.45916e-07	178	178
SEMA3A	0.398575	3.58335e-08	3.50778e-07	178	178
TIFA	0.398294	3.67067e-08	3.58793e-07	178	178
CAMK1D	0.398155	3.71475e-08	3.62743e-07	178	178
MYST2	0.398123	3.72491e-08	3.63556e-07	178	178
FAM114A2	0.397842	3.81554e-08	3.71667e-07	178	178
ZNF268	0.397808	3.8266e-08	3.72561e-07	178	178
MACF1	0.397677	3.86966e-08	3.76568e-07	178	178
SPIN1	0.397649	3.8791e-08	3.76965e-07	178	178
GMPS	0.397638	3.8827e-08	3.76965e-07	178	178
DENND4C	0.397596	3.8965e-08	3.78064e-07	178	178
CCDC121	0.397272	4.0061e-08	3.87746e-07	178	178
RPE	0.397231	4.01995e-08	3.88897e-07	178	178
BMP2K	0.396956	4.11552e-08	3.97559e-07	178	178
PI4K2B	0.396443	4.29944e-08	4.13508e-07	178	178
C6orf167	0.39642	4.30794e-08	4.14124e-07	178	178
XPO1	0.396338	4.33817e-08	4.16624e-07	178	178
TUBGCP5	0.396276	4.36085e-08	4.186e-07	178	178
ZNF184	0.396269	4.36362e-08	4.18662e-07	178	178
RPA1	0.396208	4.38619e-08	4.20624e-07	178	178
INTS6	0.396096	4.42815e-08	4.24236e-07	178	178
SHOC2	0.396088	4.43128e-08	4.2433e-07	178	178
PAIP1	0.396045	4.44751e-08	4.25678e-07	178	178
SELT	0.396029	4.45371e-08	4.26065e-07	178	178
ERMP1	0.395985	4.47034e-08	4.27243e-07	178	178
CAPN7	0.395947	4.48484e-08	4.28214e-07	178	178
LDLRAD3	0.395935	4.48946e-08	4.28449e-07	178	178
GPATCH8	0.395927	4.49231e-08	4.2847e-07	178	178
SERTAD4	0.39565	4.59922e-08	4.37565e-07	178	178
ZNF468	0.395647	4.60047e-08	4.37565e-07	178	178
PTCD2	0.395529	4.64667e-08	4.41746e-07	178	178
SPTLC1	0.395365	4.7119e-08	4.47302e-07	178	178
FBXO11	0.395257	4.75522e-08	4.51198e-07	178	178
DCP1A	0.395195	4.78026e-08	4.52705e-07	178	178
2020-09-10	0.395094	4.82148e-08	4.55954e-07	178	178
ZNF585B	0.394894	4.9039e-08	4.63084e-07	178	177
SMCHD1	0.394813	4.93769e-08	4.6583e-07	178	178
KIAA0368	0.394747	4.96526e-08	4.67984e-07	178	178
CDK8	0.394646	5.00802e-08	4.71104e-07	178	178
MEF2A	0.394641	5.01027e-08	4.71104e-07	178	178
AASDH	0.394599	5.02781e-08	4.72528e-07	178	178
ZYG11B	0.394565	5.04259e-08	4.73467e-07	178	178
RAP1GDS1	0.394536	5.05504e-08	4.74411e-07	178	178
ZAK	0.394411	5.10856e-08	4.79206e-07	178	178
KCTD20	0.394396	5.11499e-08	4.79582e-07	178	178
ZNF430	0.394376	5.12352e-08	4.80154e-07	178	178
MIOS	0.394365	5.12846e-08	4.80389e-07	178	178
C17orf71	0.394281	5.16484e-08	4.83568e-07	178	178
PRNP	0.39422	5.19157e-08	4.85841e-07	178	178
ANKRD12	0.394137	5.22811e-08	4.88566e-07	178	178
ETV3L	0.393913	5.32823e-08	4.97218e-07	178	167
GNL3L	0.393815	5.37231e-08	5.00859e-07	178	178
ALDH1L2	0.393798	5.38013e-08	5.0125e-07	178	178
SMCR7L	0.393744	5.40493e-08	5.03188e-07	178	178
FAM114A1	0.393727	5.4125e-08	5.03656e-07	178	178
ACTL6A	0.393681	5.43335e-08	5.05358e-07	178	178
C2orf86	0.393543	5.4973e-08	5.10345e-07	178	178
TMOD3	0.39341	5.55919e-08	5.15849e-07	178	178
EIF2C1	0.393251	5.63396e-08	5.21807e-07	178	178
ZNF829	0.393214	5.65179e-08	5.23214e-07	178	173
VAMP7	0.393204	5.65673e-08	5.23426e-07	178	178
ETF1	0.393125	5.69446e-08	5.26273e-07	178	178
KDELC2	0.393122	5.69548e-08	5.26273e-07	178	178
EFCAB4B	0.39304	5.73532e-08	5.29707e-07	178	178
PSMD11	0.39276	5.87208e-08	5.41579e-07	178	178
SWAP70	0.392731	5.88618e-08	5.42627e-07	178	178
MAT2B	0.39271	5.89662e-08	5.43336e-07	178	178
TSHZ2	0.392642	5.93069e-08	5.46221e-07	178	178
PEX26	0.392529	5.98708e-08	5.51157e-07	178	178
EIF2A	0.392349	6.07823e-08	5.58248e-07	178	178
NARS2	0.392324	6.09117e-08	5.59177e-07	178	178
DGKH	0.392304	6.10119e-08	5.59837e-07	178	178
OGFOD1	0.392275	6.11637e-08	5.6097e-07	178	178
ELP4	0.392161	6.175e-08	5.65561e-07	178	178
IMPACT	0.392068	6.22328e-08	5.69454e-07	178	178
ANKRD26	0.392004	6.25681e-08	5.72258e-07	178	178
PXK	0.391995	6.26184e-08	5.72453e-07	178	178
NANP	0.39192	6.30109e-08	5.75775e-07	178	178
MORF4	0.39176	6.38652e-08	5.83312e-07	178	172
TNS3	0.391731	6.40184e-08	5.84441e-07	178	178
PLRG1	0.391526	6.51308e-08	5.92786e-07	178	178
PCGF5	0.391523	6.51423e-08	5.92786e-07	178	178
PAR5	0.391255	6.66246e-08	6.05718e-07	178	170
FAT1	0.391066	6.7683e-08	6.14774e-07	178	178
GCLM	0.391024	6.79207e-08	6.1665e-07	178	178
ZBTB37	0.390975	6.82029e-08	6.18928e-07	178	178
IBTK	0.390936	6.84241e-08	6.2065e-07	178	178
STYX	0.390764	6.94164e-08	6.28498e-07	178	178
MED20	0.390732	6.96011e-08	6.29882e-07	178	178
ZWILCH	0.390508	7.09134e-08	6.40585e-07	178	178
KPNA1	0.3904	7.15562e-08	6.45802e-07	178	178
SOS2	0.390329	7.19844e-08	6.4937e-07	178	178
TMEM167B	0.390117	7.32669e-08	6.60337e-07	178	178
C21orf91	0.390089	7.34374e-08	6.61271e-07	178	178
CEP78	0.390054	7.36526e-08	6.62907e-07	178	178
CCDC117	0.389797	7.52499e-08	6.7636e-07	178	178
NAA25	0.389729	7.56753e-08	6.79874e-07	178	178
DSCC1	0.389615	7.63973e-08	6.85426e-07	178	178
ZNF624	0.389558	7.67622e-08	6.88388e-07	178	178
ETS1	0.389429	7.75902e-08	6.95114e-07	178	178
CTTNBP2NL	0.389415	7.76809e-08	6.9529e-07	178	178
AP3M1	0.389136	7.95024e-08	7.10384e-07	178	178
HERC2	0.389049	8.00781e-08	7.15205e-07	178	178
RPP14	0.38903	8.02056e-08	7.16021e-07	178	178
TRAF6	0.388838	8.14944e-08	7.26542e-07	178	178
ZNF669	0.388761	8.20143e-08	7.30841e-07	178	178
CCDC132	0.38864	8.2844e-08	7.37576e-07	178	178
PHF14	0.388607	8.30755e-08	7.39305e-07	178	178
DIAPH2	0.388588	8.32017e-08	7.39762e-07	178	178
NIN	0.388567	8.33487e-08	7.40521e-07	178	178
ARHGAP11B	0.388565	8.33619e-08	7.40521e-07	178	176
GRLF1	0.388544	8.35047e-08	7.41456e-07	178	178
ZBTB38	0.388489	8.38873e-08	7.44185e-07	178	178
CAMSAP1L1	0.388441	8.42225e-08	7.46823e-07	178	178
CCNY	0.388329	8.50107e-08	7.52933e-07	178	178
ADNP2	0.387977	8.75288e-08	7.73712e-07	178	178
ANKRD46	0.387963	8.76276e-08	7.74239e-07	178	178
SFMBT2	0.387852	8.84368e-08	7.79996e-07	178	177
WHSC1L1	0.38763	9.00756e-08	7.93048e-07	178	178
RABGAP1L	0.38763	9.00772e-08	7.93048e-07	178	178
PCMTD1	0.387462	9.13313e-08	8.03374e-07	178	178
CDK14	0.387236	9.30574e-08	8.17103e-07	178	178
DARS	0.38719	9.3408e-08	8.19818e-07	178	178
TOR1AIP1	0.387168	9.35805e-08	8.20968e-07	178	178
PLXNC1	0.387162	9.36232e-08	8.20978e-07	178	178
DDR2	0.387118	9.39693e-08	8.23282e-07	178	178
METTL9	0.3871	9.41065e-08	8.24119e-07	178	178
PDHX	0.386992	9.49483e-08	8.30756e-07	178	178
ZSCAN29	0.386885	9.57936e-08	8.37411e-07	178	178
2020-09-07	0.386872	9.58929e-08	8.37908e-07	178	178
SEMA3C	0.386857	9.60124e-08	8.38582e-07	178	178
FNIP2	0.38683	9.62233e-08	8.39948e-07	178	178
TEAD1	0.386827	9.62538e-08	8.39948e-07	178	178
KDM1B	0.386785	9.65854e-08	8.42099e-07	178	178
HNRNPUL2	0.38664	9.77445e-08	8.51454e-07	178	178
TATDN1	0.386513	9.87766e-08	8.59687e-07	178	178
CYFIP1	0.386475	9.90835e-08	8.61887e-07	178	178
FGD4	0.386471	9.91166e-08	8.61887e-07	178	178
C3orf38	0.38642	9.95344e-08	8.6476e-07	178	178
PANK3	0.386401	9.96915e-08	8.65744e-07	178	178
MSL2	0.386348	1.00129e-07	8.68782e-07	178	178
SMC6	0.386239	1.01028e-07	8.76195e-07	178	178
ITPR2	0.386033	1.0276e-07	8.90437e-07	178	178
TCF12	0.386024	1.0283e-07	8.90655e-07	178	178
MKLN1	0.385976	1.0324e-07	8.93811e-07	178	178
VPS24	0.385447	1.0783e-07	9.30698e-07	178	178
ERLIN2	0.385334	1.08835e-07	9.38959e-07	178	178
TMEM39A	0.385264	1.09462e-07	9.43546e-07	178	178
WWC2	0.385081	1.11117e-07	9.56981e-07	178	178
CASC5	0.385065	1.11255e-07	9.57749e-07	178	178
MFN1	0.384748	1.14183e-07	9.82105e-07	178	178
FBXO48	0.384632	1.15273e-07	9.90184e-07	178	178
TRIM23	0.384424	1.17258e-07	1.00592e-06	178	178
GAB1	0.384282	1.18622e-07	1.01636e-06	178	178
POLR2K	0.384271	1.18736e-07	1.01684e-06	178	178
GMCL1L	0.384187	1.19548e-07	1.02335e-06	178	168
PDZD8	0.384116	1.20249e-07	1.02891e-06	178	178
GNPTAB	0.384088	1.20519e-07	1.03078e-06	178	178
SLC5A3	0.384001	1.21384e-07	1.03727e-06	178	178
HSDL2	0.383941	1.21978e-07	1.04165e-06	178	178
SLC35E3	0.383939	1.22001e-07	1.04165e-06	178	178
HSPA8	0.383727	1.24125e-07	1.0576e-06	178	178
BAT2L1	0.383726	1.24138e-07	1.0576e-06	178	178
PDLIM5	0.383652	1.24895e-07	1.06314e-06	178	178
ZC3HAV1L	0.383541	1.26029e-07	1.07233e-06	178	178
JARID2	0.383422	1.27256e-07	1.08184e-06	178	178
LARS	0.383401	1.27479e-07	1.08327e-06	178	178
HIVEP2	0.38331	1.28422e-07	1.09082e-06	178	178
QRICH1	0.383202	1.29561e-07	1.10002e-06	178	178
RAB30	0.383193	1.2966e-07	1.10039e-06	178	178
SLC39A10	0.383109	1.30544e-07	1.10694e-06	178	178
WWTR1	0.383029	1.31395e-07	1.1132e-06	178	178
TGOLN2	0.382967	1.32069e-07	1.11843e-06	178	178
ADH5	0.382923	1.32541e-07	1.12194e-06	178	178
UBE2G1	0.382859	1.33228e-07	1.1268e-06	178	178
PTPRG	0.382831	1.33532e-07	1.1284e-06	178	178
FBXO28	0.382737	1.34555e-07	1.1356e-06	178	178
NBPF10	0.38256	1.36511e-07	1.15161e-06	178	178
TAX1BP1	0.382438	1.37869e-07	1.16257e-06	178	178
INVS	0.382365	1.38689e-07	1.16898e-06	178	178
SLC7A1	0.382306	1.39362e-07	1.17382e-06	178	178
SLC12A6	0.382304	1.39381e-07	1.17382e-06	178	178
TYW3	0.382256	1.39929e-07	1.17743e-06	178	178
ERLIN1	0.381833	1.44815e-07	1.21441e-06	178	178
PHIP	0.381761	1.45662e-07	1.22099e-06	178	178
ARHGAP12	0.381714	1.46216e-07	1.22408e-06	178	178
DKC1	0.381253	1.51777e-07	1.26774e-06	178	178
USP16	0.38125	1.51816e-07	1.26774e-06	178	178
MSMP	0.381102	1.53655e-07	1.28255e-06	178	178
COBLL1	0.381082	1.53896e-07	1.28402e-06	178	178
ANKRD31	0.381004	1.54874e-07	1.29109e-06	178	131
HSPA9	0.380506	1.61234e-07	1.33987e-06	178	178
TRDMT1	0.380473	1.61669e-07	1.34208e-06	178	178
DNAJC16	0.38032	1.63678e-07	1.35807e-06	178	178
ZMYM1	0.380316	1.63732e-07	1.35807e-06	178	178
MYSM1	0.380293	1.64033e-07	1.35999e-06	178	178
PTENP1	0.379854	1.69946e-07	1.40607e-06	178	178
ALS2CR4	0.379837	1.70174e-07	1.40737e-06	178	178
HSPA13	0.379793	1.70779e-07	1.41178e-06	178	178
JAK1	0.379663	1.72571e-07	1.426e-06	178	178
SLC31A1	0.379561	1.74001e-07	1.43662e-06	178	178
ZFHX3	0.379544	1.7424e-07	1.43799e-06	178	178
R3HDM1	0.379463	1.75378e-07	1.44677e-06	178	178
UBP1	0.37942	1.75979e-07	1.45113e-06	178	178
DYM	0.379245	1.78482e-07	1.47116e-06	178	178
TXNRD1	0.379063	1.81112e-07	1.49097e-06	178	178
COMMD2	0.378824	1.84616e-07	1.51792e-06	178	178
IPO5	0.378777	1.85321e-07	1.52245e-06	178	178
PPP6C	0.37874	1.85873e-07	1.52635e-06	178	178
TRIM24	0.378718	1.86196e-07	1.52837e-06	178	178
ARID1A	0.378694	1.86556e-07	1.53069e-06	178	178
DNM1L	0.378591	1.88111e-07	1.54153e-06	178	178
RABL3	0.378556	1.88636e-07	1.54519e-06	178	178
TMCO7	0.378495	1.89565e-07	1.55215e-06	178	178
ISG20L2	0.378252	1.93298e-07	1.58076e-06	178	178
TAOK3	0.378184	1.94342e-07	1.58799e-06	178	178
MBTPS1	0.378082	1.95936e-07	1.59903e-06	178	178
C1orf25	0.377918	1.98538e-07	1.61692e-06	178	178
RAB10	0.377857	1.9951e-07	1.62417e-06	178	178
KIAA1432	0.377795	2.00498e-07	1.63154e-06	178	178
NCK1	0.377726	2.01607e-07	1.63922e-06	178	178
GTF3C2	0.377615	2.034e-07	1.65311e-06	178	178
RASA1	0.377563	2.04256e-07	1.65939e-06	178	178
LIN9	0.377362	2.07566e-07	1.6849e-06	178	178
C8orf38	0.377121	2.11591e-07	1.71519e-06	178	178
SIKE1	0.37711	2.11786e-07	1.71563e-06	178	178
ZBTB39	0.376896	2.15432e-07	1.74302e-06	178	178
RPS6KA5	0.376796	2.17161e-07	1.75557e-06	178	178
TNKS	0.37678	2.17434e-07	1.75706e-06	178	178
TBC1D14	0.376632	2.20009e-07	1.77715e-06	178	178
CDC40	0.376594	2.20673e-07	1.78178e-06	178	178
SIRT1	0.376155	2.28542e-07	1.84306e-06	178	178
HIVEP1	0.376126	2.29053e-07	1.84568e-06	178	178
PUS7	0.376034	2.30739e-07	1.85775e-06	178	178
ZNF713	0.375861	2.33951e-07	1.88131e-06	178	178
ATP2B1	0.375798	2.35121e-07	1.88996e-06	178	178
ZNF367	0.3757	2.36958e-07	1.90317e-06	178	178
SACM1L	0.37565	2.37901e-07	1.90842e-06	178	178
LIN52	0.37564	2.38095e-07	1.9092e-06	178	178
MPHOSPH8	0.375612	2.38622e-07	1.91265e-06	178	178
UBE2H	0.375556	2.39673e-07	1.91875e-06	178	178
UBE4A	0.375536	2.40069e-07	1.91888e-06	178	178
PAPSS1	0.375535	2.40079e-07	1.91888e-06	178	178
RGPD3	0.375535	2.40079e-07	1.91888e-06	178	178
ZNF280C	0.375447	2.41772e-07	1.93008e-06	178	178
ASCC1	0.375426	2.42169e-07	1.93247e-06	178	178
LOC653653	0.375387	2.42919e-07	1.93766e-06	178	178
ACBD3	0.375358	2.43473e-07	1.94001e-06	178	178
PDCD10	0.375179	2.46964e-07	1.96518e-06	178	178
GNAQ	0.375002	2.50455e-07	1.99216e-06	178	178
ZSCAN12	0.374922	2.52041e-07	2.00396e-06	178	178
PDIA6	0.374892	2.5264e-07	2.00792e-06	178	178
C10orf46	0.374811	2.5427e-07	2.01925e-06	178	178
SNX2	0.374655	2.57426e-07	2.04257e-06	178	178
SUV420H1	0.374651	2.57517e-07	2.04257e-06	178	178
KIAA1033	0.374559	2.59393e-07	2.05252e-06	178	178
TSPYL3	0.374254	2.65736e-07	2.10019e-06	178	178
ZNF318	0.37423	2.66251e-07	2.10342e-06	178	178
ACTR8	0.374129	2.68383e-07	2.11941e-06	178	178
EIF2AK3	0.374086	2.69292e-07	2.12396e-06	178	178
SGMS2	0.373964	2.71904e-07	2.13952e-06	178	178
AKAP13	0.373915	2.72957e-07	2.14696e-06	178	178
GCC2	0.37387	2.73922e-07	2.15284e-06	178	178
BICD1	0.373442	2.83331e-07	2.22325e-06	178	178
ANKRD28	0.37322	2.88328e-07	2.25865e-06	178	178
METTL8	0.373179	2.89281e-07	2.26455e-06	178	178
M6PR	0.373085	2.91423e-07	2.27951e-06	178	178
PICALM	0.373042	2.92402e-07	2.28536e-06	178	178
DHX40	0.372926	2.951e-07	2.30371e-06	178	178
MIB1	0.372833	2.97262e-07	2.31876e-06	178	178
SNTB2	0.372807	2.97865e-07	2.32255e-06	178	178
NR2C2	0.372773	2.98659e-07	2.32782e-06	178	178
ATR	0.372449	3.06367e-07	2.38508e-06	178	178
RNF150	0.372352	3.08725e-07	2.40154e-06	178	177
GRINL1A	0.372341	3.08983e-07	2.40261e-06	178	178
BHLHB9	0.37192	3.19381e-07	2.47956e-06	178	178
ZNF689	0.371863	3.20818e-07	2.48974e-06	178	178
SEC22B	0.371795	3.2251e-07	2.5009e-06	178	178
ZNF670	0.37179	3.22649e-07	2.50101e-06	178	178
GOLT1B	0.371693	3.25103e-07	2.51728e-06	178	178
FBXL3	0.371692	3.2513e-07	2.51728e-06	178	178
ATP7A	0.37112	3.40039e-07	2.62858e-06	178	178
HFE	0.371115	3.40158e-07	2.62858e-06	178	178
TMED10	0.371115	3.4017e-07	2.62858e-06	178	178
MKRN2	0.370939	3.44892e-07	2.65883e-06	178	178
ZCCHC4	0.370924	3.45287e-07	2.66084e-06	178	178
C14orf145	0.370841	3.4754e-07	2.67611e-06	178	178
CTAGE1	0.370762	3.49686e-07	2.69159e-06	178	178
KIF3B	0.370419	3.59194e-07	2.75833e-06	178	178
IKZF2	0.370291	3.62797e-07	2.78224e-06	178	178
RRP1B	0.37013	3.67367e-07	2.81345e-06	178	178
2020-09-02	0.369926	3.73271e-07	2.85644e-06	178	178
HSP90AA1	0.369805	3.76815e-07	2.88245e-06	178	178
ISCA1P1	0.369655	3.81232e-07	2.91222e-06	178	178
TBC1D5	0.369653	3.81295e-07	2.91222e-06	178	178
PTPN1	0.369523	3.85162e-07	2.94062e-06	178	178
MCM6	0.369466	3.86874e-07	2.95076e-06	178	178
HELB	0.369464	3.86938e-07	2.95076e-06	178	178
CPT1A	0.369456	3.87194e-07	2.95157e-06	178	178
C20orf117	0.369361	3.90057e-07	2.97111e-06	178	178
DPY19L3	0.36935	3.90407e-07	2.97262e-06	178	178
POLK	0.369324	3.91189e-07	2.97743e-06	178	178
TGFBR2	0.369317	3.9141e-07	2.97797e-06	178	178
NARG2	0.369221	3.94335e-07	2.99907e-06	178	178
CD274	0.368962	4.02333e-07	3.05285e-06	178	177
CCNG2	0.368918	4.03732e-07	3.06229e-06	178	178
USP32	0.368895	4.04439e-07	3.06648e-06	178	178
TSTD2	0.368831	4.06455e-07	3.07941e-06	178	178
ZMYND11	0.368759	4.08745e-07	3.09557e-06	178	178
LARS2	0.368744	4.09218e-07	3.09796e-06	178	178
TLR6	0.368516	4.16512e-07	3.15198e-06	178	178
DST	0.368509	4.16747e-07	3.15254e-06	178	178
UBLCP1	0.368282	4.24163e-07	3.20742e-06	178	178
EXOC2	0.368183	4.27406e-07	3.22947e-06	178	178
SUV39H2	0.368118	4.2956e-07	3.24451e-06	178	178
B3GNT2	0.368108	4.29914e-07	3.24594e-06	178	178
FAM126B	0.368012	4.33114e-07	3.26761e-06	178	178
C1orf103	0.367981	4.34144e-07	3.27413e-06	178	178
ZC3H12C	0.367809	4.39982e-07	3.31617e-06	178	178
SNX18	0.367797	4.40374e-07	3.31731e-06	178	178
BCL2L11	0.367629	4.46138e-07	3.35562e-06	178	178
ELOVL5	0.367588	4.47572e-07	3.3639e-06	178	178
MARS2	0.367542	4.49158e-07	3.3732e-06	178	178
GLCE	0.367373	4.55076e-07	3.41506e-06	178	178
TCP11L2	0.367342	4.56162e-07	3.42191e-06	178	178
NUP214	0.367086	4.65271e-07	3.48627e-06	178	178
PPFIA1	0.367049	4.66586e-07	3.49198e-06	178	178
ZNF501	0.367011	4.67961e-07	3.49979e-06	178	178
EIF4G3	0.366876	4.72865e-07	3.5338e-06	178	178
PARP1	0.366756	4.77277e-07	3.56543e-06	178	178
NSUN3	0.366536	4.85441e-07	3.62504e-06	178	178
FIGN	0.3665	4.86764e-07	3.63355e-06	178	178
CCDC88A	0.366332	4.93107e-07	3.67535e-06	178	178
AKAP10	0.366208	4.97848e-07	3.70649e-06	178	178
STRAP	0.366164	4.99514e-07	3.7175e-06	178	178
RNF115	0.365903	5.09665e-07	3.79019e-06	178	178
ZNF12	0.365888	5.10265e-07	3.79322e-06	178	178
ANKFY1	0.365806	5.13481e-07	3.81426e-06	178	178
COG6	0.365746	5.1583e-07	3.83027e-06	178	178
SPPL2A	0.365651	5.19612e-07	3.85691e-06	178	178
CDK13	0.3655	5.2568e-07	3.90049e-06	178	178
C1orf74	0.36549	5.26114e-07	3.90224e-06	178	178
DSTYK	0.365325	5.32808e-07	3.94597e-06	178	178
PRPF4	0.365142	5.40332e-07	3.9987e-06	178	178
SPAG9	0.3651	5.42071e-07	4.01006e-06	178	178
TRMT5	0.365076	5.43064e-07	4.01291e-06	178	178
MANEA	0.364865	5.51929e-07	4.07385e-06	178	178
SLK	0.364792	5.55025e-07	4.09364e-06	178	178
RNASEH1	0.364717	5.582e-07	4.11553e-06	178	178
TJP1	0.36446	5.69302e-07	4.18957e-06	178	178
ZNF37A	0.364405	5.71734e-07	4.2059e-06	178	178
TMEM194B	0.36435	5.74112e-07	4.22182e-06	178	178
NAV2	0.364023	5.88636e-07	4.31739e-06	178	178
PPP1R12A	0.364	5.89689e-07	4.32351e-06	178	178
ZNF221	0.363826	5.97591e-07	4.37982e-06	178	178
VPS13D	0.363773	6.00023e-07	4.39602e-06	178	178
FITM2	0.363704	6.03158e-07	4.41735e-06	178	178
ZNF778	0.363611	6.07483e-07	4.44738e-06	178	178
SMAD5	0.363561	6.09796e-07	4.45936e-06	178	178
PDIK1L	0.363554	6.10093e-07	4.45988e-06	178	178
EAF1	0.363381	6.18206e-07	4.51651e-06	178	178
PPFIBP1	0.363158	6.28831e-07	4.58499e-06	178	178
ZNF16	0.363113	6.30975e-07	4.59554e-06	178	178
KLF7	0.363065	6.33289e-07	4.60731e-06	178	178
ZKSCAN1	0.363001	6.36375e-07	4.62805e-06	178	178
CHUK	0.362954	6.38638e-07	4.6428e-06	178	178
NFATC2	0.362766	6.47865e-07	4.69952e-06	178	178
PRPF8	0.362695	6.51388e-07	4.72334e-06	178	178
PPM1A	0.362587	6.56732e-07	4.7586e-06	178	178
ERCC8	0.362573	6.57423e-07	4.76186e-06	178	178
AR	0.362551	6.58531e-07	4.76814e-06	178	176
SGMS1	0.362474	6.6243e-07	4.79462e-06	178	178
WDR76	0.362414	6.65446e-07	4.81469e-06	178	178
KLHL7	0.362369	6.67734e-07	4.8277e-06	178	178
PRKG1	0.362362	6.68078e-07	4.82842e-06	178	178
DDX20	0.362236	6.74479e-07	4.8729e-06	178	178
RNF11	0.362219	6.75351e-07	4.87565e-06	178	178
SLC38A7	0.362071	6.82986e-07	4.92577e-06	178	178
MRPL3	0.361903	6.91753e-07	4.98496e-06	178	178
CEPT1	0.361888	6.92535e-07	4.98696e-06	178	178
TMEM55A	0.361888	6.92535e-07	4.98696e-06	178	178
C9orf93	0.361657	7.04801e-07	5.06422e-06	178	178
GPR81	0.361467	7.14997e-07	5.12817e-06	178	177
LY75	0.361431	7.16959e-07	5.13851e-06	178	178
ZNF720	0.361222	7.28378e-07	5.20714e-06	178	178
KDM2A	0.36107	7.36789e-07	5.26537e-06	178	178
TNFSF15	0.361047	7.38117e-07	5.27104e-06	178	174
KCTD18	0.360957	7.43111e-07	5.30288e-06	178	178
HERC1	0.360889	7.46957e-07	5.32541e-06	178	178
FIGNL1	0.360887	7.47077e-07	5.32541e-06	178	178
ELF2	0.360877	7.47667e-07	5.3277e-06	178	178
NOMO1	0.360742	7.55308e-07	5.37634e-06	178	178
RSL1D1	0.360572	7.65065e-07	5.43992e-06	178	178
C2orf49	0.360469	7.71016e-07	5.47379e-06	178	178
ATP2A2	0.360466	7.71213e-07	5.47379e-06	178	178
DNAJA2	0.360372	7.76682e-07	5.51063e-06	178	178
TMEM123	0.360328	7.79305e-07	5.52725e-06	178	178
ZNF614	0.360253	7.83707e-07	5.55449e-06	178	178
CDYL	0.360241	7.84411e-07	5.55748e-06	178	178
DDX1	0.36011	7.9219e-07	5.60858e-06	178	178
SDHD	0.359842	8.08359e-07	5.70671e-06	178	178
SLC39A6	0.359828	8.09201e-07	5.70858e-06	178	178
TPP2	0.359816	8.09945e-07	5.71179e-06	178	178
ITGA9	0.359775	8.1245e-07	5.72537e-06	178	178
ENAH	0.359451	8.32513e-07	5.86258e-06	178	178
TMEM30A	0.359182	8.49547e-07	5.97614e-06	178	178
SMCR8	0.359166	8.50579e-07	5.98127e-06	178	178
LYSMD3	0.359023	8.59758e-07	6.04315e-06	178	178
NEDD4	0.359019	8.59989e-07	6.04315e-06	178	178
BTF3L4	0.358996	8.61514e-07	6.05172e-06	178	178
CCAR1	0.358918	8.66566e-07	6.08288e-06	178	178
ANKRD13C	0.358913	8.669e-07	6.08307e-06	178	178
CCDC6	0.358877	8.69188e-07	6.0948e-06	178	178
NEK7	0.358799	8.74328e-07	6.12649e-06	178	178
YWHAG	0.358651	8.84072e-07	6.18819e-06	178	178
CGGBP1	0.358334	9.05366e-07	6.32158e-06	178	178
ZNF627	0.358221	9.13049e-07	6.37072e-06	178	178
RBMXL1	0.358198	9.14599e-07	6.37929e-06	178	178
KIAA0494	0.35812	9.19974e-07	6.41452e-06	178	178
C4orf36	0.358096	9.21616e-07	6.4237e-06	178	174
SYDE2	0.358084	9.22496e-07	6.42756e-06	178	178
PIK3R1	0.357986	9.2928e-07	6.47256e-06	178	178
CBX5	0.357921	9.33826e-07	6.50193e-06	178	178
ASB3	0.357878	9.36831e-07	6.51826e-06	178	178
IKZF3	0.357769	9.44441e-07	6.5689e-06	178	175
PKN2	0.357727	9.4743e-07	6.58737e-06	178	178
YY2	0.35771	9.48686e-07	6.59146e-06	178	176
KRAS	0.35731	9.7741e-07	6.78389e-06	178	178
BRMS1L	0.357196	9.85768e-07	6.8347e-06	178	178
ABCA1	0.357181	9.86864e-07	6.83991e-06	178	178
RABGAP1	0.357079	9.94416e-07	6.88983e-06	178	178
SLMAP	0.357063	9.95651e-07	6.89366e-06	178	178
PLEKHB2	0.357062	9.95666e-07	6.89366e-06	178	178
ZNF765	0.356868	1.01022e-06	6.99196e-06	178	178
MSI2	0.356585	1.03175e-06	7.13102e-06	178	178
LOC641298	0.356546	1.03474e-06	7.14666e-06	178	175
PDE12	0.356395	1.04643e-06	7.21988e-06	178	178
TMEM185B	0.356344	1.0504e-06	7.24475e-06	178	178
FAM161B	0.356226	1.05968e-06	7.30361e-06	178	178
HPS5	0.356226	1.05968e-06	7.30361e-06	178	178
TMEM106B	0.356064	1.07252e-06	7.38695e-06	178	178
THUMPD3	0.355822	1.09201e-06	7.50817e-06	178	178
LRP12	0.355731	1.09939e-06	7.55626e-06	178	178
AP1AR	0.355715	1.10075e-06	7.56298e-06	178	178
METT5D1	0.355583	1.11157e-06	7.63202e-06	178	178
BICC1	0.355459	1.12185e-06	7.69723e-06	178	177
NSMCE2	0.355294	1.13566e-06	7.78658e-06	178	178
VPS26A	0.35509	1.15296e-06	7.8997e-06	178	178
CAPZA2	0.355003	1.16045e-06	7.94555e-06	178	178
CEP170L	0.354974	1.16296e-06	7.95998e-06	178	164
FUT11	0.354821	1.17619e-06	8.03942e-06	178	178
FOXJ2	0.354736	1.18363e-06	8.08745e-06	178	178
CHML	0.354727	1.18437e-06	8.08975e-06	178	178
LRIG2	0.354647	1.19139e-06	8.12924e-06	178	178
RNF219	0.354528	1.20192e-06	8.19264e-06	178	178
HIP1	0.354496	1.20478e-06	8.20646e-06	178	178
MED28	0.354409	1.21258e-06	8.25673e-06	178	178
ANKRD44	0.354383	1.21489e-06	8.2696e-06	178	178
SENP8	0.354361	1.21688e-06	8.28031e-06	178	178
FYCO1	0.354322	1.22044e-06	8.3017e-06	178	178
KLHL15	0.354203	1.23122e-06	8.36757e-06	178	178
EIF4G1	0.354196	1.23182e-06	8.36757e-06	178	178
SH3D19	0.35406	1.24427e-06	8.44927e-06	178	178
TOMM20	0.354018	1.24816e-06	8.46981e-06	178	178
MAGI3	0.354009	1.24896e-06	8.47235e-06	178	178
HAUS6	0.354001	1.24966e-06	8.47422e-06	178	178
CXorf38	0.353955	1.25395e-06	8.50041e-06	178	178
KIAA0776	0.353633	1.28406e-06	8.6866e-06	178	178
POLE3	0.353486	1.29805e-06	8.77226e-06	178	178
SHQ1	0.353459	1.3007e-06	8.78716e-06	178	178
FOXN3	0.353424	1.30403e-06	8.80067e-06	178	178
TMEM194A	0.353387	1.30763e-06	8.81895e-06	178	178
FBXL4	0.353314	1.3146e-06	8.85388e-06	178	178
MYOF	0.353243	1.32156e-06	8.89771e-06	178	178
YTHDC1	0.353222	1.32358e-06	8.90769e-06	178	178
CYTSA	0.353218	1.32395e-06	8.90769e-06	178	178
WBP11P1	0.353162	1.32945e-06	8.9326e-06	178	178
FKBP14	0.353129	1.33267e-06	8.95115e-06	178	178
FRK	0.353119	1.33363e-06	8.95454e-06	178	178
ARHGAP11A	0.353105	1.33509e-06	8.96132e-06	178	178
ASPM	0.353072	1.33833e-06	8.97792e-06	178	178
PVRL3	0.353035	1.3419e-06	8.99789e-06	178	178
RAP2A	0.353008	1.34464e-06	9.01317e-06	178	178
LOC653566	0.353002	1.34518e-06	9.01373e-06	178	178
GABPA	0.352925	1.35285e-06	9.05597e-06	178	178
C1orf109	0.352828	1.36254e-06	9.11465e-06	178	178
FYB	0.352704	1.37496e-06	9.1853e-06	178	178
IL13RA1	0.352583	1.38727e-06	9.25504e-06	178	178
TRMT12	0.352542	1.39149e-06	9.27692e-06	178	178
FNIP1	0.352498	1.39594e-06	9.30029e-06	178	178
CTBS	0.352411	1.40493e-06	9.35706e-06	178	178
KLHL18	0.352398	1.40623e-06	9.36255e-06	178	178
FAM133B	0.352259	1.42073e-06	9.44639e-06	178	178
ALDH6A1	0.352218	1.42495e-06	9.46809e-06	178	178
RALBP1	0.352202	1.4267e-06	9.4733e-06	178	178
ZNF462	0.352024	1.44541e-06	9.58151e-06	178	178
PRKD3	0.35198	1.45009e-06	9.60603e-06	178	178
KIAA1012	0.351968	1.45131e-06	9.61092e-06	178	178
CENPO	0.351928	1.45564e-06	9.63636e-06	178	178
RIOK2	0.351672	1.48314e-06	9.81181e-06	178	178
MPP7	0.351611	1.48985e-06	9.84638e-06	178	178
FTO	0.351586	1.4926e-06	9.86124e-06	178	178
PIGK	0.35147	1.50525e-06	9.94151e-06	178	178
CNOT6L	0.351307	1.52339e-06	1.00512e-05	178	178
SUSD1	0.351168	1.53888e-06	1.015e-05	178	178
DENND5B	0.351161	1.53974e-06	1.01523e-05	178	178
ZNF322A	0.350856	1.57447e-06	1.03537e-05	178	178
MTR	0.350669	1.59604e-06	1.04886e-05	178	178
DTWD2	0.350318	1.63745e-06	1.07357e-05	178	178
SDCBP	0.350233	1.64764e-06	1.0799e-05	178	178
CCDC99	0.350041	1.67086e-06	1.09439e-05	178	178
NPTN	0.349851	1.69413e-06	1.10853e-05	178	178
LOC728640	0.349725	1.7097e-06	1.1176e-05	178	178
VPS41	0.349702	1.71257e-06	1.11911e-05	178	178
TANK	0.349571	1.72895e-06	1.12843e-05	178	178
SOCS6	0.349504	1.7374e-06	1.13272e-05	178	178
NEK1	0.349497	1.73836e-06	1.13297e-05	178	178
SLC39A8	0.349473	1.74132e-06	1.13453e-05	178	178
RNMT	0.349392	1.7517e-06	1.14091e-05	178	178
KIAA0562	0.34921	1.77501e-06	1.15495e-05	178	178
ENY2	0.349187	1.77801e-06	1.15652e-05	178	178
ANKRD40	0.348975	1.80555e-06	1.17367e-05	178	178
LOC221710	0.348822	1.82562e-06	1.18554e-05	178	178
SET	0.348813	1.82689e-06	1.18598e-05	178	178
SRPR	0.348465	1.8735e-06	1.21504e-05	178	178
ADAMTS12	0.348407	1.88139e-06	1.21932e-05	178	178
TBK1	0.348403	1.88194e-06	1.21932e-05	178	178
PPP3R1	0.348352	1.88901e-06	1.22314e-05	178	178
ZNF573	0.348281	1.89869e-06	1.22896e-05	178	178
SMC5	0.348163	1.91502e-06	1.23872e-05	178	178
MAP3K1	0.34805	1.93068e-06	1.24803e-05	178	178
ITGA4	0.348042	1.93175e-06	1.24832e-05	178	178
MLL5	0.347936	1.94665e-06	1.25753e-05	178	178
KIAA0391	0.347774	1.96967e-06	1.27157e-05	178	178
CHD4	0.34767	1.98446e-06	1.2807e-05	178	178
SLC16A7	0.34744	2.01768e-06	1.29959e-05	178	177
FBXO30	0.34713	2.06339e-06	1.32731e-05	178	178
CTNNB1	0.347115	2.06558e-06	1.32829e-05	178	178
SSPN	0.346893	2.09899e-06	1.34889e-05	178	178
DIS3L	0.346877	2.1014e-06	1.35e-05	178	178
RAB27A	0.346851	2.10527e-06	1.35205e-05	178	178
MAPRE1	0.346843	2.10643e-06	1.35235e-05	178	178
MEGF9	0.346718	2.12551e-06	1.36416e-05	178	178
ELK4	0.346708	2.12703e-06	1.36469e-05	178	178
CSTF1	0.34667	2.13288e-06	1.368e-05	178	178
TLR4	0.346628	2.13929e-06	1.37122e-05	178	178
MBLAC2	0.346605	2.14287e-06	1.37307e-05	178	178
SCRN1	0.346543	2.15257e-06	1.3784e-05	178	178
POLR2A	0.34653	2.15455e-06	1.37922e-05	178	178
ESYT2	0.346497	2.15964e-06	1.38158e-05	178	178
ZNF283	0.34645	2.16696e-06	1.38581e-05	178	178
GOPC	0.34641	2.17327e-06	1.3894e-05	178	178
CELF1	0.346339	2.18427e-06	1.39554e-05	178	178
CNOT4	0.346248	2.19869e-06	1.40384e-05	178	178
DCAF12	0.346183	2.20895e-06	1.40993e-05	178	178
NRD1	0.346125	2.21823e-06	1.4154e-05	178	178
KIAA0317	0.346038	2.23215e-06	1.42336e-05	178	178
JMY	0.345855	2.26157e-06	1.4407e-05	178	178
NCOA1	0.345819	2.26747e-06	1.4431e-05	178	178
ATG12	0.345747	2.27922e-06	1.45011e-05	178	178
WDR47	0.345653	2.29462e-06	1.45803e-05	178	178
CDV3	0.345623	2.29959e-06	1.46072e-05	178	178
NIP7	0.345497	2.32051e-06	1.47353e-05	178	178
CXADR	0.34546	2.3266e-06	1.47645e-05	178	178
ZNF304	0.345441	2.32988e-06	1.47758e-05	178	178
NPM1	0.345336	2.34742e-06	1.48632e-05	178	178
EIF4B	0.345315	2.351e-06	1.48812e-05	178	178
GDI2	0.34529	2.3551e-06	1.49023e-05	178	178
SYNJ2	0.345153	2.37843e-06	1.50355e-05	178	178
ZNF197	0.345146	2.37961e-06	1.50382e-05	178	178
STX17	0.345124	2.38342e-06	1.50526e-05	178	178
AAK1	0.345075	2.3917e-06	1.50953e-05	178	178
LOC149837	0.345062	2.39389e-06	1.51043e-05	178	178
RPL7	0.345053	2.39544e-06	1.51092e-05	178	178
UGDH	0.34504	2.39769e-06	1.51186e-05	178	178
BRD7	0.344982	2.40776e-06	1.51772e-05	178	178
KIAA2026	0.344956	2.41216e-06	1.52001e-05	178	178
CYSLTR1	0.344952	2.41293e-06	1.52001e-05	178	177
TYW1	0.344864	2.42813e-06	1.52862e-05	178	178
SASS6	0.344757	2.44678e-06	1.53938e-05	178	178
TM7SF3	0.344592	2.4758e-06	1.55665e-05	178	178
ST8SIA6	0.344532	2.48654e-06	1.5629e-05	178	138
WASF2	0.344504	2.49145e-06	1.56499e-05	178	178
C6orf204	0.344408	2.50855e-06	1.57423e-05	178	178
ATM	0.344343	2.52021e-06	1.58055e-05	178	178
RAD51AP1	0.34422	2.54252e-06	1.59302e-05	178	178
NCAPD2	0.344178	2.55006e-06	1.59623e-05	178	178
FUT10	0.343862	2.60834e-06	1.63065e-05	178	178
ZNF180	0.343652	2.64771e-06	1.65473e-05	178	178
SEC23B	0.343606	2.65632e-06	1.65959e-05	178	178
MFSD1	0.3436	2.65749e-06	1.6598e-05	178	178
ELF1	0.343556	2.66583e-06	1.66396e-05	178	178
NAE1	0.343392	2.69705e-06	1.68238e-05	178	178
KIF18A	0.343379	2.69954e-06	1.6834e-05	178	178
PRIM2	0.343309	2.71306e-06	1.6913e-05	178	178
MORC3	0.343287	2.71742e-06	1.69348e-05	178	178
PIGN	0.343177	2.73865e-06	1.70618e-05	178	178
MTSS1	0.34306	2.76158e-06	1.71992e-05	178	178
SFRS13A	0.342978	2.77768e-06	1.72886e-05	178	178
AMMECR1	0.342967	2.77995e-06	1.72919e-05	178	178
CMTM6	0.342875	2.79813e-06	1.73994e-05	178	178
LOC100132707	0.342844	2.80431e-06	1.74324e-05	178	178
EIF2C4	0.342775	2.81812e-06	1.75072e-05	178	178
TTC27	0.342695	2.83428e-06	1.7591e-05	178	178
UTRN	0.342552	2.86319e-06	1.77575e-05	178	178
CIRH1A	0.342519	2.86986e-06	1.77896e-05	178	178
MTRR	0.342416	2.89096e-06	1.79091e-05	178	178
ICK	0.342351	2.90434e-06	1.79751e-05	178	178
SPG11	0.342334	2.90777e-06	1.79907e-05	178	178
KLHL20	0.342251	2.92498e-06	1.80745e-05	178	178
PTAR1	0.342135	2.94901e-06	1.8206e-05	178	178
KIAA0232	0.342113	2.95358e-06	1.82285e-05	178	178
SLC25A24	0.341991	2.97933e-06	1.83702e-05	178	178
APOL6	0.341888	3.00119e-06	1.84845e-05	178	178
DDX52	0.341886	3.00161e-06	1.84845e-05	178	178
CHURC1	0.341748	3.03096e-06	1.86479e-05	178	178
USP51	0.341737	3.03347e-06	1.86575e-05	178	178
ZNF776	0.341655	3.05111e-06	1.87485e-05	178	178
SLC9A6	0.341614	3.05985e-06	1.87948e-05	178	178
2020-03-07	0.341566	3.07031e-06	1.88489e-05	178	178
ARHGAP21	0.34126	3.13748e-06	1.91898e-05	178	178
COPS5	0.341251	3.13956e-06	1.91966e-05	178	178
OTUD7B	0.34118	3.15538e-06	1.92694e-05	178	178
PPP1CC	0.3411	3.17317e-06	1.93721e-05	178	178
TAF1A	0.341045	3.18544e-06	1.9417e-05	178	178
NRP1	0.34103	3.18883e-06	1.94317e-05	178	178
DYRK2	0.341008	3.19387e-06	1.94564e-05	178	178
TOP2A	0.340804	3.24021e-06	1.97144e-05	178	178
PUS3	0.340776	3.24658e-06	1.97471e-05	178	178
SLC35F5	0.340727	3.25781e-06	1.98062e-05	178	178
ZNF260	0.340669	3.27124e-06	1.98788e-05	178	178
ZNF107	0.340618	3.28304e-06	1.99444e-05	178	178
GRSF1	0.340549	3.29905e-06	2.00293e-05	178	178
GRHL2	0.340531	3.30309e-06	2.00415e-05	178	177
MAPK9	0.340479	3.31533e-06	2.01096e-05	178	178
ADAM9	0.340374	3.33995e-06	2.02527e-05	178	178
FAM120A	0.340321	3.35245e-06	2.03223e-05	178	178
MFSD9	0.340091	3.40709e-06	2.06283e-05	178	178
ATAD5	0.339976	3.4348e-06	2.07642e-05	178	178
PGM3	0.339952	3.4405e-06	2.07923e-05	178	178
RFC3	0.339946	3.44201e-06	2.07951e-05	178	178
COPA	0.33961	3.52434e-06	2.12665e-05	178	178
ZNF660	0.339547	3.53991e-06	2.1354e-05	178	176
TMEM19	0.339423	3.57105e-06	2.15089e-05	178	178
ZNF124	0.33921	3.62479e-06	2.18061e-05	178	178
ACER3	0.339181	3.6321e-06	2.18434e-05	178	178
PSMD12	0.339148	3.64047e-06	2.18871e-05	178	178
SHANK2	0.33888	3.7096e-06	2.2296e-05	178	178
UBR4	0.338762	3.74029e-06	2.24416e-05	178	178
URB2	0.338757	3.74178e-06	2.24416e-05	178	178
SLC38A1	0.33869	3.75944e-06	2.25338e-05	178	178
DARS2	0.338673	3.76392e-06	2.25493e-05	178	178
FAM60A	0.338632	3.77455e-06	2.26038e-05	178	178
PAQR3	0.338579	3.78863e-06	2.26813e-05	178	178
ZFP161	0.338575	3.78981e-06	2.26815e-05	178	178
STK4	0.33852	3.80428e-06	2.27612e-05	178	178
REV3L	0.338495	3.81104e-06	2.27896e-05	178	178
SSR3	0.338482	3.8144e-06	2.28011e-05	178	178
NOL11	0.338438	3.8263e-06	2.28653e-05	178	178
RYBP	0.338384	3.84061e-06	2.29439e-05	178	178
RUNX1T1	0.338271	3.87108e-06	2.31189e-05	178	177
PTPRK	0.338188	3.89385e-06	2.32409e-05	178	178
EVI5	0.338034	3.93602e-06	2.34784e-05	178	178
ERBB2IP	0.338	3.9452e-06	2.3519e-05	178	178
FMN1	0.337866	3.98227e-06	2.37257e-05	178	178
RNF6	0.337831	3.992e-06	2.37764e-05	178	178
PSMD10	0.337744	4.01649e-06	2.39151e-05	178	178
MAN1A1	0.337592	4.05937e-06	2.41486e-05	178	178
KIAA0146	0.337586	4.06108e-06	2.41515e-05	178	178
ZNF572	0.337558	4.06902e-06	2.41842e-05	178	178
MAP4K5	0.337366	4.12363e-06	2.44763e-05	178	178
SPTBN1	0.337364	4.12435e-06	2.44763e-05	178	178
NFKB1	0.337319	4.13742e-06	2.45465e-05	178	178
C18orf45	0.337284	4.1473e-06	2.45961e-05	178	178
TMEM182	0.337281	4.14828e-06	2.45961e-05	178	178
KIAA1826	0.337227	4.16394e-06	2.46816e-05	178	178
CHD2	0.337213	4.16801e-06	2.46909e-05	178	178
UHRF1BP1L	0.3372	4.17167e-06	2.47052e-05	178	178
MYO1B	0.337119	4.19529e-06	2.48376e-05	178	178
BRCA1	0.337096	4.20213e-06	2.48642e-05	178	178
POT1	0.337095	4.20229e-06	2.48642e-05	178	178
SOCS4	0.337036	4.21955e-06	2.49589e-05	178	178
UBR7	0.336776	4.29676e-06	2.53624e-05	178	178
TLR1	0.336701	4.31919e-06	2.5472e-05	178	178
MLL2	0.336664	4.33034e-06	2.55225e-05	178	178
TMEM192	0.336644	4.33638e-06	2.55429e-05	178	178
TP53BP1	0.336629	4.34098e-06	2.55624e-05	178	178
STAU1	0.336616	4.34473e-06	2.55755e-05	178	178
WDR48	0.336581	4.35529e-06	2.56085e-05	178	178
CNBP	0.336342	4.42836e-06	2.6015e-05	178	178
AGFG1	0.336306	4.43961e-06	2.60733e-05	178	178
MUTED	0.336243	4.45901e-06	2.61484e-05	178	178
KIAA0406	0.336184	4.47717e-06	2.62471e-05	178	178
RNF4	0.336021	4.52827e-06	2.65231e-05	178	178
PNO1	0.335997	4.53574e-06	2.6559e-05	178	178
PRKG2	0.335829	4.589e-06	2.6847e-05	178	177
VRK2	0.335735	4.61877e-06	2.70072e-05	178	178
GLG1	0.335698	4.63065e-06	2.70667e-05	178	178
FAM84B	0.335676	4.63794e-06	2.71013e-05	178	178
MINA	0.335045	4.84502e-06	2.82196e-05	178	178
NOL9	0.334823	4.92002e-06	2.86395e-05	178	178
BMI1	0.334799	4.9281e-06	2.86697e-05	178	178
SSFA2	0.334778	4.93536e-06	2.87034e-05	178	178
FRMD3	0.33471	4.95857e-06	2.88215e-05	178	178
CDK19	0.334655	4.97743e-06	2.89184e-05	178	178
C3orf34	0.334372	5.07544e-06	2.94402e-05	178	178
GATSL1	0.334327	5.09142e-06	2.95156e-05	178	176
NKRF	0.334315	5.09541e-06	2.95301e-05	178	178
LOC387646	0.334304	5.09934e-06	2.95442e-05	178	178
ZFP64	0.334287	5.10527e-06	2.95699e-05	178	178
MUT	0.334253	5.11727e-06	2.96307e-05	178	178
SAMHD1	0.334209	5.13306e-06	2.97128e-05	178	178
TRMT61B	0.334199	5.13652e-06	2.97128e-05	178	178
HSP90AB1	0.334196	5.13746e-06	2.97128e-05	178	178
MCM8	0.334026	5.19791e-06	3.00361e-05	178	178
TMPO	0.333992	5.21012e-06	3.00978e-05	178	178
RAB33B	0.33392	5.23634e-06	3.02405e-05	178	178
ANKRD5	0.333892	5.24614e-06	3.02882e-05	178	178
CLEC6A	0.333881	5.25028e-06	3.02994e-05	178	115
FAM13B	0.333849	5.26192e-06	3.03528e-05	178	178
MIA2	0.3338	5.27975e-06	3.04379e-05	178	175
DYNC1LI2	0.333793	5.28233e-06	3.04438e-05	178	178
MTPAP	0.333739	5.30178e-06	3.0547e-05	178	178
ZMAT3	0.333619	5.34577e-06	3.07736e-05	178	178
CALU	0.333465	5.40287e-06	3.10481e-05	178	178
TULP3	0.333407	5.42426e-06	3.11619e-05	178	178
TMEM68	0.333329	5.45364e-06	3.13216e-05	178	178
ADCY7	0.333319	5.4573e-06	3.13309e-05	178	178
KLHL12	0.333316	5.45843e-06	3.13309e-05	178	178
PRMT10	0.333301	5.46402e-06	3.13539e-05	178	178
KIAA1586	0.333242	5.48637e-06	3.1473e-05	178	178
SMAD1	0.333083	5.54652e-06	3.17904e-05	178	178
SVIL	0.333049	5.55944e-06	3.18552e-05	178	178
HTT	0.33288	5.62452e-06	3.22002e-05	178	178
AMMECR1L	0.332856	5.63377e-06	3.22344e-05	178	178
WDR35	0.332797	5.65644e-06	3.23396e-05	178	178
HNRNPUL1	0.332773	5.66574e-06	3.23799e-05	178	178
MTMR6	0.332739	5.67892e-06	3.24458e-05	178	178
ZNF347	0.332692	5.69726e-06	3.25412e-05	178	178
TBC1D2B	0.332654	5.71217e-06	3.25985e-05	178	178
ERLEC1	0.332527	5.76205e-06	3.28733e-05	178	178
FBXL5	0.332129	5.92164e-06	3.37643e-05	178	178
CEP120	0.33207	5.94547e-06	3.38806e-05	178	178
DICER1	0.332008	5.97064e-06	3.40142e-05	178	178
WDR11	0.331915	6.00886e-06	3.42221e-05	178	178
BZW1	0.331863	6.0304e-06	3.43349e-05	178	178
BBS7	0.331738	6.08202e-06	3.46065e-05	178	178
CEP170	0.331639	6.12322e-06	3.48033e-05	178	178
AMOTL1	0.331605	6.1377e-06	3.48655e-05	178	178
B3GALNT1	0.331452	6.20205e-06	3.51906e-05	178	178
SNORD116-4	0.331447	6.20406e-06	3.51919e-05	178	162
TAB3	0.33141	6.21965e-06	3.52703e-05	178	178
GABPB1	0.331406	6.22154e-06	3.52708e-05	178	178
GDAP2	0.33139	6.22817e-06	3.52983e-05	178	178
TOPORS	0.33134	6.24962e-06	3.54097e-05	178	178
KLF13	0.331174	6.32074e-06	3.57922e-05	178	178
PAICS	0.331085	6.35939e-06	3.60007e-05	178	178
C7orf70	0.33106	6.37001e-06	3.60506e-05	178	178
LDOC1L	0.330993	6.39927e-06	3.62058e-05	178	178
NEK9	0.330804	6.48226e-06	3.6636e-05	178	178
LAMP2	0.330705	6.52618e-06	3.685e-05	178	178
C16orf87	0.330679	6.53762e-06	3.68935e-05	178	178
UBA3	0.330679	6.53762e-06	3.68935e-05	178	178
PEX12	0.330664	6.54465e-06	3.69227e-05	178	178
RNF41	0.330561	6.59073e-06	3.7172e-05	178	178
FAM102B	0.330385	6.67011e-06	3.75983e-05	178	178
NUS1	0.330352	6.68509e-06	3.7672e-05	178	178
KLF10	0.330306	6.70593e-06	3.77786e-05	178	178
PIK3C3	0.330153	6.77616e-06	3.81417e-05	178	178
SFRS1	0.330122	6.79031e-06	3.82104e-05	178	178
MPHOSPH10	0.33001	6.84206e-06	3.84579e-05	178	178
TRAF3IP1	0.329849	6.91764e-06	3.88275e-05	178	178
TRAPPC10	0.329822	6.93023e-06	3.88871e-05	178	178
FRRS1	0.329816	6.93323e-06	3.8893e-05	178	177
LARP1B	0.329677	6.99864e-06	3.92487e-05	178	178
CHRAC1	0.329452	7.10656e-06	3.98201e-05	178	178
GNG12	0.32933	7.16524e-06	4.01373e-05	178	178
TEX10	0.329326	7.16722e-06	4.01373e-05	178	178
PPP1R8	0.329235	7.21189e-06	4.0356e-05	178	178
MLXIP	0.329189	7.23429e-06	4.0467e-05	178	178
VPS54	0.3291	7.27822e-06	4.06811e-05	178	178
UTP14A	0.329078	7.28872e-06	4.07254e-05	178	178
NFE2L2	0.328999	7.32803e-06	4.09335e-05	178	178
SIK2	0.328801	7.42702e-06	4.14513e-05	178	178
NAB1	0.328789	7.43291e-06	4.14637e-05	178	178
ZFYVE9	0.328555	7.55151e-06	4.20867e-05	178	178
NFAT5	0.328517	7.571e-06	4.21834e-05	178	178
FAM59A	0.328509	7.5749e-06	4.21932e-05	178	178
KIF14	0.328485	7.58744e-06	4.22512e-05	178	177
PDE3A	0.328458	7.60109e-06	4.23153e-05	178	178
SEC24D	0.32844	7.61029e-06	4.23546e-05	178	178
JKAMP	0.328401	7.63048e-06	4.2455e-05	178	178
RHOT1	0.328394	7.63386e-06	4.24619e-05	178	178
ABCC4	0.328244	7.7117e-06	4.28828e-05	178	178
MLLT10	0.328213	7.72797e-06	4.2937e-05	178	178
MFHAS1	0.328191	7.73936e-06	4.29882e-05	178	178
GPR63	0.32817	7.75057e-06	4.30384e-05	178	178
KIAA1244	0.32808	7.79747e-06	4.32503e-05	178	178
UGP2	0.327977	7.85178e-06	4.35393e-05	178	178
TRA2B	0.327966	7.85789e-06	4.35609e-05	178	178
STOX2	0.327859	7.91476e-06	4.38639e-05	178	178
CDC42BPA	0.327854	7.91741e-06	4.38663e-05	178	178
TPTE	0.327844	7.92281e-06	4.38839e-05	178	120
ENTPD7	0.32783	7.93001e-06	4.39115e-05	178	178
CSTF2T	0.327802	7.94539e-06	4.3972e-05	178	178
ST13	0.327532	8.09093e-06	4.47274e-05	178	178
PRDX3	0.327522	8.09673e-06	4.4747e-05	178	178
CSTF2	0.327458	8.13152e-06	4.49267e-05	178	178
CASC4	0.327283	8.2277e-06	4.542e-05	178	178
CYB5RL	0.327266	8.23753e-06	4.54616e-05	178	178
CCDC112	0.327223	8.26125e-06	4.55671e-05	178	178
BTRC	0.327215	8.26549e-06	4.55678e-05	178	178
C2CD3	0.327176	8.28722e-06	4.56721e-05	178	178
CDC42SE2	0.327157	8.29821e-06	4.57199e-05	178	178
AP4E1	0.327151	8.30146e-06	4.57251e-05	178	178
PPARA	0.327072	8.34574e-06	4.59562e-05	178	178
ECD	0.327032	8.36826e-06	4.60674e-05	178	178
PMS1	0.326732	8.53851e-06	4.69262e-05	178	178
TBC1D16	0.326722	8.5444e-06	4.69456e-05	178	178
SAV1	0.326671	8.57376e-06	4.70676e-05	178	178
[truncated: 17,775 more rows]

## Sheet: RBMX
Query	Statistic	P-value	FDR (BH)	Event_SD	Event_TD
RBMX	1	1e-15	1e-11	178	178
WDR33	0.542465	5.23395e-15	5.1748e-11	178	178
SETDB1	0.529544	2.96315e-14	1.95311e-10	178	178
LOC400657	0.509316	3.87346e-13	1.91484e-09	178	178
RPS3A	0.506025	5.79202e-13	2.29063e-09	178	178
NUP88	0.501801	9.64671e-13	3.09275e-09	178	178
POLR3C	0.500744	1.09483e-12	3.09275e-09	178	178
THEM4	0.493564	2.55742e-12	5.37554e-09	178	178
ANKAR	0.493155	2.68248e-12	5.37554e-09	178	178
GEMIN4	0.493041	2.71849e-12	5.37554e-09	178	178
CDNF	0.492211	2.99435e-12	5.38275e-09	178	178
SFRS6	0.486198	5.98402e-12	9.10215e-09	178	178
GTF2IRD2	0.485156	6.73772e-12	9.51655e-09	178	178
ANGEL2	0.483769	7.88458e-12	1.0394e-08	178	178
LIPT1	0.48119	1.0543e-11	1.30298e-08	178	178
MBTD1	0.479485	1.27586e-11	1.48405e-08	178	178
YTHDC1	0.473213	2.55072e-11	2.5219e-08	178	178
RFXAP	0.471036	3.23366e-11	3.04487e-08	178	178
ATP5S	0.469342	3.88439e-11	3.49136e-08	178	178
C9orf130	0.462859	7.76587e-11	6.67663e-08	178	178
NVL	0.460789	9.6582e-11	7.95755e-08	178	178
MTERFD2	0.457182	1.40753e-10	1.07048e-07	178	178
STARD7	0.455629	1.65318e-10	1.18495e-07	178	178
GTF2IRD2P1	0.452727	2.2278e-10	1.42597e-07	178	178
TAF5	0.452693	2.23552e-10	1.42597e-07	178	178
PCF11	0.452329	2.32025e-10	1.43113e-07	178	178
PGBD2	0.452046	2.38836e-10	1.43113e-07	178	178
ZNF202	0.448688	3.3589e-10	1.84497e-07	178	178
LGTN	0.448296	3.49432e-10	1.86748e-07	178	178
PDCD4	0.447715	3.70502e-10	1.92798e-07	178	178
ZNF594	0.447309	3.85965e-10	1.95694e-07	178	178
C10orf137	0.444276	5.22807e-10	2.52146e-07	178	178
PMS1	0.443853	5.45264e-10	2.52359e-07	178	178
LOC253039	0.443788	5.48774e-10	2.52359e-07	178	178
ZNF22	0.443208	5.81314e-10	2.61248e-07	178	178
NCOA5	0.441863	6.64091e-10	2.91817e-07	178	178
CD160	0.44083	7.35372e-10	3.11371e-07	178	178
HELQ	0.439786	8.14829e-10	3.35459e-07	178	178
LIAS	0.439506	8.37461e-10	3.35459e-07	178	178
FBXO9	0.439376	8.48232e-10	3.35459e-07	178	178
OSGEPL1	0.436883	1.08181e-09	4.19445e-07	178	178
RPL26	0.436311	1.14367e-09	4.34901e-07	178	178
CCDC76	0.434673	1.34011e-09	4.99986e-07	178	178
MIS12	0.434364	1.38064e-09	5.05568e-07	178	178
POLR1E	0.431854	1.75681e-09	5.98951e-07	178	178
TATDN3	0.430486	2.00174e-09	6.70888e-07	178	178
ZNF33A	0.429545	2.18897e-09	7.21413e-07	178	178
PRKRIR	0.429327	2.23492e-09	7.2448e-07	178	178
MIOS	0.428348	2.45199e-09	7.68857e-07	178	178
WDR89	0.428191	2.48846e-09	7.68857e-07	178	178
RBBP6	0.426445	2.93346e-09	8.78884e-07	178	178
STRADB	0.426445	2.93346e-09	8.78884e-07	178	178
ZFP3	0.425119	3.32198e-09	9.80431e-07	178	178
LTV1	0.424772	3.4314e-09	9.97831e-07	178	178
C2orf3	0.424461	3.53234e-09	1.0123e-06	178	178
PPWD1	0.42353	3.8526e-09	1.04502e-06	178	178
TFB2M	0.423445	3.88316e-09	1.04502e-06	178	178
C1orf101	0.423274	3.94568e-09	1.04502e-06	178	177
RNMTL1	0.423225	3.9636e-09	1.04502e-06	178	178
PARP1	0.422989	4.05165e-09	1.05417e-06	178	178
CPSF7	0.422827	4.11302e-09	1.05624e-06	178	178
ING5	0.421026	4.8592e-09	1.23187e-06	178	178
RPL31P11	0.420697	5.00902e-09	1.24879e-06	178	175
ZNF75D	0.420603	5.05226e-09	1.24879e-06	178	178
LOC100129387	0.419922	5.37926e-09	1.30051e-06	178	178
ITFG2	0.419879	5.40093e-09	1.30051e-06	178	178
DIMT1L	0.418346	6.21631e-09	1.44038e-06	178	178
RPL6	0.418262	6.26442e-09	1.44038e-06	178	178
FBXO4	0.417071	6.98371e-09	1.56927e-06	178	178
NSL1	0.415378	8.14492e-09	1.80658e-06	178	178
TRMT6	0.415274	8.22253e-09	1.80658e-06	178	178
HNRNPA1	0.414605	8.73533e-09	1.89425e-06	178	178
DDX59	0.414215	9.04893e-09	1.92402e-06	178	178
ZNF839	0.413986	9.23766e-09	1.94325e-06	178	178
CIAO1	0.413306	9.82159e-09	2.04434e-06	178	178
LOC100303728	0.412906	1.01812e-08	2.09713e-06	178	178
ZFP161	0.412749	1.03254e-08	2.10488e-06	178	178
SFRS2B	0.412603	1.04622e-08	2.11102e-06	178	178
THNSL1	0.410772	1.23258e-08	2.38952e-06	178	178
C6orf64	0.410376	1.27688e-08	2.41582e-06	178	178
ANAPC16	0.410324	1.2828e-08	2.41582e-06	178	178
HNRNPA1L2	0.409863	1.33659e-08	2.47007e-06	178	178
ZNF180	0.40945	1.38656e-08	2.53869e-06	178	178
PMFBP1	0.409113	1.42867e-08	2.58483e-06	178	176
ZNF596	0.409041	1.4379e-08	2.58483e-06	178	178
ING3	0.407991	1.57803e-08	2.81118e-06	178	178
ELAC1	0.407875	1.59438e-08	2.81493e-06	178	178
TDP1	0.407416	1.66033e-08	2.90542e-06	178	178
ZNF658	0.406517	1.79723e-08	3.1174e-06	178	178
DPH5	0.406045	1.87351e-08	3.22146e-06	178	178
NOL11	0.405716	1.92833e-08	3.28713e-06	178	178
SETD6	0.40532	1.99661e-08	3.33367e-06	178	178
BCDIN3D	0.405265	2.0062e-08	3.33367e-06	178	178
TUBD1	0.40515	2.02655e-08	3.33941e-06	178	178
HSPC157	0.404434	2.15769e-08	3.52614e-06	178	178
ALG13	0.403085	2.42706e-08	3.82519e-06	178	178
METT10D	0.402552	2.5422e-08	3.95822e-06	178	178
LOC253724	0.401702	2.73668e-08	4.19497e-06	178	176
NUAK2	0.401594	2.76237e-08	4.20178e-06	178	178
MYRIP	0.400407	3.06094e-08	4.58538e-06	178	178
ZBTB24	0.399938	3.18722e-08	4.7033e-06	178	178
C5	0.399618	3.27632e-08	4.79896e-06	178	178
RPL5	0.398931	3.47543e-08	5.01629e-06	178	178
RCL1	0.398789	3.51829e-08	5.04135e-06	178	178
LOC653501	0.398315	3.66401e-08	5.19922e-06	178	178
SLTM	0.398261	3.68105e-08	5.19922e-06	178	178
EML6	0.398146	3.71759e-08	5.21359e-06	178	178
CCDC97	0.396613	4.23748e-08	5.81888e-06	178	178
GIN1	0.395827	4.53065e-08	6.17856e-06	178	178
RPL7	0.395561	4.63422e-08	6.27651e-06	178	178
LANCL2	0.395325	4.728e-08	6.30576e-06	178	178
PRKCQ	0.395303	4.73663e-08	6.30576e-06	178	177
FLJ39653	0.395183	4.78517e-08	6.30576e-06	178	178
XPC	0.395117	4.81192e-08	6.30576e-06	178	178
SFPQ	0.394985	4.86647e-08	6.30576e-06	178	178
NSA2	0.394754	4.96249e-08	6.37196e-06	178	178
TMC2	0.394384	5.12018e-08	6.53202e-06	178	161
C10orf2	0.394146	5.22426e-08	6.61799e-06	178	178
ZNF782	0.392998	5.75571e-08	7.11333e-06	178	178
MSL2	0.392757	5.87356e-08	7.21389e-06	178	178
RPS6	0.392668	5.91777e-08	7.22333e-06	178	178
C17orf68	0.392042	6.23718e-08	7.47299e-06	178	178
ANKRD46	0.391875	6.32509e-08	7.47299e-06	178	178
MCCC1	0.39183	6.34906e-08	7.47299e-06	178	178
MAP1D	0.391644	6.4486e-08	7.54524e-06	178	178
TSNAX	0.39137	6.59824e-08	7.67491e-06	178	178
ZCCHC3	0.389987	7.4068e-08	8.46602e-06	178	178
PMPCB	0.389781	7.53487e-08	8.4701e-06	178	178
ZNF17	0.389775	7.53888e-08	8.4701e-06	178	178
AASDH	0.389049	8.00795e-08	8.94628e-06	178	178
ZNF620	0.388785	8.18517e-08	9.09289e-06	178	178
ZNF638	0.387191	9.33998e-08	1.01477e-05	178	178
DCP1B	0.386539	9.85604e-08	1.0592e-05	178	178
FASTKD3	0.3857	1.05607e-07	1.12711e-05	178	178
ALDH5A1	0.385653	1.06019e-07	1.12711e-05	178	178
PRPSAP2	0.385205	1.0999e-07	1.15689e-05	178	178
IGFN1	0.384253	1.18904e-07	1.231e-05	178	171
PRDM15	0.384156	1.19853e-07	1.23436e-05	178	178
C17orf42	0.383689	1.24511e-07	1.27569e-05	178	178
SLC1A2	0.383248	1.29072e-07	1.3156e-05	178	177
SETMAR	0.382886	1.32943e-07	1.34123e-05	178	178
GPR113	0.382715	1.34795e-07	1.34735e-05	178	178
C7orf64	0.382705	1.34912e-07	1.34735e-05	178	178
LYRM7	0.381784	1.45386e-07	1.41619e-05	178	178
ZNF131	0.381784	1.45386e-07	1.41619e-05	178	178
MTMR1	0.381168	1.52832e-07	1.47419e-05	178	178
ZBTB49	0.380994	1.54996e-07	1.4847e-05	178	178
GLS2	0.380703	1.58682e-07	1.4871e-05	178	178
SECISBP2	0.379942	1.68738e-07	1.56649e-05	178	178
ZNF138	0.379169	1.79569e-07	1.65586e-05	178	178
C1orf156	0.379124	1.80225e-07	1.65586e-05	178	178
ZNF485	0.379079	1.80877e-07	1.65586e-05	178	178
DNASE1L3	0.37884	1.84378e-07	1.67424e-05	178	174
UTP14A	0.378628	1.87544e-07	1.68463e-05	178	178
COIL	0.378491	1.89626e-07	1.68463e-05	178	178
RPL10A	0.378467	1.89983e-07	1.68463e-05	178	178
ZNF280C	0.3784	1.9101e-07	1.68617e-05	178	178
OGT	0.378327	1.92137e-07	1.68784e-05	178	178
MYCBPAP	0.378277	1.92906e-07	1.68784e-05	178	177
EML5	0.377912	1.98632e-07	1.73028e-05	178	178
MTO1	0.376794	2.17191e-07	1.85919e-05	178	178
C14orf101	0.375852	2.34106e-07	1.97655e-05	178	178
ZNF181	0.375659	2.3772e-07	1.99181e-05	178	178
PATZ1	0.375345	2.43737e-07	2.03361e-05	178	178
C11orf46	0.374505	2.60505e-07	2.16438e-05	178	178
CABC1	0.372922	2.95188e-07	2.412e-05	178	178
B3GALT2	0.372808	2.97845e-07	2.4237e-05	178	178
RPS4X	0.372655	3.01452e-07	2.443e-05	178	178
FAM35B	0.37214	3.13897e-07	2.52317e-05	178	178
KIAA1383	0.372011	3.17095e-07	2.53856e-05	178	178
C14orf93	0.371945	3.18758e-07	2.54158e-05	178	178
C1orf77	0.371845	3.21259e-07	2.55124e-05	178	178
PCMTD2	0.371614	3.27121e-07	2.58397e-05	178	178
SMEK1	0.37158	3.27995e-07	2.58397e-05	178	178
VIPR2	0.371184	3.38345e-07	2.65493e-05	178	177
MTHFD2L	0.370876	3.46587e-07	2.6921e-05	178	178
MRPS31	0.370766	3.49569e-07	2.6921e-05	178	178
DPH1	0.370755	3.49889e-07	2.6921e-05	178	178
ZNF551	0.37017	3.66241e-07	2.79616e-05	178	178
RG9MTD3	0.37003	3.70243e-07	2.81063e-05	178	178
ARHGAP19	0.36999	3.71418e-07	2.81063e-05	178	178
LOC375190	0.369911	3.73718e-07	2.81063e-05	178	178
NARG2	0.369771	3.7781e-07	2.82986e-05	178	178
GUSBP1	0.36955	3.84377e-07	2.86632e-05	178	178
MDM4	0.36951	3.85577e-07	2.86632e-05	178	178
RPS15A	0.369356	3.90213e-07	2.88991e-05	178	178
PYROXD1	0.369306	3.91734e-07	2.89035e-05	178	178
C12orf26	0.369091	3.98328e-07	2.92161e-05	178	178
WDR5B	0.369005	4.01011e-07	2.92161e-05	178	178
NEURL4	0.368977	4.0188e-07	2.92161e-05	178	178
ZC3H8	0.368923	4.03565e-07	2.92311e-05	178	178
NUP133	0.368641	4.12518e-07	2.97705e-05	178	178
LAS1L	0.368542	4.15688e-07	2.98902e-05	178	178
TUBB1	0.368382	4.20865e-07	3.00807e-05	178	178
RPL3	0.368367	4.2138e-07	3.00807e-05	178	178
GCFC1	0.368118	4.2956e-07	3.04449e-05	178	178
AIF1L	0.368035	4.3233e-07	3.05034e-05	178	178
ZNF92	0.368001	4.33471e-07	3.05034e-05	178	178
KIAA1370	0.367947	4.35296e-07	3.05105e-05	178	178
CENPC1	0.36783	4.39258e-07	3.05105e-05	178	178
NKRF	0.367825	4.39419e-07	3.05105e-05	178	178
IRAK4	0.3675	4.50624e-07	3.11333e-05	178	178
DDX28	0.367464	4.51869e-07	3.11333e-05	178	178
ZNF140	0.367326	4.56711e-07	3.13577e-05	178	178
KCNJ10	0.367046	4.66701e-07	3.19327e-05	178	177
SLFN14	0.366709	4.78977e-07	3.26597e-05	178	133
ANKRD49	0.366521	4.85966e-07	3.30223e-05	178	178
N4BP2L1	0.366394	4.90769e-07	3.31211e-05	178	178
CXorf42	0.366035	5.04502e-07	3.37028e-05	178	178
FIGF	0.365333	5.3248e-07	3.50573e-05	178	175
SCAND2	0.365304	5.33643e-07	3.50573e-05	178	178
CSTF3	0.3652	5.37949e-07	3.52232e-05	178	178
LBR	0.365152	5.39908e-07	3.52348e-05	178	178
ZMYND17	0.364998	5.46324e-07	3.52709e-05	178	178
SFRS1	0.364974	5.47349e-07	3.52709e-05	178	178
FBXW7	0.364943	5.48645e-07	3.52709e-05	178	178
EIF3L	0.364883	5.51164e-07	3.52709e-05	178	178
SRGAP3	0.364477	5.68586e-07	3.61518e-05	178	178
BCL11A	0.364419	5.71083e-07	3.61942e-05	178	178
C10orf68	0.363425	6.16162e-07	3.87855e-05	178	177
ACSL6	0.363384	6.18073e-07	3.87855e-05	178	177
CUTC	0.363306	6.21776e-07	3.87855e-05	178	178
BDNFOS	0.363248	6.24504e-07	3.88331e-05	178	178
REPS1	0.36308	6.32553e-07	3.92103e-05	178	178
PGBD4	0.363024	6.35284e-07	3.92566e-05	178	178
RBM4B	0.362644	6.53913e-07	4.00324e-05	178	178
C14orf102	0.362517	6.60238e-07	4.01936e-05	178	178
METTL3	0.36251	6.60612e-07	4.01936e-05	178	178
ZNF227	0.36243	6.6463e-07	4.03141e-05	178	178
ZFP14	0.362253	6.73607e-07	4.07337e-05	178	178
RPS23	0.362087	6.82159e-07	4.1125e-05	178	178
HHEX	0.361965	6.88512e-07	4.12565e-05	178	178
C1orf203	0.361668	7.04176e-07	4.20676e-05	178	178
PIGM	0.361323	7.22827e-07	4.30517e-05	178	178
CYB5D1	0.361171	7.31198e-07	4.32895e-05	178	178
ANAPC4	0.360854	7.48942e-07	4.40761e-05	178	178
LYRM1	0.360499	7.69307e-07	4.50067e-05	178	178
NAA16	0.360434	7.73073e-07	4.50937e-05	178	178
PCID2	0.35997	8.00621e-07	4.6083e-05	178	178
RPL17	0.359914	8.04018e-07	4.6083e-05	178	178
ZMAT1	0.359736	8.14862e-07	4.64459e-05	178	178
HNRNPH1	0.359512	8.28736e-07	4.70903e-05	178	178
HSF5	0.359367	8.37809e-07	4.74694e-05	178	145
TUBGCP3	0.359308	8.41512e-07	4.7543e-05	178	178
SLC12A3	0.359037	8.58867e-07	4.82478e-05	178	164
LOC100130093	0.35883	8.72318e-07	4.87266e-05	178	178
LY6G5C	0.3585	8.94185e-07	4.98074e-05	178	178
C14orf64	0.358072	9.2332e-07	5.09992e-05	178	174
C9orf45	0.35799	9.28971e-07	5.11134e-05	178	178
SETDB2	0.357894	9.35665e-07	5.11134e-05	178	178
NOL8	0.357883	9.36472e-07	5.11134e-05	178	178
NUPL2	0.357863	9.37889e-07	5.11134e-05	178	178
DKC1	0.357676	9.51055e-07	5.1383e-05	178	178
RAD17	0.357329	9.76027e-07	5.24456e-05	178	178
PRIM1	0.356998	1.00043e-06	5.31789e-05	178	178
UTP18	0.356604	1.03029e-06	5.40399e-05	178	178
EEF1B2	0.356487	1.03931e-06	5.42071e-05	178	178
PPP1R3E	0.356456	1.04171e-06	5.42071e-05	178	178
ZNF589	0.355595	1.11057e-06	5.71883e-05	178	178
INTS10	0.355525	1.11637e-06	5.73379e-05	178	178
SCAI	0.355476	1.12042e-06	5.73967e-05	178	178
CCDC111	0.35537	1.12931e-06	5.77026e-05	178	178
FLT3	0.354646	1.19153e-06	5.9957e-05	178	175
IKZF5	0.354527	1.20204e-06	6.03084e-05	178	178
ECT2L	0.354087	1.24175e-06	6.16649e-05	178	177
TMEM220	0.354078	1.24261e-06	6.16649e-05	178	178
LOC219347	0.354061	1.24418e-06	6.16649e-05	178	178
PAN3	0.35406	1.24427e-06	6.16649e-05	178	178
C9orf156	0.353677	1.2799e-06	6.29569e-05	178	178
PUS3	0.35312	1.33352e-06	6.53355e-05	178	178
SCYL3	0.353107	1.33486e-06	6.53355e-05	178	178
NOP14	0.352811	1.36421e-06	6.64417e-05	178	178
DCAF8	0.352778	1.36754e-06	6.64417e-05	178	178
TBC1D4	0.352634	1.38208e-06	6.69833e-05	178	178
RPL13AP6	0.352259	1.42071e-06	6.85135e-05	178	178
GPAM	0.352227	1.42404e-06	6.85135e-05	178	178
PHF17	0.35188	1.46076e-06	6.9776e-05	178	178
RAB4A	0.351879	1.46087e-06	6.9776e-05	178	178
FAM172A	0.351709	1.47921e-06	7.03123e-05	178	178
ZC3H7A	0.351465	1.50584e-06	7.14064e-05	178	178
KLHL32	0.351314	1.52256e-06	7.20188e-05	178	177
HAUS3	0.351271	1.52741e-06	7.20188e-05	178	178
GIMAP7	0.351204	1.53483e-06	7.20188e-05	178	178
COPS3	0.351185	1.53696e-06	7.20188e-05	178	178
SUPV3L1	0.350876	1.57216e-06	7.33207e-05	178	178
CPSF6	0.35077	1.58436e-06	7.37158e-05	178	178
ZNF493	0.350393	1.62854e-06	7.55932e-05	178	178
KIAA1529	0.35034	1.63479e-06	7.57055e-05	178	178
C14orf104	0.350157	1.65674e-06	7.63455e-05	178	178
TAF1	0.350129	1.66019e-06	7.63455e-05	178	178
MAK16	0.350084	1.6656e-06	7.64168e-05	178	178
NMNAT3	0.34992	1.68562e-06	7.71562e-05	178	178
C15orf40	0.349747	1.70703e-06	7.79559e-05	178	178
LPAL2	0.349663	1.71754e-06	7.80749e-05	178	174
TAF8	0.349594	1.72617e-06	7.81917e-05	178	178
EIF3E	0.349383	1.75279e-06	7.89292e-05	178	178
TRIM13	0.349356	1.75629e-06	7.89292e-05	178	178
ASXL1	0.349135	1.78461e-06	7.98393e-05	178	178
RSL1D1	0.348988	1.80379e-06	8.03335e-05	178	178
TSR1	0.348791	1.82985e-06	8.12364e-05	178	178
TFAM	0.348772	1.83228e-06	8.12364e-05	178	178
EPHX2	0.348596	1.85589e-06	8.20992e-05	178	178
ZCCHC7	0.348237	1.90472e-06	8.36978e-05	178	178
RANBP6	0.348096	1.9243e-06	8.43707e-05	178	178
ORMDL1	0.347864	1.95689e-06	8.54321e-05	178	178
SEC11C	0.347818	1.96332e-06	8.54383e-05	178	178
THOC2	0.3478	1.96594e-06	8.54383e-05	178	178
RPAIN	0.347711	1.9786e-06	8.57999e-05	178	178
ZNF546	0.347585	1.99668e-06	8.63946e-05	178	178
NCRNA00092	0.347386	2.0256e-06	8.73846e-05	178	178
ZSCAN5A	0.347065	2.07307e-06	8.88779e-05	178	178
ASF1A	0.347042	2.07654e-06	8.88779e-05	178	178
RPS29	0.34695	2.09034e-06	8.92752e-05	178	178
RPS5	0.346918	2.09516e-06	8.92879e-05	178	178
ZBTB33	0.346806	2.11217e-06	8.97801e-05	178	178
RCOR3	0.346782	2.11579e-06	8.97801e-05	178	178
N4BP2L2	0.346746	2.12128e-06	8.98204e-05	178	178
C17orf80	0.346465	2.16466e-06	9.11422e-05	178	178
RPL15	0.346461	2.16527e-06	9.11422e-05	178	178
LARP7	0.346126	2.21809e-06	9.3122e-05	178	178
IPCEF1	0.345804	2.26993e-06	9.48957e-05	178	178
MIR17HG	0.345665	2.29272e-06	9.52517e-05	178	178
MBLAC2	0.345664	2.2929e-06	9.52517e-05	178	178
KLHL31	0.345579	2.3068e-06	9.56281e-05	178	178
PAPD4	0.345488	2.32196e-06	9.60551e-05	178	178
RPL13A	0.345218	2.36734e-06	9.77281e-05	178	178
CEP110	0.344911	2.41992e-06	9.96906e-05	178	178
LYRM5	0.344798	2.43965e-06	0.000100294	178	178
CRBN	0.344254	2.53641e-06	0.000103841	178	178
C1QBP	0.344056	2.57243e-06	0.000104682	178	178
RPS11	0.343708	2.63705e-06	0.000106855	178	178
PHF15	0.343652	2.64771e-06	0.000107067	178	178
CCDC66	0.343365	2.70223e-06	0.000108811	178	178
NCRNA00204B	0.343335	2.70814e-06	0.000108811	178	176
RRP15	0.343312	2.71248e-06	0.000108811	178	178
TMEM218	0.34331	2.71286e-06	0.000108811	178	178
C21orf49	0.342961	2.78108e-06	0.000111322	178	178
MINA	0.342839	2.80533e-06	0.000112066	178	178
FAM104B	0.342609	2.85154e-06	0.000113225	178	178
RSL24D1	0.342482	2.87738e-06	0.000113935	178	178
FAM18A	0.342465	2.88094e-06	0.000113935	178	178
SMYD4	0.342003	2.97687e-06	0.00011726	178	178
COL19A1	0.341958	2.98628e-06	0.000117397	178	149
CCL14	0.341705	3.04033e-06	0.000119285	178	177
PTPRQ	0.341545	3.0748e-06	0.00012016	178	146
GFI1	0.341462	3.09292e-06	0.00012063	178	178
LOC283314	0.341434	3.09917e-06	0.000120636	178	178
RPGR	0.34132	3.1243e-06	0.000121374	178	178
RPL4	0.341262	3.13701e-06	0.000121392	178	178
PMS2	0.341188	3.15348e-06	0.000121518	178	178
HDHD2	0.341172	3.15708e-06	0.000121518	178	178
RPA1	0.341165	3.1587e-06	0.000121518	178	178
DDX51	0.341134	3.16563e-06	0.000121548	178	178
CBFA2T3	0.341099	3.1733e-06	0.000121606	178	178
JMJD5	0.340817	3.23725e-06	0.000123393	178	178
CLEC2D	0.340765	3.24918e-06	0.000123393	178	178
TAF9B	0.34076	3.25016e-06	0.000123393	178	178
P2RY12	0.340114	3.40165e-06	0.000128612	178	175
SEMA6A	0.339973	3.43561e-06	0.00012945	178	178
ZNF434	0.339769	3.48524e-06	0.000131021	178	178
ZNF238	0.339731	3.49447e-06	0.000131119	178	178
FGFBP3	0.339564	3.53568e-06	0.000132208	178	178
UPF3A	0.33956	3.53687e-06	0.000132208	178	178
CNOT10	0.339531	3.54406e-06	0.000132227	178	178
C17orf48	0.339424	3.57078e-06	0.000132723	178	178
ZNF749	0.339375	3.58298e-06	0.000132927	178	178
DKFZP586I1420	0.339257	3.61276e-06	0.00013353	178	178
TXNL4B	0.339181	3.63201e-06	0.000133742	178	178
PRPF8	0.338978	3.68424e-06	0.000135413	178	178
NUFIP1	0.338359	3.84748e-06	0.000140175	178	178
NDUFAF4	0.338307	3.86159e-06	0.000140366	178	178
C14orf126	0.338136	3.90802e-06	0.000141415	178	178
ZNF345	0.338134	3.90841e-06	0.000141415	178	178
LOC100270804	0.338121	3.9119e-06	0.000141415	178	178
ZNF233	0.337855	3.98548e-06	0.00014355	178	178
RDH14	0.337748	4.0152e-06	0.000143888	178	178
THAP6	0.337712	4.0254e-06	0.000143888	178	178
C1orf220	0.337687	4.03233e-06	0.000143888	178	178
LRRC69	0.337665	4.03851e-06	0.000143888	178	173
HACL1	0.33761	4.05415e-06	0.000144185	178	178
C6orf130	0.336991	4.23302e-06	0.000150007	178	178
EXOSC2	0.336934	4.24988e-06	0.000150335	178	178
LOC154822	0.336772	4.29789e-06	0.000151761	178	148
MATR3	0.33672	4.31344e-06	0.000152039	178	178
BRD8	0.336508	4.37774e-06	0.000154031	178	178
SCML4	0.336383	4.41572e-06	0.000154816	178	178
NANOS1	0.336345	4.42743e-06	0.000154952	178	178
CDKN2AIPNL	0.335974	4.54283e-06	0.00015843	178	178
RPL34	0.335857	4.57986e-06	0.000159441	178	178
EPM2A	0.335767	4.60867e-06	0.000160162	178	178
ZNF397	0.33567	4.63994e-06	0.000160965	178	178
ADH1B	0.335634	4.6513e-06	0.000161077	178	176
CBWD1	0.335358	4.74099e-06	0.000162758	178	178
GKAP1	0.335278	4.76755e-06	0.000163386	178	178
SFRS3	0.33523	4.78319e-06	0.0001636	178	178
ODC1	0.335209	4.79036e-06	0.0001636	178	178
C17orf44	0.335158	4.80737e-06	0.000163851	178	178
RPL11	0.335135	4.81481e-06	0.000163851	178	178
CEBPZ	0.33505	4.84324e-06	0.00016399	178	178
KDM4C	0.335002	4.85936e-06	0.000164255	178	178
KIAA0528	0.334952	4.87613e-06	0.000164314	178	178
KCTD19	0.334924	4.88581e-06	0.000164314	178	164
BMS1P4	0.334889	4.89734e-06	0.000164314	178	178
ANUBL1	0.334886	4.89848e-06	0.000164314	178	178
TMED6	0.334428	5.0561e-06	0.000168537	178	178
WDR20	0.33442	5.05858e-06	0.000168537	178	178
TBCC	0.3344	5.06576e-06	0.000168537	178	178
[truncated: 19,367 more rows]

## Sheet: RBM15
Query	Statistic	P-value	FDR (BH)	Event_SD	Event_TD
[truncated: 19,774 more rows]

[truncated: 14 more sheets: RBM15B, ZC3H13, FTO, ALKBH5, YTHDF1, YTHDF2, YTHDF3, YTHDC1, YTHDC2, HNRNPA2B1, EIF3A, IGF2BP1, IGF2BP2, IGF2BP3]
