# Supplementary material for: Genetic alterations and functional networks of m6A RNA methylation regulators in pancreatic cancer based on data mining
Source: J Transl Med. 2021 Jul 30;19:323. doi: 10.1186/s12967-021-03001-2 (PMC8325265; doi:10.1186/s12967-021-03001-2)
Supplement: Supplementary file 12 — Additional file 12. GO and KEGG pathways enrichment analysis of genes negatively correlated with 20 main m6A regulators in pancreatic cancer (LinkedOmics). [file 12967_2021_3001_MOESM12_ESM.xlsx]

## Sheet: Biological process 
GO_ID	GO_Term	GO_function	GO_class	S.gene.number	TS.gene.number	B.gene.number	TB.gene.number	pvalue
GO:0035556	intracellular signal transduction	biological_process	5	53	286	1847	12500	0.0593757
GO:0051641	cellular localization	biological_process	3	48	286	1670	12500	0.0718631
GO:0022607	cellular component assembly	biological_process	5	48	286	1711	12500	0.0979573
GO:0010033	response to organic substance	biological_process	6	46	286	1560	12500	0.0560515
GO:0006508	proteolysis	biological_process	3	39	286	890	12500	0.000127617
GO:0065003	macromolecular complex assembly	biological_process	7	37	286	1056	12500	0.00962185
GO:0051649	establishment of localization in cell	biological_process	5	37	286	1234	12500	0.0730612
GO:0044248	cellular catabolic process	biological_process	5	34	286	1048	12500	0.0358329
GO:0015031	protein transport	biological_process	13	33	286	1054	12500	0.0581933
GO:0071822	protein complex subunit organization	biological_process	5	31	286	948	12500	0.040739
GO:0051247	positive regulation of protein metabolic process	biological_process	7	31	286	1011	12500	0.0827722
GO:0070271	protein complex biogenesis	biological_process	8	29	286	848	12500	0.0310042
GO:0006461	protein complex assembly	biological_process	6	29	286	848	12500	0.0310042
GO:0032270	positive regulation of cellular protein metabolic process	biological_process	9	29	286	943	12500	0.0896295
GO:0034622	cellular macromolecular complex assembly	biological_process	7	27	286	664	12500	0.00499309
GO:0009057	macromolecule catabolic process	biological_process	7	26	286	792	12500	0.0620039
GO:0030163	protein catabolic process	biological_process	11	24	286	615	12500	0.0135608
GO:0051603	proteolysis involved in cellular protein catabolic process	biological_process	5	23	286	498	12500	0.00239855
GO:0044257	cellular protein catabolic process	biological_process	8	23	286	525	12500	0.00442613
GO:0044265	cellular macromolecule catabolic process	biological_process	NA	23	286	662	12500	0.0489873
GO:1902580	single-organism cellular localization	biological_process	8	23	286	685	12500	0.0659326
GO:0061024	membrane organization	biological_process	7	22	286	593	12500	0.0303904
GO:0071495	cellular response to endogenous stimulus	biological_process	8	22	286	676	12500	0.0927232
GO:0006511	ubiquitin-dependent protein catabolic process	biological_process	8	21	286	421	12500	0.00158396
GO:0019941	modification-dependent protein catabolic process	biological_process	8	21	286	426	12500	0.00183186
GO:0043632	modification-dependent macromolecule catabolic process	biological_process	6	21	286	434	12500	0.00228236
GO:0044802	single-organism membrane organization	biological_process	7	21	286	527	12500	0.0180889
GO:0005975	carbohydrate metabolic process	biological_process	6	20	286	540	12500	0.0399328
GO:0051338	regulation of transferase activity	biological_process	5	20	286	548	12500	0.0454924
GO:0070647	protein modification by small protein conjugation or removal	biological_process	7	20	286	589	12500	0.0817868
GO:0019725	cellular homeostasis	biological_process	6	18	286	493	12500	0.0594895
GO:0016567	protein ubiquitination	biological_process	8	17	286	448	12500	0.0515516
GO:0030029	actin filament-based process	biological_process	10	17	286	476	12500	0.0789411
GO:0032446	protein modification by small protein conjugation	biological_process	4	17	286	484	12500	0.0879976
GO:0006812	cation transport	biological_process	7	17	286	493	12500	0.0996427
GO:0014070	response to organic cyclic compound	biological_process	8	16	286	395	12500	0.0372859
GO:0030036	actin cytoskeleton organization	biological_process	7	16	286	422	12500	0.0606009
GO:0044723	single-organism carbohydrate metabolic process	biological_process	9	16	286	423	12500	0.0606481
GO:0043161	proteasome-mediated ubiquitin-dependent protein catabolic process	biological_process	8	15	286	262	12500	0.00274255
GO:0010498	proteasomal protein catabolic process	biological_process	7	15	286	285	12500	0.0058156
GO:0010256	endomembrane system organization	biological_process	10	14	286	361	12500	0.0702744
GO:0043623	cellular protein complex assembly	biological_process	8	14	286	375	12500	0.0887186
GO:0072657	protein localization to membrane	biological_process	3	13	286	285	12500	0.0303833
GO:0032844	regulation of homeostatic process	biological_process	9	13	286	290	12500	0.0341965
GO:0023061	signal release	biological_process	7	12	286	238	12500	0.0206687
GO:0071407	cellular response to organic cyclic compound	biological_process	8	12	286	268	12500	0.0434367
GO:0051604	protein maturation	biological_process	6	11	286	174	12500	0.00658138
GO:0034248	regulation of cellular amide metabolic process	biological_process	9	11	286	227	12500	0.0353746
GO:0010817	regulation of hormone levels	biological_process	6	11	286	259	12500	0.0730604
GO:0044057	regulation of system process	biological_process	6	11	286	266	12500	0.0836799
GO:0016485	protein processing	biological_process	7	10	286	144	12500	0.00572275
GO:0019058	viral life cycle	biological_process	5	10	286	181	12500	0.0229655
GO:0045862	positive regulation of proteolysis	biological_process	6	10	286	185	12500	0.0259667
GO:0007034	vacuolar transport	biological_process	6	10	286	194	12500	0.033795
GO:0006417	regulation of translation	biological_process	4	10	286	206	12500	0.0466847
GO:0008380	RNA splicing	biological_process	6	10	286	224	12500	0.0710955
GO:1903900	regulation of viral life cycle	biological_process	5	9	286	121	12500	0.00646426
GO:0009205	purine ribonucleoside triphosphate metabolic process	biological_process	7	9	286	164	12500	0.0342903
GO:0046879	hormone secretion	biological_process	9	9	286	165	12500	0.0353565
GO:0009914	hormone transport	biological_process	8	9	286	169	12500	0.0398453
GO:0009144	purine nucleoside triphosphate metabolic process	biological_process	10	9	286	170	12500	0.0410242
GO:0009199	ribonucleoside triphosphate metabolic process	biological_process	6	9	286	170	12500	0.0410242
GO:0034976	response to endoplasmic reticulum stress	biological_process	8	9	286	177	12500	0.049865
GO:0000377	RNA splicing, via transesterification reactions with bulged adenosine as nucleophile	biological_process	5	9	286	182	12500	0.0569286
GO:0000398	mRNA splicing, via spliceosome	biological_process	5	9	286	182	12500	0.0569286
GO:0000375	RNA splicing, via transesterification reactions	biological_process	9	9	286	183	12500	0.0583817
GO:0009141	nucleoside triphosphate metabolic process	biological_process	8	9	286	189	12500	0.0678349
GO:0007009	plasma membrane organization	biological_process	6	9	286	204	12500	0.0952375
GO:0042593	glucose homeostasis	biological_process	6	8	286	124	12500	0.0233779
GO:0033500	carbohydrate homeostasis	biological_process	5	8	286	124	12500	0.0233779
GO:0045732	positive regulation of protein catabolic process	biological_process	13	8	286	130	12500	0.029292
GO:0072593	reactive oxygen species metabolic process	biological_process	9	8	286	136	12500	0.0361431
GO:0046883	regulation of hormone secretion	biological_process	10	8	286	136	12500	0.0361431
GO:1901214	regulation of neuron death	biological_process	7	8	286	143	12500	0.0453827
GO:0070997	neuron death	biological_process	7	8	286	158	12500	0.0699286
GO:0030073	insulin secretion	biological_process	8	7	286	79	12500	0.0092216
GO:0006352	DNA-templated transcription, initiation	biological_process	8	7	286	88	12500	0.0151913
GO:1901215	negative regulation of neuron death	biological_process	9	7	286	106	12500	0.0342204
GO:0009755	hormone-mediated signaling pathway	biological_process	10	7	286	109	12500	0.0384306
GO:0042787	protein ubiquitination involved in ubiquitin-dependent protein catabolic process	biological_process	5	7	286	121	12500	0.0584836
GO:0030072	peptide hormone secretion	biological_process	10	7	286	132	12500	0.0814814
GO:0032846	positive regulation of homeostatic process	biological_process	8	7	286	133	12500	0.0837908
GO:0048545	response to steroid hormone	biological_process	6	7	286	137	12500	0.0933881
GO:0002790	peptide secretion	biological_process	7	7	286	137	12500	0.0933881
GO:0031396	regulation of protein ubiquitination	biological_process	7	7	286	139	12500	0.0984002
GO:0006367	transcription initiation from RNA polymerase II promoter	biological_process	7	6	286	52	12500	0.00644589
GO:0032436	positive regulation of proteasomal ubiquitin-dependent protein catabolic process	biological_process	11	6	286	55	12500	0.00816544
GO:0045069	regulation of viral genome replication	biological_process	8	6	286	58	12500	0.0101797
GO:1901800	positive regulation of proteasomal protein catabolic process	biological_process	8	6	286	60	12500	0.0116973
GO:0051817	modification of morphology or physiology of other organism involved in symbiotic interaction	biological_process	9	6	286	66	12500	0.0171549
GO:1903052	positive regulation of proteolysis involved in cellular protein catabolic process	biological_process	7	6	286	70	12500	0.0216013
GO:0034250	positive regulation of cellular amide metabolic process	biological_process	13	6	286	71	12500	0.0228194
GO:0035821	modification of morphology or physiology of other organism	biological_process	8	6	286	75	12500	0.0281329
GO:0050796	regulation of insulin secretion	biological_process	8	6	286	76	12500	0.0295737
GO:1903364	positive regulation of cellular protein catabolic process	biological_process	7	6	286	81	12500	0.037471
GO:0032434	regulation of proteasomal ubiquitin-dependent protein catabolic process	biological_process	6	6	286	83	12500	0.0409586
GO:0090100	positive regulation of transmembrane receptor protein serine/threonine kinase signaling pathway	biological_process	9	6	286	84	12500	0.0427738
GO:0031398	positive regulation of protein ubiquitination	biological_process	5	6	286	84	12500	0.0427738
GO:0043401	steroid hormone mediated signaling pathway	biological_process	10	6	286	88	12500	0.0505133
GO:1903322	positive regulation of protein modification by small protein conjugation or removal	biological_process	6	6	286	93	12500	0.0612701
GO:0090276	regulation of peptide hormone secretion	biological_process	9	6	286	99	12500	0.0757598
GO:1903828	negative regulation of cellular protein localization	biological_process	4	6	286	100	12500	0.0783406
GO:0002791	regulation of peptide secretion	biological_process	7	6	286	102	12500	0.0836425
GO:0061136	regulation of proteasomal protein catabolic process	biological_process	9	6	286	103	12500	0.086363
GO:0090087	regulation of peptide transport	biological_process	11	6	286	103	12500	0.086363
GO:0006766	vitamin metabolic process	biological_process	8	5	286	49	12500	0.0251149
GO:0033143	regulation of intracellular steroid hormone receptor signaling pathway	biological_process	12	5	286	53	12500	0.0323643
GO:0009749	response to glucose	biological_process	7	5	286	62	12500	0.052722
GO:0034284	response to monosaccharide	biological_process	9	5	286	63	12500	0.0553302
GO:0009746	response to hexose	biological_process	6	5	286	63	12500	0.0553302
GO:0045727	positive regulation of translation	biological_process	8	5	286	64	12500	0.058007
GO:0009743	response to carbohydrate	biological_process	8	5	286	69	12500	0.0724048
GO:0051701	interaction with host	biological_process	9	5	286	69	12500	0.0724048
GO:1901991	negative regulation of mitotic cell cycle phase transition	biological_process	7	5	286	76	12500	0.0953018
GO:0016052	carbohydrate catabolic process	biological_process	7	5	286	76	12500	0.0953018
GO:0033144	negative regulation of intracellular steroid hormone receptor signaling pathway	biological_process	6	4	286	26	12500	0.0206972
GO:0061178	regulation of insulin secretion involved in cellular response to glucose stimulus	biological_process	7	4	286	28	12500	0.0252265
GO:0033059	cellular pigmentation	biological_process	8	4	286	32	12500	0.0357478
GO:0046928	regulation of neurotransmitter secretion	biological_process	9	4	286	35	12500	0.0448966
GO:0071333	cellular response to glucose stimulus	biological_process	11	4	286	38	12500	0.0550884
GO:0071331	cellular response to hexose stimulus	biological_process	8	4	286	39	12500	0.0587102
GO:0071326	cellular response to monosaccharide stimulus	biological_process	5	4	286	39	12500	0.0587102
GO:0070059	intrinsic apoptotic signaling pathway in response to endoplasmic reticulum stress	biological_process	4	4	286	40	12500	0.0624415
GO:0051588	regulation of neurotransmitter transport	biological_process	10	4	286	40	12500	0.0624415
GO:0071322	cellular response to carbohydrate stimulus	biological_process	6	4	286	42	12500	0.0702244
GO:0051881	regulation of mitochondrial membrane potential	biological_process	10	4	286	42	12500	0.0702244
GO:0060688	regulation of morphogenesis of a branching structure	biological_process	15	4	286	43	12500	0.0742721
GO:0051289	protein homotetramerization	biological_process	9	4	286	43	12500	0.0742721
GO:0051865	protein autoubiquitination	biological_process	10	4	286	44	12500	0.0784212
GO:0045898	regulation of RNA polymerase II transcriptional preinitiation complex assembly	biological_process	5	3	286	10	12500	0.0206581
GO:1903077	negative regulation of protein localization to plasma membrane	biological_process	4	3	286	13	12500	0.0342368
GO:1904376	negative regulation of protein localization to cell periphery	biological_process	14	3	286	14	12500	0.0393525
GO:0051123	RNA polymerase II transcriptional preinitiation complex assembly	biological_process	9	3	286	15	12500	0.0447368
GO:0006465	signal peptide processing	biological_process	8	3	286	16	12500	0.050375
GO:0070897	DNA-templated transcriptional preinitiation complex assembly	biological_process	8	3	286	16	12500	0.050375
GO:0045948	positive regulation of translational initiation	biological_process	7	3	286	17	12500	0.0562527
GO:0019048	modulation by virus of host morphology or physiology	biological_process	10	3	286	18	12500	0.0623561
GO:2000273	positive regulation of receptor activity	biological_process	6	3	286	20	12500	0.0751878
GO:0046039	GTP metabolic process	biological_process	NA	3	286	20	12500	0.0751878
GO:0060260	regulation of transcription initiation from RNA polymerase II promoter	biological_process	11	3	286	20	12500	0.0751878
GO:2000300	regulation of synaptic vesicle exocytosis	biological_process	7	3	286	20	12500	0.0751878
GO:0010803	regulation of tumor necrosis factor-mediated signaling pathway	biological_process	6	3	286	21	12500	0.0818909
GO:1902803	regulation of synaptic vesicle transport	biological_process	8	3	286	22	12500	0.0887696
GO:0006767	water-soluble vitamin metabolic process	biological_process	6	3	286	22	12500	0.0887696
GO:0035773	insulin secretion involved in cellular response to glucose stimulus	biological_process	11	3	286	22	12500	0.0887696
GO:0060765	regulation of androgen receptor signaling pathway	biological_process	6	3	286	23	12500	0.0958123
GO:0031146	SCF-dependent proteasomal ubiquitin-dependent protein catabolic process	biological_process	4	3	286	23	12500	0.0958123
GO:0031630	regulation of synaptic vesicle fusion to presynaptic membrane	biological_process	8	2	286	2	12500	0.0450819
GO:0002155	regulation of thyroid hormone mediated signaling pathway	biological_process	6	2	286	3	12500	0.0668576
GO:0032324	molybdopterin cofactor biosynthetic process	biological_process	8	2	286	3	12500	0.0668576
GO:0060665	regulation of branching involved in salivary gland morphogenesis by mesenchymal-epithelial signaling	biological_process	6	2	286	4	12500	0.0881383

## Sheet: Cellulor component
GO_ID	GO_Term	GO_function	GO_class	S.gene.number	TS.gene.number	B.gene.number	TB.gene.number	pvalue
GO:0031988	membrane-bounded vesicle	cellulor_component	5	69	237	2618	10697	0.0697435
GO:1903561	extracellular vesicle	cellulor_component	3	61	237	2251	10697	0.0583875
GO:0043230	extracellular organelle	cellulor_component	5	61	237	2252	10697	0.0588146
GO:0070062	extracellular exosome	cellulor_component	6	59	237	2241	10697	0.0978004
GO:0005794	Golgi apparatus	cellulor_component	3	29	237	815	10697	0.0125884
GO:0005773	vacuole	cellulor_component	7	26	237	664	10697	0.00612748
GO:0044431	Golgi apparatus part	cellulor_component	5	15	237	358	10697	0.0273785
GO:0005740	mitochondrial envelope	cellulor_component	5	15	237	401	10697	0.0604778
GO:0005768	endosome	cellulor_component	13	15	237	420	10697	0.0824359
GO:0031966	mitochondrial membrane	cellulor_component	5	14	237	376	10697	0.0735515
GO:0044437	vacuolar part	cellulor_component	7	13	237	294	10697	0.0297896
GO:0048471	perinuclear region of cytoplasm	cellulor_component	8	13	237	315	10697	0.0455999
GO:0000151	ubiquitin ligase complex	cellulor_component	6	12	237	232	10697	0.0138656
GO:0005774	vacuolar membrane	cellulor_component	9	12	237	278	10697	0.0442051
GO:0005764	lysosome	cellulor_component	7	11	237	282	10697	0.0947594
GO:0000323	lytic vacuole	cellulor_component	7	11	237	283	10697	0.0957737
GO:0098791	Golgi subcompartment	cellulor_component	11	8	237	157	10697	0.0590154
GO:0031984	organelle subcompartment	cellulor_component	5	8	237	163	10697	0.0692335
GO:0044440	endosomal part	cellulor_component	8	7	237	143	10697	0.0966514
GO:0005681	spliceosomal complex	cellulor_component	NA	7	237	144	10697	0.0991036
GO:0016234	inclusion body	cellulor_component	8	5	237	53	10697	0.0291157
GO:0000502	proteasome complex	cellulor_component	7	5	237	59	10697	0.0409049
GO:0030117	membrane coat	cellulor_component	8	5	237	72	10697	0.0744222
GO:0048475	coated membrane	cellulor_component	8	5	237	72	10697	0.0744222
GO:0005838	proteasome regulatory particle	cellulor_component	8	4	237	22	10697	0.0119786
GO:0022624	proteasome accessory complex	cellulor_component	6	4	237	25	10697	0.0170456
GO:0005793	endoplasmic reticulum-Golgi intermediate compartment	cellulor_component	7	4	237	48	10697	0.0889854
GO:0005776	autophagosome	cellulor_component	6	4	237	50	10697	0.0977376
GO:0008540	proteasome regulatory particle, base subcomplex	cellulor_component	5	3	237	12	10697	0.0276533
GO:0005690	U4atac snRNP	cellulor_component	7	2	237	2	10697	0.0436398

## Sheet: Molecule function
GO_ID	GO_Term	GO_function	GO_class	S.gene.number	TS.gene.number	B.gene.number	TB.gene.number	pvalue
GO:0004842	ubiquitin-protein transferase activity	Molecule function	5	12	260	290	11923	0.0519156
GO:0019787	ubiquitin-like protein transferase activity	Molecule function	3	12	260	306	11923	0.0704595
GO:0016757	transferase activity, transferring glycosyl groups	Molecule function	5	10	260	239	11923	0.0770285
GO:0003729	mRNA binding	Molecule function	6	8	260	127	11923	0.0207622
GO:0061630	ubiquitin protein ligase activity	Molecule function	3	8	260	157	11923	0.055333
GO:0061659	ubiquitin-like protein ligase activity	Molecule function	7	8	260	161	11923	0.0616739
GO:0042626	ATPase activity, coupled to transmembrane movement of substances	Molecule function	5	6	260	91	11923	0.0479503
GO:0016820	hydrolase activity, acting on acid anhydrides, catalyzing transmembrane movement of substances	Molecule function	5	6	260	93	11923	0.051788
GO:0015399	primary active transmembrane transporter activity	Molecule function	13	6	260	97	11923	0.0599875
GO:0015405	P-P-bond-hydrolysis-driven transmembrane transporter activity	Molecule function	5	6	260	97	11923	0.0599875
GO:0043492	ATPase activity, coupled to movement of substances	Molecule function	7	6	260	104	11923	0.0760102
GO:0008135	translation factor activity, RNA binding	Molecule function	8	6	260	109	11923	0.0887377
GO:1990247	N6-methyladenosine-containing RNA binding	Molecule function	6	5	260	6	11923	3.15406e-06
GO:0019829	cation-transporting ATPase activity	Molecule function	9	5	260	53	11923	0.0277493
GO:0042625	ATPase coupled ion transmembrane transporter activity	Molecule function	7	5	260	53	11923	0.0277493
GO:0016209	antioxidant activity	Molecule function	7	5	260	62	11923	0.0455337
GO:0043021	ribonucleoprotein complex binding	Molecule function	11	5	260	76	11923	0.0832187
GO:0022853	active ion transmembrane transporter activity	Molecule function	5	5	260	80	11923	0.0961194
GO:0003730	mRNA 3'-UTR binding	Molecule function	8	4	260	36	11923	0.0427357
GO:0016849	phosphorus-oxygen lyase activity	Molecule function	NA	3	260	22	11923	0.0816982
GO:0030622	U4atac snRNA binding	Molecule function	8	2	260	2	11923	0.0429753
GO:0070990	snRNP binding	Molecule function	7	2	260	2	11923	0.0429753

## Sheet: KEGG
pathway_id	pathway_name	S.gene.number	TS.gene.number	B.gene.number	TB.gene.number	pvalue
hsa05100	Bacterial invasion of epithelial cells	12	309	78	6879	0.000642809
hsa04510	Focal adhesion	21	309	206	6879	0.00086099
hsa04142	Lysosome	15	309	121	6879	0.000960715
hsa04144	Endocytosis	23	309	241	6879	0.00110722
hsa05016	Huntington's disease	18	309	192	6879	0.00539648
hsa05205	Proteoglycans in cancer	18	309	200	6879	0.00805861
hsa05012	Parkinson's disease	14	309	142	6879	0.0108651
hsa04810	Regulation of actin cytoskeleton	18	309	210	6879	0.0128737
hsa03050	Proteasome	7	309	44	6879	0.0128887
hsa01100	Metabolic pathways	71	309	1219	6879	0.013105
hsa04520	Adherens junction	9	309	71	6879	0.0134784
hsa05010	Alzheimer's disease	15	309	168	6879	0.0181062
hsa00510	N-Glycan biosynthesis	7	309	49	6879	0.0212094
hsa05131	Shigellosis	8	309	64	6879	0.0235005
hsa04725	Cholinergic synapse	11	309	111	6879	0.0264674
hsa04611	Platelet activation	12	309	130	6879	0.0308518
hsa04919	Thyroid hormone signaling pathway	11	309	115	6879	0.0327804
hsa04666	Fc gamma R-mediated phagocytosis	9	309	84	6879	0.0336388
hsa00190	Oxidative phosphorylation	12	309	133	6879	0.0356322
hsa04974	Protein digestion and absorption	9	309	88	6879	0.042621
hsa04961	Endocrine and other factor-regulated calcium reabsorption	6	309	45	6879	0.0492566
hsa00230	Purine metabolism	14	309	176	6879	0.0516386
hsa05230	Central carbon metabolism in cancer	7	309	64	6879	0.0655774
hsa04925	Aldosterone synthesis and secretion	8	309	81	6879	0.0697539
hsa04062	Chemokine signaling pathway	14	309	186	6879	0.0734005
hsa04911	Insulin secretion	8	309	85	6879	0.0854164
hsa04976	Bile secretion	7	309	69	6879	0.0874631
hsa04071	Sphingolipid signaling pathway	10	309	120	6879	0.0885006
hsa04910	Insulin signaling pathway	11	309	138	6879	0.0897891
hsa04918	Thyroid hormone synthesis	7	309	70	6879	0.092268
hsa04151	PI3K-Akt signaling pathway	22	309	345	6879	0.0924246
hsa04012	ErbB signaling pathway	8	309	87	6879	0.093943
hsa04512	ECM-receptor interaction	8	309	87	6879	0.093943
hsa04022	cGMP-PKG signaling pathway	12	309	158	6879	0.096467
