# Supplementary material for: Genetic alterations and functional networks of m6A RNA methylation regulators in pancreatic cancer based on data mining
Source: J Transl Med. 2021 Jul 30;19:323. doi: 10.1186/s12967-021-03001-2 (PMC8325265; doi:10.1186/s12967-021-03001-2)
Supplement: Supplementary file 13 — Additional file 13. The detail information of KEGG pathways enrichment analysis of genes positively correlated with m6A writers, erasers, and readers, respectively (LinkedOmics). [file 12967_2021_3001_MOESM13_ESM.xlsx]

## Sheet: Sheet1
Writers	Erasers	Readers
mRNA surveillance pathway	Regulation of autophagy	Spliceosome
Signaling pathways regulating pluripotency of stem cells		Renal cell carcinoma
Endometrial cancer		Viral carcinogenesis
Measles		Neurotrophin signaling pathway
Herpes simplex infection		RNA transport
Huntington's disease		Chemokine signaling pathway
NF-kappa B signaling pathway		Ubiquitin mediated proteolysis
Toxoplasmosis		Phosphatidylinositol signaling system
Epstein-Barr virus infection		Signaling pathways regulating pluripotency of stem cells
Osteoclast differentiation		Inositol phosphate metabolism
SNARE interactions in vesicular transport		Cell cycle
Cell cycle		Progesterone-mediated oocyte maturation
Ubiquitin mediated proteolysis		Oocyte meiosis
RNA transport		Spliceosome
Lipoic acid metabolism		Basal transcription factors
RNA polymerase		Fanconi anemia pathway
Fanconi anemia pathway		MicroRNAs in cancer
Viral carcinogenesis		Homologous recombination
Signaling pathways regulating pluripotency of stem cells		HTLV-I infection
Jak-STAT signaling pathway		Focal adhesion
Basal transcription factors		PI3K-Akt signaling pathway
MAPK signaling pathway		Central carbon metabolism in cancer
HTLV-I infection		Renal cell carcinoma
MicroRNAs in cancer		Pathways in cancer
Endometrial cancer		ECM-receptor interaction
		Pancreatic cancer
		Adherens junction
		Small cell lung cancer
		Regulation of actin cytoskeleton
		Ras signaling pathway
		Leukocyte transendothelial migration
		Axon guidance
		Cell adhesion molecules (CAMs)
		Glycosphingolipid biosynthesis - lacto and neolacto series
		Focal adhesion
		Pathways in cancer
		PI3K-Akt signaling pathway
