# Supplementary material for: Genetic alterations and functional networks of m6A RNA methylation regulators in pancreatic cancer based on data mining
Source: J Transl Med. 2021 Jul 30;19:323. doi: 10.1186/s12967-021-03001-2 (PMC8325265; doi:10.1186/s12967-021-03001-2)
Supplement: Supplementary file 14 — Additional file 14. The detail information of KEGG pathways enrichment analysis of genes negatively correlated with m6A writers, erasers, and readers, respectively (LinkedOmics). [file 12967_2021_3001_MOESM14_ESM.xlsx]

## Sheet: Sheet1
Writers	Erasers	Readers
Purine metabolism	Pyrimidine metabolism	Cholinergic synapse
Pyrimidine metabolism	Purine metabolism	Estrogen signaling pathway
Metabolic pathways	Metabolic pathways	Inflammatory mediator regulation of TRP channels
Regulation of autophagy	Nicotinate and nicotinamide metabolism	Platelet activation
ECM-receptor interaction	Fat digestion and absorption	Oxytocin signaling pathway
Focal adhesion	Glycerolipid metabolism	cGMP-PKG signaling pathway
Proteoglycans in cancer	Tight junction	Pathways in cancer
Amoebiasis	Rap1 signaling pathway	Amyotrophic lateral sclerosis (ALS)
Cell adhesion molecules (CAMs)	Endocytosis	Tuberculosis
PI3K-Akt signaling pathway	Adherens junction	Proteasome
Endocytosis	Proteoglycans in cancer	Epstein-Barr virus infection
TNF signaling pathway	Bacterial invasion of epithelial cells	Lysosome
cAMP signaling pathway	Fc gamma R-mediated phagocytosis	Glycosaminoglycan biosynthesis - chondroitin sulfate / dermatan sulfate
Oxidative phosphorylation	Platelet activation	Glycosaminoglycan biosynthesis - heparan sulfate / heparin
Alzheimer's disease	Wnt signaling pathway	Insulin secretion
Parkinson's disease		Aldosterone-regulated sodium reabsorption
ptr04932:Non-alcoholic fatty liver disease (NAFLD)		Cardiac muscle contraction
Huntington's disease
Insulin signaling pathway
Ubiquitin mediated proteolysis
Alcoholism
Tuberculosis
Metabolic pathways
