# Supplementary material for: Genetic alterations and functional networks of m6A RNA methylation regulators in pancreatic cancer based on data mining
Source: J Transl Med. 2021 Jul 30;19:323. doi: 10.1186/s12967-021-03001-2 (PMC8325265; doi:10.1186/s12967-021-03001-2)
Supplement: Supplementary file 15 — Additional file 15. The detail information of KEGG pathways enrichment analysis of genes positively correlated with m6A writers and readers, and negatively correlated with m6A erasers (LinkedOmics). [file 12967_2021_3001_MOESM15_ESM.xlsx]

## Sheet: Sheet1
Writers	Readers	Erasers
mRNA surveillance pathway	Spliceosome	Pyrimidine metabolism
Signaling pathways regulating pluripotency of stem cells	Renal cell carcinoma	Purine metabolism
Endometrial cancer	Viral carcinogenesis	Metabolic pathways
Measles	Neurotrophin signaling pathway	Nicotinate and nicotinamide metabolism
Herpes simplex infection	RNA transport	Fat digestion and absorption
Huntington's disease	Chemokine signaling pathway	Glycerolipid metabolism
NF-kappa B signaling pathway	Ubiquitin mediated proteolysis	Tight junction
Toxoplasmosis	Phosphatidylinositol signaling system	Rap1 signaling pathway
Epstein-Barr virus infection	Signaling pathways regulating pluripotency of stem cells	Endocytosis
Osteoclast differentiation	Inositol phosphate metabolism	Adherens junction
SNARE interactions in vesicular transport	Cell cycle	Proteoglycans in cancer
Cell cycle	Progesterone-mediated oocyte maturation	Bacterial invasion of epithelial cells
Ubiquitin mediated proteolysis	Oocyte meiosis	Fc gamma R-mediated phagocytosis
RNA transport	Basal transcription factors	Platelet activation
Lipoic acid metabolism	Fanconi anemia pathway	Wnt signaling pathway
RNA polymerase	MicroRNAs in cancer
Fanconi anemia pathway	Homologous recombination
Viral carcinogenesis	HTLV-I infection
Jak-STAT signaling pathway	Focal adhesion
Basal transcription factors	PI3K-Akt signaling pathway
MAPK signaling pathway	Central carbon metabolism in cancer
HTLV-I infection	Pathways in cancer
MicroRNAs in cancer	ECM-receptor interaction
	Pancreatic cancer
	Adherens junction
	Small cell lung cancer
	Regulation of actin cytoskeleton
	Ras signaling pathway
	Leukocyte transendothelial migration
	Axon guidance
	Cell adhesion molecules (CAMs)
	Glycosphingolipid biosynthesis - lacto and neolacto series
	32
